# Supplementary material for: Characteristics of the smallest brucellaphage with strong lytic ability
Source: Front Vet Sci. 2025 Feb 5;12:1530123. doi: 10.3389/fvets.2025.1530123 (PMC11836647; doi:10.3389/fvets.2025.1530123)
Supplement: Supplementary file 1 [file Data_Sheet_1.zip]

Archive with 5 entries (4 files):
- Supplementary/
- Supplementary/Supplementary table S3.xlsx
- Supplementary/Supplementary table S4.xlsx
- Supplementary/Supplementary TableS 1.xlsx
- Supplementary/Supplementary TableS 2.docx
