# Supplementary material for: Characteristics of the smallest brucellaphage with strong lytic ability
Source: Front Vet Sci. 2025 Feb 5;12:1530123. doi: 10.3389/fvets.2025.1530123 (PMC11836647; doi:10.3389/fvets.2025.1530123)
Supplement: Supplementary file 1 [file Data_Sheet_1.zip › Supplementary/Supplementary table S3.xlsx]

## Sheet: Sheet1
Supplementary Table S3 ANI values of Y17 vs. Other lytic brucellaphages
	02_19	11sa_19	110_19	141_19	177_19	281_19	544_19	1066_19	V_19	Tb	Fz	F1	Fi	Iz	EF4	Bk	Pr	S708	Wb	R/C	Bk2	Y17
02_19		100	99.9771	99.9603	99.9949	99.9588	99.9715	99.9969	99.9748	99.9496	99.9496	99.838	99.8483	99.7963	99.3191	99.4841	99.4643	99.4834	99.4834	99.481	99.5394	99.5199
11sa_19	100		99.9771	99.9603	99.9949	99.9588	99.9715	99.9969	99.9748	99.9496	99.9496	99.838	99.8483	99.7963	99.3191	99.4841	99.4643	99.4834	99.4834	99.481	99.5394	99.5199
110_19	99.9771	99.9771		99.9541	99.9821	99.9523	99.978	99.9801	99.9856	99.9477	99.9477	99.8446	99.8463	99.7933	99.3159	99.4817	99.4616	99.4808	99.4808	99.4786	99.5419	99.5242
141_19	99.9603	99.9603	99.9541		99.9614	99.9723	99.9765	99.9633	99.9687	99.9711	99.9711	99.855	99.8699	99.8158	99.3441	99.5083	99.4886	99.5095	99.5095	99.5052	99.5694	99.5311
177_19	99.9949	99.9949	99.9821	99.9614		99.9599	99.9766	99.998	99.9759	99.9547	99.9547	99.8432	99.8534	99.8016	99.3252	99.4898	99.4699	99.4891	99.4891	99.4867	99.5451	99.5258
281_19	99.9588	99.9588	99.9523	99.9723	99.9599		99.9726	99.9619	99.9667	99.9636	99.9636	99.8496	99.8622	99.8092	99.3359	99.5006	99.4827	99.5023	99.5023	99.4975	99.563	99.5251
544_19	99.9715	99.9715	99.978	99.9765	99.9766	99.9726		99.9746	99.9885	99.9702	99.9702	99.8649	99.869	99.8149	99.3409	99.5071	99.4872	99.5067	99.5067	99.504	99.5663	99.5398
1066_19	99.9969	99.9969	99.9801	99.9633	99.998	99.9619	99.9746		99.9779	99.9528	99.9528	99.8412	99.8515	99.7995	99.3229	99.4876	99.4677	99.4869	99.4869	99.4845	99.5428	99.5236
V_19	99.9748	99.9748	99.9856	99.9687	99.9759	99.9667	99.9885	99.9779		99.9582	99.9582	99.8551	99.8569	99.8038	99.3257	99.4925	99.4724	99.4915	99.4915	99.4894	99.5539	99.5379
Tb	99.9496	99.9496	99.9477	99.9711	99.9547	99.9636	99.9702	99.9528	99.9582		99.9979	99.859	99.897	99.818	99.3455	99.5101	99.4922	99.5163	99.5163	99.507	99.5708	99.5382
Fz	99.9496	99.9496	99.9477	99.9711	99.9547	99.9636	99.9702	99.9528	99.9582	99.9979		99.859	99.8992	99.818	99.3455	99.512	99.4922	99.5163	99.5163	99.509	99.5708	99.5382
F1	99.838	99.838	99.8446	99.855	99.8432	99.8496	99.8649	99.8412	99.8551	99.859	99.859		99.9496	99.9338	99.4385	99.5942	99.5703	99.5857	99.5857	99.5904	99.4814	99.5312
Fi	99.8483	99.8483	99.8463	99.8699	99.8534	99.8622	99.869	99.8515	99.8569	99.897	99.8992	99.9496		99.9298	99.4442	99.5963	99.5724	99.6019	99.6019	99.5926	99.4809	99.5241
Iz	99.7963	99.7963	99.7933	99.8158	99.8016	99.8092	99.8149	99.7995	99.8038	99.818	99.818	99.9338	99.9298		99.4922	99.6436	99.6284	99.6258	99.6258	99.6471	99.8813	99.595
EF4	99.3191	99.3191	99.3159	99.3441	99.3252	99.3359	99.3409	99.3229	99.3257	99.3455	99.3455	99.4385	99.4442	99.4922		99.8548	99.834	99.8355	99.8355	99.8534	99.7413	99.7579
Bk	99.4841	99.4841	99.4817	99.5083	99.4898	99.5006	99.5071	99.4876	99.4925	99.5101	99.512	99.5942	99.5963	99.6436	99.8548		99.9754	99.9807	99.9807	99.9943	99.8895	99.8977
Pr	99.4643	99.4643	99.4616	99.4886	99.4699	99.4827	99.4872	99.4677	99.4724	99.4922	99.4922	99.5703	99.5724	99.6284	99.834	99.9754		99.9602	99.9602	99.9783	99.867	99.881
S708	99.4834	99.4834	99.4808	99.5095	99.4891	99.5023	99.5067	99.4869	99.4915	99.5163	99.5163	99.5857	99.6019	99.6258	99.8355	99.9807	99.9602		100	99.9819	99.8757	99.8862
Wb	99.4834	99.4834	99.4808	99.5095	99.4891	99.5023	99.5067	99.4869	99.4915	99.5163	99.5163	99.5857	99.6019	99.6258	99.8355	99.9807	99.9602	100		99.9819	99.8757	99.8862
R/C	99.481	99.481	99.4786	99.5052	99.4867	99.4975	99.504	99.4845	99.4894	99.507	99.509	99.5904	99.5926	99.6471	99.8534	99.9943	99.9783	99.9819	99.9819		99.8907	99.9016
Bk2	99.5394	99.5394	99.5419	99.5694	99.5451	99.563	99.5663	99.5428	99.5539	99.5708	99.5708	99.4814	99.4809	99.8813	99.7413	99.8895	99.867	99.8757	99.8757	99.8907		99.7554
Y17	99.5199	99.5199	99.5242	99.5311	99.5258	99.5251	99.5398	99.5236	99.5379	99.5382	99.5382	99.5312	99.5241	99.595	99.7579	99.8977	99.881	99.8862	99.8862	99.9016	99.7554
