# Supplementary material for: Characteristics of the smallest brucellaphage with strong lytic ability
Source: Front Vet Sci. 2025 Feb 5;12:1530123. doi: 10.3389/fvets.2025.1530123 (PMC11836647; doi:10.3389/fvets.2025.1530123)
Supplement: Supplementary file 1 [file Data_Sheet_1.zip › Supplementary/Supplementary table S4.xlsx]

## Sheet: Sheet1
Supplementary Table S4 Coverage values of Y17 vs Other lytic brucellaphages
	02_19	11sa_19	110_19	141_19	177_19	281_19	544_19	1066_19	V_19	Tb	Fz	F1	Fi	Iz	EF4	Bk	Pr	S708	Wb	R/C	Bk2	Y17
02_19		1	1	1	1	1	1	1	1	1	1	1	1	1	0.916667	0.923077	0.923077	0.923077	0.923077	0.923077	0.923077	0.85
11sa_19	1		1	1	1	1	1	1	1	1	1	1	1	1	0.916667	0.923077	0.923077	0.923077	0.923077	0.923077	0.923077	0.85
110_19	1	1		1	1	1	1	1	1	1	1	1	1	1	0.916667	0.923077	0.923077	0.923077	0.923077	0.923077	0.923077	0.85
141_19	1	1	1		1	1	1	1	1	1	1	1	1	1	0.916667	0.923077	0.923077	0.923077	0.923077	0.923077	0.923077	0.85
177_19	1	1	1	1		1	1	1	1	1	1	1	1	1	0.916667	0.923077	0.923077	0.923077	0.923077	0.923077	0.923077	0.85
281_19	1	1	1	1	1		1	1	1	1	1	1	1	1	0.916667	0.923077	0.923077	0.923077	0.923077	0.923077	0.923077	0.85
544_19	1	1	1	1	1	1		1	1	1	1	1	1	1	0.916667	0.923077	0.923077	0.923077	0.923077	0.923077	0.923077	0.85
1066_19	1	1	1	1	1	1	1		1	1	1	1	1	1	0.916667	0.923077	0.923077	0.923077	0.923077	0.923077	0.923077	0.85
V_19	1	1	1	1	1	1	1	1		1	1	1	1	1	0.916667	0.923077	0.923077	0.923077	0.923077	0.923077	0.923077	0.85
Tb	1	1	1	1	1	1	1	1	1		1	1	1	1	0.916667	0.923077	0.923077	0.923077	0.923077	0.923077	0.923077	0.85
Fz	1	1	1	1	1	1	1	1	1	1		1	1	1	0.916667	0.923077	0.923077	0.923077	0.923077	0.923077	0.923077	0.85
F1	1	1	1	1	1	1	1	1	1	1	1		1	0.923077	0.916667	0.923077	0.923077	0.923077	0.923077	0.923077	0.923077	0.92
Fi	1	1	1	1	1	1	1	1	1	1	1	1		0.923077	0.916667	0.923077	0.923077	0.923077	0.923077	0.923077	0.923077	0.92
Iz	1	1	1	1	1	1	1	1	1	1	1	0.923077	0.923077		0.923077	0.923077	0.923077	0.923077	0.923077	0.923077	0.846154	0.92
EF4	0.916667	0.916667	0.916667	0.916667	0.916667	0.916667	0.916667	0.916667	0.916667	0.916667	0.916667	0.916667	0.916667	0.916667		0.916667	0.916667	0.916667	0.916667	0.916667	0.916667	0.83
Bk	0.923077	0.923077	0.923077	0.923077	0.923077	0.923077	0.923077	0.923077	0.923077	0.923077	0.923077	0.923077	0.923077	0.923077	0.916667		1	1	1	1	1	0.92
Pr	0.923077	0.923077	0.923077	0.923077	0.923077	0.923077	0.923077	0.923077	0.923077	0.923077	0.923077	0.923077	0.923077	0.923077	0.916667	1		1	1	1	1	0.92
S708	0.923077	0.923077	0.923077	0.923077	0.923077	0.923077	0.923077	0.923077	0.923077	0.923077	0.923077	0.923077	0.923077	0.923077	0.916667	1	1		1	1	1	0.92
Wb	0.923077	0.923077	0.923077	0.923077	0.923077	0.923077	0.923077	0.923077	0.923077	0.923077	0.923077	0.923077	0.923077	0.923077	0.916667	1	1	1		1	1	0.92
R/C	0.923077	0.923077	0.923077	0.923077	0.923077	0.923077	0.923077	0.923077	0.923077	0.923077	0.923077	0.923077	0.923077	0.923077	0.916667	1	1	1	1		1	0.91
Bk2	0.923077	0.923077	0.923077	0.923077	0.923077	0.923077	0.923077	0.923077	0.923077	0.923077	0.923077	0.923077	0.923077	0.846154	0.923077	1	1	1	1	1		1
Y17	0.85	0.85	0.85	0.85	0.85	0.85	0.85	0.85	0.85	0.85	0.85	0.92	0.92	0.92	0.83	0.92	0.92	0.92	0.92	0.91	1
