# Supplementary material for: Characteristics of the smallest brucellaphage with strong lytic ability
Source: Front Vet Sci. 2025 Feb 5;12:1530123. doi: 10.3389/fvets.2025.1530123 (PMC11836647; doi:10.3389/fvets.2025.1530123)
Supplement: Supplementary file 1 [file Data_Sheet_1.zip › Supplementary/Supplementary TableS 1.xlsx]

## Sheet: merged(1)
Supplementary Table S1 The blastp comparison values of each ORF of Y17 with other lytic brucellaphages.
phage	Y17 ORF	gene	cover	identity	alignment	mismatches	gap_openings	q.start	q.end	s.start	s.end	evalue	bit score	function	phage_seq
02_19	ORF1	AKO58989.1	100	100	65	0	0	1	65	1	65	2.69e-45	130	hypothetical proteint 02_19(ORF1)	MTTERVSQADIFGLRKTIDGLMMDLDLVEKESEMTNQDMWACIMAGVMLALAFAVPFVILAVGLV
02_19	ORF2	AKO58990.1	100	99.057	106	1	0	1	106	1	106	2.61e-76	212	hypothetical proteint 02_19(ORF2)	MINAKIILASAALFAAPASAQALEPVDALTGIIRMEVARQYCGLPLPEDALRELVGVVAPYIKKTPQEFTESVRRAAMEQGSIYQRNGSLPGFCANVGAIYGRYGK
02_19	ORF3	AKO58991.1	100	100	54	0	0	1	54	10	63	3.23e-37	110	hypothetical proteint 02_19(ORF3)	MVFYYLEDNMTYSPEASRKGGSRKHLVEVLIREVEAHKHGKHSAECMGELIIAVRKYQKETAK
02_19	ORF4	AKO58992.1	100	100	225	0	0	1	225	1	225	1.61e-174	470	GcrA-like proteint 02_19(ORF4)	MKFVWTQEVIDRASRLWKDGKSAMEIAEEIGVTRNSVLSIMHRYRELFPKLGITSRQAIERGLIDKAVALWNEGASVKIIALETGLTPGQVSGLTKRKRELFKKRDLKKRDLTLHRVNRSMKAKKSPRNDPVNRMSKFNPNAGSKAAWYQDPELDDFELSRLPGVSLIDNDGCMYPLTAEGPHLFCGHLRFKGRYCEHHTYKCEGYKGISISYKKAYDRNIMEVV
02_19	ORF5	AKO58993.1	100	100	30	0	0	1	30	1	30	4.21e-19	62.4	hypothetical proteint 02_19(ORF5)	MSKKGKKALQQIADQSVYDFQASQSMWFCE
02_19	ORF6	AKO58994.1	100	100	132	0	0	1	132	1	132	5.49e-101	276	terminase small subunit 02_19(ORF6)	MAGGRPTLYRPEYCETVIELGKQGDSLAQMAAHFDVSRQTIENWASDHPEFLAALSRAKVHCQAWWEKAGREGMFLGGGGFNAAVWKKSMEARFREDYTERQEVHQTGTMEHKHSIGEMTDEDLAKVIAGEK
02_19	ORF7	AKO58995.1	100	99.882	848	1	0	1	848	1	848	0	1749	terminase large subunit 02_19(ORF7)	MTITKAQAAQELLNRRKARRNLVDYARYIEVPGAPVEEQDEESDEAEYFAETQLAKHHILILEAAQRCIEKPYGRLMLFMPPGSAKSSYGSVVVPSWAMGQKPGFKVIGVSYGSDMAKKFGRRTRSIIKQSKYRALFSTSLSGDQAAADEWALDNGSEYMSGGILSGITGNRADCLVAGTMIETSEGPVAIENIEHCPASVKVLSFNHRLNMMEYQDIEAFSHRKGIGIYRVTTARGSVVEATGNHQFYTGRGYVKASSLAPGDSLLSQLRKGEGETSIRLPEMGGEVRKGSLLLPSLQPRARVVQGQEKVRRVREPNGKEDAQVLRHMPSSSKEVAPCDSSANLPRLPDLQQDFQSGLAWQEGGGLCRLLQPNMCGHRPFSAYEREGEPDVEGWSYAS…
02_19	ORF8	AKO58997.1	100	100	85	0	0	1	85	1	85	3.31e-63	177	hypothetical protein 02_19(ORF9)	MTKEHTPTPWDQLNGVFTPEDGYFSIIQTPDQCIANVFEEANAAHIVKCVNMHDELVSALDKIVDNNNDENWHNALNVLKKAGAL
02_19	ORF9	AKO58998.1	100	100	97	0	0	1	97	1	97	2.71e-71	199	hypothetical protein 02_19(ORF10)	MSGAKFTKGPWEWVKSKNDNWSSYDLSPGILTKDTADGTPFGDEIDRANAHLIAAAPELYRNLEEVRKWMDEDDLGPWEAAFCAEIDALLAKARGEV
02_19	ORF10	AKO58999.1	100	100	131	0	0	1	131	1	131	3.8e-100	274	hypothetical protein 02_19(ORF11)	MTNKDHIERTKRMIEVMQAYVDGEEVEFCGNNYDYWSKKDTPYWDWDAGTYRIAPSSTPDTINWDHVAPEFKYMARDENGIPFLYRNRPSIKDLDQWVDLDDICSNANSHKSYKRGTVDWKDSLVIRPGSE
02_19	ORF11	AKO59000.1	100	99.742	774	2	0	1	774	1	774	0	1580	portal protein 02_19(ORF12)	MDEEEIQPSDTLELKDEPKSSSVVLSVLQNAKDKFREWQNICDRIDTVYSKYQGEKRPYSENWTDGELDLFWASYEILKPAVYAHPPKPVVSTQFKDRDPVKSKTAELLERVSVSNFDRSNIDDVMCEVRDDLIFTNRGVMWLTYESEKGEQRVCIEHLDRMDFLHEPARKWSEVGWVARRAWMTRKELRKRFYKASGDVYKDVKLSKKREDEERGNDDKSLKGSVWEVWHRADNKVYWVSEGVDRLLDEGEPHLKLKDFFPCPRPAYGTLARRSLIPVPDYERYSVHFDKINTLTARIYLLLEKVKLKGIVAGIGDIRDAVSELIQSEDDETVIFVPSISSDVTNMVAWMPLAEVATAITGLIEARAKLIDDFYQLSGISDIMRGATEADETLGAQQL…
02_19	ORF14	AKO59005.1	100	100	80	0	0	1	80	15	94	2.38e-59	168	hypothetical protein 02_19(ORF15)	MKSISELVAEHRARMGASSLPKPYFRQDTIQPCMGMDGKMHDTLSSYRKTLLPSGNPKGERYIELGNESLPDFKAPEFDRKKRREDIKRAISEV
02_19	ORF15	AKO59006.1	100	100	393	0	0	1	393	1	393	0	790	structural protein 02_19(ORF16)	MTDEVIQPSPVTEHVSTTLESDVTPKTSGGGKITPPPVEEAKPEVPAKAESVRDSLKAELDKTKEPEKVEKPVKAEKLEEEPKPVAKTEAKSATPEKEVDASEQVKDQQTERKSEVRDRPEPPARFLPRAKELWRNTPNEVQSEVSRLVREHETEVQQYRESHQFREELKEYEELGKQHGVSVKQALDNYVGIERKFAESPPEGFRQLLSNLNMQPQQAISHILRAFNVTPQQLAQHISADPNSYVSQAPQVQPQQQPQINPEVETLKRQNQAMQEQMAAFMYIEPFAKEHPRYYELEQDIAFFLQSGKIPANLSPAEKLEAAYDMAERINPSSNVSSFSPKQTSSESRVDEDFNGSKSIKSSPGNVLEVKEPDKKMSMRELLEDELKRLKKA
02_19	ORF16	AKO59007.1	100	99.405	336	2	0	1	336	1	336	0	676	major head protein 02_19(ORF17)	MAIVQDRNYRQILTAAVARRSREVQDIVYNSTPLTRILRDQGRIRVKRAGGPELRIPVQFDKLQAQWFTGYDKIEITPKELLNSAVFNWSRVVSMFSLTGTELMYTRGEEEVIDLMETYLDAAEKSVKEEFEVALIGDGTGAGGRELIGLGGAIPVIPNTGVYGGIDRATVPNWRTSTFNITNGDVSGFTTWDSTTARPIIERIALNRSRNGRYADLLIADSLSYQAISASFVAHQRIVSERLGRLGFAGLTYMTPAGPVDIVAAGGIGTVMPANTIFGIDTQGLAIYEFPDQAFVPFHPGDGMRPINQDAVAQGIVWSGQLVLENPLFSYRIITA
02_19	ORF17	AKO59008.1	100	100	114	0	0	1	114	1	114	8.33e-84	232	hypothetical protein 02_19(ORF18)	MANSVPFRTTPQLGPQLNDVFVGLPYWDLTGIQGAGGATVSGITEPSYKLGNRETGDDGYDYIWVQNGTTALTASARVNMDSDFVTTANASGVLQAPDVAVPAGAYFHARVYAL
02_19	ORF18	AKO59009.1	100	99.559	227	1	0	1	227	1	227	1.28e-173	468	hypothetical protein 02_19(ORF19)	MTKVVEIDMRDLNVTPFFKVIEVENIPKSETAGHAVMEMREVVEVRFAGSNNYAPVFPAHQTWKREGNKSITYAERWADQYRTFKEGNPQHAMGTPLEMLRPYGVTEEQLSICRVHRVYSIEALNTLEGDKLKSLGMMGNTLKELARKYISDHSASDKALNEIEALKKRIAELESAGTASTVIPEVEEDLYEAMTEAELRDMIESKTGTKPDGRLSHASLVNLAKGM
02_19	ORF19	AKO59010.1	93.99	99.087	219	2	0	15	233	1	219	1.47e-167	452	structural protein 02_19(ORF20)	MGQKPAVFFNSSDQLELEIVDLVNEVARDICRYADWQALTKVYNVPTDGVTEIFDLPEDYDRQLLVTDIQDLNNWVWGYEHIENLNDFLYRRARNFELTPGAWTIYQNQIHFFPPPNAQNSATYPYISNNYALDSNNAGKPEFTADTDDFIIKGGNDLLTLGLIWRWRENKKLDYTGDQEQFTMALDQLAAKDKGTNVYRARSRSRRLNTHLAWPFELG
02_19	ORF20	AKO59011.1	69.15	88.06	469	33	2	200	645	326	794	0	819	structural protein 02_19(ORF21)	MYQRPILAQKKPAQRKSDLKKFHAPTGGWISNRNLSTPMENGGPQGAAVLDNFFPTSTTAILRRGKELYATLGQGDEGVTSLFTYVNGLNRKLFASTENTIYDITNILVPYNYRLVTENGDYLVTENGDYFGQSSTEDMEAFEGALGGNWITVQFATTGGIYLIGVNGASTGFIYDGNAFYPYIPGGVWALSYDNVIQDFSVGEVITGDTSGAEGTVSEILPGGGLVLKDIVNAKNVYSMSFRDATDDIKVGMSLEGVDSGAKADVKTVSGVVSRYAINYVTKTANFTVGETVTGGTSSATCVVVSINADDDTKGQLVVSTVSGAFVVGEKLTGSVSGAATSSTVVYTRYDGNIEIEGMTGSFVSGELIRGADGITAYANSSPVYISGGSFLDNEMLTG…
02_19	ORF21	AKO59003.1	100	100	146	0	0	1	146	1	146	6.81e-112	305	hypothetical protein 02_19(ORF22)	MYYSKTMNPSANEAVGFFVCREADITIKDFCSMGVFEDGDLIAGTLYHNYHPEYGVIELSSASVSKRWLTRAVINAMFFLPFTRLGCQLVVLRVSERNKTMIGIARKFGFSETYIPRLRGRDEGEFIFSLTDDEWSKSPYNKGVSE
02_19	ORF22	AKO59004.1	100	98.773	326	4	0	1	326	1	326	0	661	structural protein 02_19(ORF23)	MGKSAPKAPDPAQIAAAQGAWNSFTAQQQQQMNMVNQNTPWGILDYQQTGTTWITDPNGKRVEVPTYTANTTLSPEQQAIFDASQSAQGNLANIANDQSAWLGDYLSSTFEFNNQDAENWAYDLASSRIMPQQEQNRKDLENRLINSGIRPGTSAYNTEMARLTNANTDQLNQLALTGRSQAFQEQLAQRNQPLNEIIGLMSGTQVQSPNSTFAQTPQSQVAGVDYSGLVNQKYQADMNAYNSKMGALGGLFGGVASMLPFSDRRLKEDIERIGKTDSGVPVYKFKYIGSPVTHIGYMAQDLLELQPEAVSQDADGYYRVDYSKVK
02_19	ORF23	AKO59012.1	100	99.275	138	1	0	1	138	1	138	3.75e-96	265	hypothetical protein 02_19(ORF24)	MLFNFGFRPQGQMPFMQNQQINTFAANNLSGYNNLGNRMSNNPNAYQQIPMAPASGALIDSGLVNNQSFMNNISPFASANPSSAMMANMGFNQGNQYTLTPQQQQTPIAQNMMQSNIPDVKKQAIGSIMSGGLRGGNR
02_19	ORF24	AKO59013.1	100	99.863	729	1	0	1	729	1	729	0	1451	peptidoglycan hydrolase 02_19(ORF25)	MANLQELIPAIFTGPNGERLTPEQIAQRQQVAQSLIGRATDTSPDAGGWASVLTKGLLGFQSGRDRRAADNAITANAAAEQSLISDMLGSLGGGAGFNPAVAAGASPTSVAAVGEPVDIPSAPEIRQGLIDRGLQPHIADAFILNFQDESGLNPGINEKNPIVPGSRGGFGLYQLTGPRRREYEAFAAQRGVNPADVNAQLDFLMNELQGSEAGAAKSILSAPDTATAAQAIVNNFLRPAPEHRQARAARYARVATTPQEAIEQVAPIDGLPAAQVAPYDFASDPNLSVANSLVSPQSPSNFNDRWNAGAATSPILPEQAIPASANIVPEVTPMSAESAPAADPRLLALNDQMLGGALSPSGSSPVAQALSGPFPSAPSADRAPVTSQPFQMPAQSQSG…
02_19	ORF25	AKO59014.1	100	100	500	0	0	1	500	1	500	0	976	structural protein 02_19(ORF26)	MAIFELQGPDGQVYEVDAPDEASALQAFQGMGGADQPQPEGGYGSQIFSGLLEGATGALGAPVDLVNNLLVAPAAAGINYAFGTDIQPSQTPLGGSAGLRQGLAISPESQSGGEQFARRVAQSVGGAAPFAAGASSAGQVASILATGLGGGVGGATAQQIAPDNVGAEIAGELIGGLGTGAAISGLANRSARQAAEKAVPSIDDLKAQASDLYAQAEARGVVADPAMTTSLADDITKIARDNELITPTGRIAEAYPKAKEALQLMRDYAGYDMNPTQMQVIRETLADAAFGAEGKEGRIAKKMLSAFDDFVSPLAPELAEARKISSRYLKAGTLERARELAGARAGQFTGSGFENALRTEYRNLDRRIIKGQEQGWTPEQIQAINNVSRGTPMQNTARN…
02_19	ORF26	AKO59015.1	100	96.842	285	9	0	1	285	1	285	0	553	tail collar protein 02_19(ORF27)	MPRDSNGNTNPLPGTIVQTGDTILPSQHNPALVDLYAMMTQSLSRDGQGGMRANLAMNGFQVTGLGNATQPGNAVPLSQFQSGTPVGAVIDYAGVNPPNTWQFCFGQAIEVSAYPDFVAACYVGNALNATAGFGYRTTSQTDPSNNRSTSGQFIVLPDLRGRVGAGKDDMGGSAANRVTTTGSGINGALIGSNGGEQNSTLTIYQIPNHDHGGSTGNGVGSYTILNVLKNLTGNLSLSAYGQVGFTNENIPFSTHNHPISPQGGGLPHNNMQPTVIINKIIKVSY
02_19	ORF27	AKO59016.1	73.47	100	36	0	0	1	36	1	36	2.32e-22	77.8	hypothetical protein 02_19(ORF28)	MVDIRPKGLPPAILPLRTGDAVIIDQGADGVRQTNPISFTDSVAPVATQSEAQTGSDNTKRMTPLRTKQSIASEVGVSIASKAQGDKADSAVQSVNGETGSAIVLDKGDIGLGNVDNTSDADKPISNATQTALNAKANASVTISAGTGLTGGGTLAANRTIALNSTSIASLAKADSSVQTVNGVSPTGGNVSVSAEEVRLQDSRSSALLESFAGSVNFVQTAGYNSVGDGGGALYRRVASEPVSVNKINNGDFSSDTGWVKGPGWSIASGKANHATGASGAISQAVAFVTDRKYRVTFTVSDRTTGTVTPQFLDGTAFAGTA
02_19	ORF28	AKO59018.1	100	100	271	0	0	1	271	1	271	0	543	endolysin 02_19(ORF30)	MDRNFKVSLKEVLKHEGGWADHPSDPGGATMKGVTIATFRAFVNPKGTKADLRKITDAQLETVYRRQYWDKVHGAELPDGVDFAVFDYAVNSGPSRAVKDLQKVVGVSQDGKVGPKTLEAIKSMGSRNVINKLCDTRLAFMKRARDKKTKKILWPTFGKGWTKRVAGVRDFALGLSSKPTPERPSVVTKEVDKPVMPTSVDKEVKKKFSLAGWLGTLFSGGGIGALGLAGFGWRELLALGAVALVVLLGGLALRGWIVKAIKDIRQELNDA
02_19	ORF29	AKO59019.1	100	100	69	0	0	1	69	1	69	4.71e-49	140	hypothetical protein 02_19(ORF31)	MLKPYLYGAMALALVGTHYFMYNAGKQSVLQRLSNDRVEVIKDGQKVDAAVYAADDDGLVCLLIDCQAN
02_19	ORF30	AKO59020.1	100	99.259	135	1	0	1	135	6	140	3.72e-99	272	hypothetical protein 02_19(ORF32)	MSADEMKQDATVTLNWFRVNLPTIITIVGFGFYVGTNLNDIQKSISSLSKENAELKATTADIGKLAYRVDQLEFGLQRANERTDSLQNTLISSMDLMRRDINRLTTQVEVLSSRVGILTGDIDDPKQRRSRPGPNQHTSD
02_19	ORF31	AKO59022.1	100	100	87	0	0	1	87	1	87	1.23e-64	181	hypothetical protein 02_19(ORF34)	MYEPDYHYIPCRCFSADHLVRVCPDEDIDGTLNVEILSSRQSSFWSRVRWALKHVFGRDDLVFADVIISREKWLKAAGEAERKEVGK
02_19	ORF32	AKO59023.1	100	100	70	0	0	1	70	1	70	1.1e-49	142	hypothetical protein 02_19(ORF35)	MAKLTEAEFAQQCAFIAKNAADWASSILEIGEALNDPARLTTVCRFTDEMRQRLDHLDRKAGRAALRERE
02_19	ORF33	AKO59024.1	100	100	76	0	0	1	76	1	76	1.19e-55	157	hypothetical protein 02_19(ORF36)	MKLTFEKIFSIYLALAVLTFGYIASETKCEQSFMSAQTNTECAVVRGVVGGITWPLYWTWEGFSIGRQVLKGGDHG
02_19	ORF34	AKO59025.1	100	100	104	0	0	1	104	1	104	3.18e-78	217	hypothetical protein 02_19(ORF37)	MGFNTALMVLNDRLDEIRNDPHFGRRVSDAVMEASRRKEKHFGSFSMLPTQHADTVQVISVGFNSINLLGYAWSDDPEIILRELANRHGYRLVKKRESDGEQSE
02_19	ORF35	AKO59026.1	100	100	103	0	0	1	103	1	103	3.92e-76	211	hypothetical protein 02_19(ORF38)	MPSKEHEALVEKVAKAINGPFHPVPEGSLFTLDQLRDVRWQQINDVERSLCLAGAKAAISTIRAALQEPTEIMLQAYWDGSEASDSWGLMLAASALGEKSDGI
02_19	ORF36	AKO59027.1	100	97.436	39	1	0	1	39	1	39	3e-22	70.9	hypothetical protein 02_19(ORF39)	MSNILIISLIGLFTSGVAVGMSLAAVIYLSLNAKEASNA
02_19	ORF37	AKO59028.1	100	100	49	0	0	1	49	1	49	8.89e-34	100	hypothetical protein 02_19(ORF40)	MTELIDRLSKLDAPDREVDAVTAAFERCAKSFTGDELTELLKFCPPSHF
02_19	ORF38	AKO59029.1	100	100	55	0	0	1	55	1	55	3.57e-40	117	hypothetical protein 02_19(ORF41)	MNKLLPTVWIMRTDDGWYPIQPSEKCRPEDHGNLNDHVISIEDANGNVLWRRVKQ
02_19	ORF39	AKO59030.1	100	99.686	318	1	0	1	318	1	318	0	647	hypothetical protein 02_19(ORF42)	MASELEPCPFCSKTMMLRSALWPSEGDADAIIHADPTDCPMLGFSDGSADGSIIEKWDCSLSNEDDFPSDGSCVRCGSVPRNANGLCNTCLDEDAERIENTRPTPVTPVSPDADGKCGELVTVGYGYVNSLGELEYAHATSSEMRTEALCRRSQAGSIIAELQAKAKDYREYSERLVKRLESEEATRSQVEELLAAERADHDNTIATLSSLIEDNAALTARIKELERVETELCTSIGLLEDKLNAANGKIEALVQSLAYETAHEATKRAEALEAKLAAAEQALKTARPYVEDYDTRRHNTGVDETLTQIDAVLGGKPS
02_19	ORF40	AKO59031.1	100	100	62	0	0	1	62	214	275	3e-44	134	DNA methyltransferase 02_19(ORF43)	MSKIAYRRKEVIGDCTLYLGDCMEIMPTLGKVQAVLTDPPYGMTDASWDNAPNVEAMWRELKLDRTDAVFILNASQPFTSAVVLGNIKDFRVEWIWEKNAGSNFGTVKWQPMKEHESVLVFSSRTPRYLPIMEQRAASGAARVKTVVNYDSQPEAYSGITGKSASMRPQLRYPRSIQKFNRERGFHPNQKPVGLVEYFLKTYTEVGDVVLDPYMGSGTTAVGCINLGRPFIGVEIDPRYFDIACERVRNAYENSLNMFAGQTAATHPSGGDRHGE
02_19	ORF41	AKO59031.1	100	100	195	0	0	1	195	1	195	3.09e-150	409	DNA methyltransferase 02_19(ORF43)	MSKIAYRRKEVIGDCTLYLGDCMEIMPTLGKVQAVLTDPPYGMTDASWDNAPNVEAMWRELKLDRTDAVFILNASQPFTSAVVLGNIKDFRVEWIWEKNAGSNFGTVKWQPMKEHESVLVFSSRTPRYLPIMEQRAASGAARVKTVVNYDSQPEAYSGITGKSASMRPQLRYPRSIQKFNRERGFHPNQKPVGLVEYFLKTYTEVGDVVLDPYMGSGTTAVGCINLGRPFIGVEIDPRYFDIACERVRNAYENSLNMFAGQTAATHPSGGDRHGE
02_19	ORF42	AKO59032.1	77.38	99.487	195	0	1	1	195	1	194	1.65e-142	389	hypothetical protein 02_19(ORF44)	MGKIPEEAVEAAIAAHNKYYDDLVIYPSEEPTPEGAFHEALKGALPFLPVQGAVKKLEWELVSGDHYAEGAATHYNIYETKPGLWNSVTVKPGNVRLATNVDLEAAKAAAQADYEARILSALEPSSAREQALEEVTLERSIEQWRNMKPSEVMKGSTAQITYALEDARKDILSLARALSSPDHIADAGKVEGGWVACRV
02_19	ORF43	AKO59033.1	100	100	64	0	0	1	64	1	64	3.99e-47	135	hypothetical protein 02_19(ORF45)	MTTVPIIAKSLGHLMVDVEMDRKEPVNAWFAATGNELPYKMWMRLVNSPFDMMQAQEEVEKYNG
02_19	ORF44	AKO59034.1	92.94	100	79	0	0	7	85	1	79	1.45e-57	163	hypothetical protein 02_19(ORF46)	MFSQKDFEDVMWGREFYESVSSATKEAVDHTLRNEALRICNIDDVYSRRSAIYECPEILRGYLKVEIERIWKIKIDRKR
02_19	ORF46	AKO59036.1	100	100	85	0	0	1	85	1	85	2.77e-63	177	hypothetical protein 02_19(ORF48)	MEIRDILNEREKTHGDYRSHAAITQALKADMQCQSSWSSLPEHQRESLDMIAHKIGRILAGDPDFRDHWADIAGYATLSADRCTK
02_19	ORF47	AKO59037.1	100	100	141	0	0	1	141	1	141	1.16e-108	296	type III restriction endonuclease 02_19(ORF49)	MKFPDNIPLFGDPSYRGKCPLESVEQMSLVNQIRRVYPDTFGKIVFHPRNEGLVSKGQFSSMAKHKAEGMTKGAPDCIVPGNPAFLCEIKRANPQLSKWQDGQIEYLEAAQNAGAFVCVALGAKAAWEAFQTYVEKYYGNS
02_19	ORF48	AKO59038.1	95.51	100	574	0	0	28	601	1	574	0	1199	helicase 02_19(ORF50)	MVEAPTGAGKSVIIAEIARIIYEMTGKRILVTAPSAELVIQNRAKFIATGYPASMYSASAGKKSTRHHVVFGTPLTIKSNIKAFQKNFAMVICDECDLITPTLKKIIEGMQEGNPNLRVVGTTATPMRMREGYIFREWPDGRINDDSQSLNPFYHKCVYRIEARHLIEQGYLTKPVIGQINASRYDTSGLQLNRMGNYTPESLDKAFVGMGRKTAAIVADIVSQTRNRNAVLIFAATVKHAEEVMASLPPEISAIITGDTKDRKAILDKVSRGKIKYVVNVGVLTVGVDLPIVDTIALMRQSESVRLLQQIIGRGLRLYPNKTECLILDFCLNHEKHFPDGDLFDPKVVASKPKGEAKPLIAKCPICEFQNEFSCIPDYADHDKDENGYCLDVFGNQIM…
02_19	ORF49	AKO59039.1	100	100	168	0	0	1	168	1	168	6.1e-127	345	DNA-binding protein 02_19(ORF51)	MDYDCISKLIKYSPESGKLFWVKRDDVCKSWNTRYAGKEAFTATLNGYKYGKILGKNYYAHRIAWLIMNGEFADEIDHIDGNRSNNIYNNLRSVSHQNNMKNITMQSNNNSGVVGVYWNRSRCKWHAQIGVNGKSHHIGYFSNIDDAVNSRKKYEDIFGYHKNHGKGV
02_19	ORF50	AKO59040.1	100	100	208	0	0	1	208	1	208	5.11e-162	437	DNA-PolB associated exonuclease 02_19(ORF52)	MTYTYFDVETIPDQSEGALERAKESVKVPANYKNPDTIAAYIEENAQEAWERTALDGWKGHVACIVMNDMKWMVQETWREKEMLQDFFNRLNESTLVGHNIIGFDIPFLTKRALVLGVKLPPEHIWPRNLKPWDNRVFDTMLQLGNGKEFISLDNLARNLGTKGKGNTTGAQVHYMWQNGLHDEIAEYCANDVRIVREIHERFLACNW
02_19	ORF51	AKO59041.1	100	100	146	0	0	1	146	1	146	1.66e-110	301	hypothetical protein 02_19(ORF53)	MGKYEWKPFTLLVSAEEVEKEVLKIEAGKYYKTGDGRKVGPIKSYEDRYFHKASFACREWTYLENGKWAGSLNNDNRDLISEWSEAPIRTVTRREIVEGVYGSVDIYHVTKKYVCVKINSNMSGEDLRETAHLFNQLAEALEENGK
02_19	ORF52	AKO59042.1	100	100	201	0	0	1	201	1	201	2.64e-150	407	hypothetical protein 02_19(ORF54)	MSFWNTSSGESAISNATSFEIEGGGDILPIPAGTKVLAIIENVKIATVKDSVEQYVEIKWGIIKPEVYNKRKIFQKVWCFDYDPMQKDPAKAKAKKDKALKMLAAIDANAGGKLAQAGVEPTDESLALALNNKPMVIGLNTWDDAETKKPKGNWVYYVGPKNDPVTEVTKEDVQAQEAKAKASQPAASSNFSHDLDDEIPF
02_19	ORF53	AKO59043.1	100	98.936	94	1	0	1	94	1	94	3.71e-69	193	hypothetical protein 02_19(ORF55)	MSKEDGEGTILRQYTFYNAQDVDDTVARLNSKIRELESSIESLQSMRPHWAKGYTSDSMAAQGQTAALSQIWSYLGVDNQTDAMQKLRELNKEN
02_19	ORF54	AKO59044.1	100	100	248	0	0	1	248	1	248	0	510	hypothetical protein 02_19(ORF56)	MSILQNATNDGGEQALIVTLFGTPGTGKTSTALTFPKPYMIRTQGEAVPRDAPNKAVSLGITDSPAKLWEQLTALCKDEHDFKTLIVDSSTGLEGMFIKDVLDNDPKARGINTALGGYGAGRAAVAAQHAKLRKGAEYLRSVRGMHIVFIGHADIERIDPPDSESYSKYSLRLHRESMKSYVDDVDVVGFLRQATILRGEEDERKKAITTGDIILTTTLHPAFVSKNRLGIKDDIVVQMGVNPLQEYL
02_19	ORF55	AKO59045.1	100	100	42	0	0	1	42	55	96	5.53e-28	87	hypothetical protein 02_19(ORF57)	MLIYLPFFNLRIAFRIIQLYCQHRFSTKGKNMKYLTGPELQEYLRSLPYGGLHKMAKETGMIYQSLSRIKVGKTINPTWETIKKVSEYRALQEGEG
02_19	ORF56	AKO59046.1	100	99.872	780	1	0	1	780	1	780	0	1623	bifunctional DNA primase/polymerase 02_19(ORF58)	MTNTHIQAFAENNHRVFMLESIDGNYCGCGNPKCTAIGKHPVASNWQNTPQWDDDQIENMSMMVDSMGRGYGVLCSNLLVIDVDAKNGGLASYAALLEKFPDIASAGLIVETGSGGGSKHLYFSLPADVKTVQTHKDYKGIDFKHTGFVVGPGSPHKSGRNYNVLSGSVDDIDHAPSALVEFLKREERRKIEYEGSTIDISDSVIADMLSHIDCYDEYSDWIKIGMAIHDATHGNGVALWDEWSRRSSKYNPEAIDARWHSFGKSSNPVTIGTLIKMAQDGGWTEKVSFEEVELQGWFAKAVTGNPVTQGITKEDIKEVKNPIKGCPVDISTIDLTMPPGFCGEVTRWINTQCRYPRLNLSAMASLYAIGNIAGLNYAANDTSRTRANLAIFCVAGSGT…
1066_19	ORF1	AKO59800.1	100	100	65	0	0	1	65	1	65	2.69e-45	130	hypothetical protein 1066_19(ORF1)	MTTERVSQADIFGLRKTIDGLMMDLDLVEKESEMTNQDMWACIMAGVMLALAFAVPFVILAVGLV
1066_19	ORF2	AKO59801.1	100	99.057	106	1	0	1	106	1	106	2.61e-76	212	hypothetical protein 1066_19(ORF2)	MINAKIILASAALFAAPASAQALEPVDALTGIIRMEVARQYCGLPLPEDALRELVGVVAPYIKKTPQEFTESVRRAAMEQGSIYQRNGSLPGFCANVGAIYGRYGK
1066_19	ORF3	AKO59802.1	100	100	54	0	0	1	54	10	63	3.23e-37	110	hypothetical protein 1066_19(ORF3)	MVFYYLEDNMTYSPEASRKGGSRKHLVEVLIREVEAHKHGKHSAECMGELIIAVRKYQKETAK
1066_19	ORF4	AKO59803.1	100	100	225	0	0	1	225	1	225	1.61e-174	470	GcrA-like protein 1066_19(ORF4)	MKFVWTQEVIDRASRLWKDGKSAMEIAEEIGVTRNSVLSIMHRYRELFPKLGITSRQAIERGLIDKAVALWNEGASVKIIALETGLTPGQVSGLTKRKRELFKKRDLKKRDLTLHRVNRSMKAKKSPRNDPVNRMSKFNPNAGSKAAWYQDPELDDFELSRLPGVSLIDNDGCMYPLTAEGPHLFCGHLRFKGRYCEHHTYKCEGYKGISISYKKAYDRNIMEVV
1066_19	ORF5	AKO59804.1	100	100	30	0	0	1	30	1	30	4.21e-19	62.4	hypothetical protein 1066_19(ORF5)	MSKKGKKALQQIADQSVYDFQASQSMWFCE
1066_19	ORF6	AKO59805.1	100	100	132	0	0	1	132	1	132	5.49e-101	276	terminase small subunit 1066_19(ORF6)	MAGGRPTLYRPEYCETVIELGKQGDSLAQMAAHFDVSRQTIENWASDHPEFLAALSRAKVHCQAWWEKAGREGMFLGGGGFNAAVWKKSMEARFREDYTERQEVHQTGTMEHKHSIGEMTDEDLAKVIAGEK
1066_19	ORF7	AKO59806.1	100	99.882	848	1	0	1	848	1	848	0	1749	terminase large subunit 1066_19(ORF7)	MTITKAQAAQELLNRRKARRNLVDYARYIEVPGAPVEEQDEESDEAEYFAETQLAKHHILILEAAQRCIEKPYGRLMLFMPPGSAKSSYGSVVVPSWAMGQKPGFKVIGVSYGSDMAKKFGRRTRSIIKQSKYRALFSTSLSGDQAAADEWALDNGSEYMSGGILSGITGNRADCLVAGTMIETSEGPVAIENIEHCPASVKVLSFNHRLNMMEYQDIEAFSHRKGIGIYRVTTARGSVVEATGNHQFYTGRGYVKASSLAPGDSLLSQLRKGEGETSIRLPEMGGEVRKGSLLLPSLQPRARVVQGQEKVRRVREPNGKEDAQVLRHMPSSSKEVAPCDSSANLPRLPDLQQDFQSGLAWQEGGGLCRLLQPNMCGHRPFSAYEREGEPDVEGWSYAS…
1066_19	ORF8	AKO59808.1	100	100	85	0	0	1	85	1	85	3.31e-63	177	hypothetical protein 1066_19(ORF9)	MTKEHTPTPWDQLNGVFTPEDGYFSIIQTPDQCIANVFEEANAAHIVKCVNMHDELVSALDKIVDNNNDENWHNALNVLKKAGAL
1066_19	ORF9	AKO59809.1	100	100	97	0	0	1	97	1	97	2.71e-71	199	hypothetical protein 1066_19(ORF10)	MSGAKFTKGPWEWVKSKNDNWSSYDLSPGILTKDTADGTPFGDEIDRANAHLIAAAPELYRNLEEVRKWMDEDDLGPWEAAFCAEIDALLAKARGEV
1066_19	ORF10	AKO59810.1	100	100	131	0	0	1	131	1	131	3.8e-100	274	hypothetical protein 1066_19(ORF11)	MTNKDHIERTKRMIEVMQAYVDGEEVEFCGNNYDYWSKKDTPYWDWDAGTYRIAPSSTPDTINWDHVAPEFKYMARDENGIPFLYRNRPSIKDLDQWVDLDDICSNANSHKSYKRGTVDWKDSLVIRPGSE
1066_19	ORF11	AKO59811.1	100	99.742	774	2	0	1	774	1	774	0	1580	portal protein 1066_19(ORF12)	MDEEEIQPSDTLELKDEPKSSSVVLSVLQNAKDKFREWQNICDRIDTVYSKYQGEKRPYSENWTDGELDLFWASYEILKPAVYAHPPKPVVSTQFKDRDPVKSKTAELLERVSVSNFDRSNIDDVMCEVRDDLIFTNRGVMWLTYESEKGEQRVCIEHLDRMDFLHEPARKWSEVGWVARRAWMTRKELRKRFYKASGDVYKDVKLSKKREDEERGNDDKSLKGSVWEVWHRADNKVYWVSEGVDRLLDEGEPHLKLKDFFPCPRPAYGTLARRSLIPVPDYERYSVHFDKINTLTARIYLLLEKVKLKGIVAGIGDIRDAVSELIQSEDDETVIFVPSISSDVTNMVAWMPLAEVATAITGLIEARAKLIDDFYQLSGISDIMRGATEADETLGAQQL…
1066_19	ORF14	AKO59814.1	100	100	80	0	0	1	80	15	94	2.38e-59	168	hypothetical protein 1066_19(ORF15)	MKSISELVAEHRARMGASSLPKPYFRQDTIQPCMGMDGKMHDTLSSYRKTLLPSGNPKGERYIELGNESLPDFKAPEFDRKKRREDIKRAISEV
1066_19	ORF15	AKO59815.1	100	100	393	0	0	1	393	1	393	0	790	structural protein 1066_19(ORF16)	MTDEVIQPSPVTEHVSTTLESDVTPKTSGGGKITPPPVEEAKPEVPAKAESVRDSLKAELDKTKEPEKVEKPVKAEKLEEEPKPVAKTEAKSATPEKEVDASEQVKDQQTERKSEVRDRPEPPARFLPRAKELWRNTPNEVQSEVSRLVREHETEVQQYRESHQFREELKEYEELGKQHGVSVKQALDNYVGIERKFAESPPEGFRQLLSNLNMQPQQAISHILRAFNVTPQQLAQHISADPNSYVSQAPQVQPQQQPQINPEVETLKRQNQAMQEQMAAFMYIEPFAKEHPRYYELEQDIAFFLQSGKIPANLSPAEKLEAAYDMAERINPSSNVSSFSPKQTSSESRVDEDFNGSKSIKSSPGNVLEVKEPDKKMSMRELLEDELKRLKKA
1066_19	ORF16	AKO59816.1	100	99.405	336	2	0	1	336	1	336	0	676	major head protein 1066_19(ORF17)	MAIVQDRNYRQILTAAVARRSREVQDIVYNSTPLTRILRDQGRIRVKRAGGPELRIPVQFDKLQAQWFTGYDKIEITPKELLNSAVFNWSRVVSMFSLTGTELMYTRGEEEVIDLMETYLDAAEKSVKEEFEVALIGDGTGAGGRELIGLGGAIPVIPNTGVYGGIDRATVPNWRTSTFNITNGDVSGFTTWDSTTARPIIERIALNRSRNGRYADLLIADSLSYQAISASFVAHQRIVSERLGRLGFAGLTYMTPAGPVDIVAAGGIGTVMPANTIFGIDTQGLAIYEFPDQAFVPFHPGDGMRPINQDAVAQGIVWSGQLVLENPLFSYRIITA
1066_19	ORF17	AKO59817.1	100	100	114	0	0	1	114	1	114	8.33e-84	232	hypothetical protein 1066_19(ORF18)	MANSVPFRTTPQLGPQLNDVFVGLPYWDLTGIQGAGGATVSGITEPSYKLGNRETGDDGYDYIWVQNGTTALTASARVNMDSDFVTTANASGVLQAPDVAVPAGAYFHARVYAL
1066_19	ORF18	AKO59818.1	100	99.559	227	1	0	1	227	1	227	1.28e-173	468	hypothetical protein 1066_19(ORF19)	MTKVVEIDMRDLNVTPFFKVIEVENIPKSETAGHAVMEMREVVEVRFAGSNNYAPVFPAHQTWKREGNKSITYAERWADQYRTFKEGNPQHAMGTPLEMLRPYGVTEEQLSICRVHRVYSIEALNTLEGDKLKSLGMMGNTLKELARKYISDHSASDKALNEIEALKKRIAELESAGTASTVIPEVEEDLYEAMTEAELRDMIESKTGTKPDGRLSHASLVNLAKGM
1066_19	ORF19	AKO59819.1	93.99	99.087	219	2	0	15	233	1	219	1.47e-167	452	structural protein 1066_19(ORF20)	MGQKPAVFFNSSDQLELEIVDLVNEVARDICRYADWQALTKVYNVPTDGVTEIFDLPEDYDRQLLVTDIQDLNNWVWGYEHIENLNDFLYRRARNFELTPGAWTIYQNQIHFFPPPNAQNSATYPYISNNYALDSNNAGKPEFTADTDDFIIKGGNDLLTLGLIWRWRENKKLDYTGDQEQFTMALDQLAAKDKGTNVYRARSRSRRLNTHLAWPFELG
1066_19	ORF20	AKO59820.1	69.15	88.06	469	33	2	200	645	326	794	0	819	structural protein 1066_19(ORF21)	MYQRPILAQKKPAQRKSDLKKFHAPTGGWISNRNLSTPMENGGPQGAAVLDNFFPTSTTAILRRGKELYATLGQGDEGVTSLFTYVNGLNRKLFASTENTIYDITNILVPYNYRLVTENGDYLVTENGDYFGQSSTEDMEAFEGALGGNWITVQFATTGGIYLIGVNGASTGFIYDGNAFYPYIPGGVWALSYDNVIQDFSVGEVITGDTSGAEGTVSEILPGGGLVLKDIVNAKNVYSMSFRDATDDIKVGMSLEGVDSGAKADVKTVSGVVSRYAINYVTKTANFTVGETVTGGTSSATCVVVSINADDDTKGQLVVSTVSGAFVVGEKLTGSVSGAATSSTVVYTRYDGNIEIEGMTGSFVSGELIRGADGITAYANSSPVYISGGSFLDNEMLTG…
1066_19	ORF21	AKO59821.1	100	100	146	0	0	1	146	1	146	6.81e-112	305	hypothetical protein 1066_19(ORF22)	MYYSKTMNPSANEAVGFFVCREADITIKDFCSMGVFEDGDLIAGTLYHNYHPEYGVIELSSASVSKRWLTRAVINAMFFLPFTRLGCQLVVLRVSERNKTMIGIARKFGFSETYIPRLRGRDEGEFIFSLTDDEWSKSPYNKGVSE
1066_19	ORF22	AKO59822.1	100	98.773	326	4	0	1	326	1	326	0	661	structural protein 1066_19(ORF23)	MGKSAPKAPDPAQIAAAQGAWNSFTAQQQQQMNMVNQNTPWGILDYQQTGTTWITDPNGKRVEVPTYTANTTLSPEQQAIFDASQSAQGNLANIANDQSAWLGDYLSSTFEFNNQDAENWAYDLASSRIMPQQEQNRKDLENRLINSGIRPGTSAYNTEMARLTNANTDQLNQLALTGRSQAFQEQLAQRNQPLNEIIGLMSGTQVQSPNSTFAQTPQSQVAGVDYSGLVNQKYQADMNAYNSKMGALGGLFGGVASMLPFSDRRLKEDIERIGKTDSGVPVYKFKYIGSPVTHIGYMAQDLLELQPEAVSQDADGYYRVDYSKVK
1066_19	ORF23	AKO59823.1	100	99.275	138	1	0	1	138	1	138	3.75e-96	265	hypothetical protein 1066_19(ORF24)	MLFNFGFRPQGQMPFMQNQQINTFAANNLSGYNNLGNRMSNNPNAYQQIPMAPASGALIDSGLVNNQSFMNNISPFASANPSSAMMANMGFNQGNQYTLTPQQQQTPIAQNMMQSNIPDVKKQAIGSIMSGGLRGGNR
1066_19	ORF24	AKO59824.1	100	99.863	729	1	0	1	729	1	729	0	1451	peptidoglycan hydrolase 1066_19(ORF25)	MANLQELIPAIFTGPNGERLTPEQIAQRQQVAQSLIGRATDTSPDAGGWASVLTKGLLGFQSGRDRRAADNAITANAAAEQSLISDMLGSLGGGAGFNPAVAAGASPTSVAAVGEPVDIPSAPEIRQGLIDRGLQPHIADAFILNFQDESGLNPGINEKNPIVPGSRGGFGLYQLTGPRRREYEAFAAQRGVNPADVNAQLDFLMNELQGSEAGAAKSILSAPDTATAAQAIVNNFLRPAPEHRQARAARYARVATTPQEAIEQVAPIDGLPAAQVAPYDFASDPNLSVANSLVSPQSPSNFNDRWNAGAATSPILPEQAIPASANIVPEVTPMSAESAPAADPRLLALNDQMLGGALSPSGSSPVAQALSGPFPSAPSADRAPVTSQPFQMPAQSQSG…
1066_19	ORF25	AKO59825.1	100	100	500	0	0	1	500	1	500	0	976	structural protein 1066_19(ORF26)	MAIFELQGPDGQVYEVDAPDEASALQAFQGMGGADQPQPEGGYGSQIFSGLLEGATGALGAPVDLVNNLLVAPAAAGINYAFGTDIQPSQTPLGGSAGLRQGLAISPESQSGGEQFARRVAQSVGGAAPFAAGASSAGQVASILATGLGGGVGGATAQQIAPDNVGAEIAGELIGGLGTGAAISGLANRSARQAAEKAVPSIDDLKAQASDLYAQAEARGVVADPAMTTSLADDITKIARDNELITPTGRIAEAYPKAKEALQLMRDYAGYDMNPTQMQVIRETLADAAFGAEGKEGRIAKKMLSAFDDFVSPLAPELAEARKISSRYLKAGTLERARELAGARAGQFTGSGFENALRTEYRNLDRRIIKGQEQGWTPEQIQAINNVSRGTPMQNTARN…
1066_19	ORF26	AKO59826.1	100	96.842	285	9	0	1	285	1	285	0	553	tail collar protein 1066_19(ORF27)	MPRDSNGNTNPLPGTIVQTGDTILPSQHNPALVDLYAMMTQSLSRDGQGGMRANLAMNGFQVTGLGNATQPGNAVPLSQFQSGTPVGAVIDYAGVNPPNTWQFCFGQAIEVSAYPDFVAACYVGNALNATAGFGYRTTSQTDPSNNRSTSGQFIVLPDLRGRVGAGKDDMGGSAANRVTTTGSGINGALIGSNGGEQNSTLTIYQIPNHDHGGSTGNGVGSYTILNVLKNLTGNLSLSAYGQVGFTNENIPFSTHNHPISPQGGGLPHNNMQPTVIINKIIKVSY
1066_19	ORF27	AKO59827.1	73.47	100	36	0	0	1	36	1	36	2.32e-22	77.8	hypothetical protein 1066_19(ORF28)	MVDIRPKGLPPAILPLRTGDAVIIDQGADGVRQTNPISFTDSVAPVATQSEAQTGSDNTKRMTPLRTKQSIASEVGVSIASKAQGDKADSAVQSVNGETGSAIVLDKGDIGLGNVDNTSDADKPISNATQTALNAKANASVTISAGTGLTGGGTLAANRTIALNSTSIASLAKADSSVQTVNGVSPTGGNVSVSAEEVRLQDSRSSALLESFAGSVNFVQTAGYNSVGDGGGALYRRVASEPVSVNKINNGDFSSDTGWVKGPGWSIASGKANHATGASGAISQAVAFVTDRKYRVTFTVSDRTTGTVTPQFLDGTAFAGTA
1066_19	ORF28	AKO59829.1	100	100	271	0	0	1	271	1	271	0	543	endolysin 1066_19(ORF30)	MDRNFKVSLKEVLKHEGGWADHPSDPGGATMKGVTIATFRAFVNPKGTKADLRKITDAQLETVYRRQYWDKVHGAELPDGVDFAVFDYAVNSGPSRAVKDLQKVVGVSQDGKVGPKTLEAIKSMGSRNVINKLCDTRLAFMKRARDKKTKKILWPTFGKGWTKRVAGVRDFALGLSSKPTPERPSVVTKEVDKPVMPTSVDKEVKKKFSLAGWLGTLFSGGGIGALGLAGFGWRELLALGAVALVVLLGGLALRGWIVKAIKDIRQELNDA
1066_19	ORF29	AKO59830.1	100	100	69	0	0	1	69	1	69	4.71e-49	140	hypothetical protein 1066_19(ORF31)	MLKPYLYGAMALALVGTHYFMYNAGKQSVLQRLSNDRVEVIKDGQKVDAAVYAADDDGLVCLLIDCQAN
1066_19	ORF30	AKO59831.1	100	99.259	135	1	0	1	135	6	140	3.72e-99	272	hypothetical protein 1066_19(ORF32)	MSADEMKQDATVTLNWFRVNLPTIITIVGFGFYVGTNLNDIQKSISSLSKENAELKATTADIGKLAYRVDQLEFGLQRANERTDSLQNTLISSMDLMRRDINRLTTQVEVLSSRVGILTGDIDDPKQRRSRPGPNQHTSD
1066_19	ORF31	AKO59833.1	100	100	87	0	0	1	87	1	87	1.23e-64	181	hypothetical protein 1066_19(ORF34)	MYEPDYHYIPCRCFSADHLVRVCPDEDIDGTLNVEILSSRQSSFWSRVRWALKHVFGRDDLVFADVIISREKWLKAAGEAERKEVGK
1066_19	ORF32	AKO59834.1	100	100	70	0	0	1	70	1	70	1.1e-49	142	hypothetical protein 1066_19(ORF35)	MAKLTEAEFAQQCAFIAKNAADWASSILEIGEALNDPARLTTVCRFTDEMRQRLDHLDRKAGRAALRERE
1066_19	ORF33	AKO59835.1	100	100	76	0	0	1	76	1	76	1.19e-55	157	hypothetical protein 1066_19(ORF36)	MKLTFEKIFSIYLALAVLTFGYIASETKCEQSFMSAQTNTECAVVRGVVGGITWPLYWTWEGFSIGRQVLKGGDHG
1066_19	ORF34	AKO59836.1	100	100	104	0	0	1	104	1	104	3.18e-78	217	hypothetical protein 1066_19(ORF37)	MGFNTALMVLNDRLDEIRNDPHFGRRVSDAVMEASRRKEKHFGSFSMLPTQHADTVQVISVGFNSINLLGYAWSDDPEIILRELANRHGYRLVKKRESDGEQSE
1066_19	ORF35	AKO59837.1	100	100	103	0	0	1	103	1	103	3.92e-76	211	hypothetical protein 1066_19(ORF38)	MPSKEHEALVEKVAKAINGPFHPVPEGSLFTLDQLRDVRWQQINDVERSLCLAGAKAAISTIRAALQEPTEIMLQAYWDGSEASDSWGLMLAASALGEKSDGI
1066_19	ORF36	AKO59838.1	100	100	39	0	0	1	39	1	39	1.85e-22	71.6	hypothetical protein 1066_19(ORF39)	MSNILIISLIGLFTSGVAVGLSLAAVIYLSLNAKEASNA
1066_19	ORF37	AKO59839.1	100	100	49	0	0	1	49	1	49	8.89e-34	100	hypothetical protein 1066_19(ORF40)	MTELIDRLSKLDAPDREVDAVTAAFERCAKSFTGDELTELLKFCPPSHF
1066_19	ORF38	AKO59840.1	100	100	55	0	0	1	55	1	55	3.57e-40	117	hypothetical protein 1066_19(ORF41)	MNKLLPTVWIMRTDDGWYPIQPSEKCRPEDHGNLNDHVISIEDANGNVLWRRVKQ
1066_19	ORF39	AKO59841.1	100	99.686	318	1	0	1	318	1	318	0	647	hypothetical protein 1066_19(ORF42)	MASELEPCPFCSKTMMLRSALWPSEGDADAIIHADPTDCPMLGFSDGSADGSIIEKWDCSLSNEDDFPSDGSCVRCGSVPRNANGLCNTCLDEDAERIENTRPTPVTPVSPDADGKCGELVTVGYGYVNSLGELEYAHATSSEMRTEALCRRSQAGSIIAELQAKAKDYREYSERLVKRLESEEATRSQVEELLAAERADHDNTIATLSSLIEDNAALTARIKELERVETELCTSIGLLEDKLNAANGKIEALVQSLAYETAHEATKRAEALEAKLAAAEQALKTARPYVEDYDTRRHNTGVDETLTQIDAVLGGKPS
1066_19	ORF40	AKO59842.1	100	100	62	0	0	1	62	214	275	3e-44	134	DNA methyltransferase 1066_19(ORF43)	MSKIAYRRKEVIGDCTLYLGDCMEIMPTLGKVQAVLTDPPYGMTDASWDNAPNVEAMWRELKLDRTDAVFILNASQPFTSAVVLGNIKDFRVEWIWEKNAGSNFGTVKWQPMKEHESVLVFSSRTPRYLPIMEQRAASGAARVKTVVNYDSQPEAYSGITGKSASMRPQLRYPRSIQKFNRERGFHPNQKPVGLVEYFLKTYTEVGDVVLDPYMGSGTTAVGCINLGRPFIGVEIDPRYFDIACERVRNAYENSLNMFAGQTAATHPSGGDRHGE
1066_19	ORF41	AKO59842.1	100	100	195	0	0	1	195	1	195	3.09e-150	409	DNA methyltransferase 1066_19(ORF43)	MSKIAYRRKEVIGDCTLYLGDCMEIMPTLGKVQAVLTDPPYGMTDASWDNAPNVEAMWRELKLDRTDAVFILNASQPFTSAVVLGNIKDFRVEWIWEKNAGSNFGTVKWQPMKEHESVLVFSSRTPRYLPIMEQRAASGAARVKTVVNYDSQPEAYSGITGKSASMRPQLRYPRSIQKFNRERGFHPNQKPVGLVEYFLKTYTEVGDVVLDPYMGSGTTAVGCINLGRPFIGVEIDPRYFDIACERVRNAYENSLNMFAGQTAATHPSGGDRHGE
1066_19	ORF42	AKO59843.1	77.38	99.487	195	0	1	1	195	1	194	1.65e-142	389	hypothetical protein 1066_19(ORF44)	MGKIPEEAVEAAIAAHNKYYDDLVIYPSEEPTPEGAFHEALKGALPFLPVQGAVKKLEWELVSGDHYAEGAATHYNIYETKPGLWNSVTVKPGNVRLATNVDLEAAKAAAQADYEARILSALEPSSAREQALEEVTLERSIEQWRNMKPSEVMKGSTAQITYALEDARKDILSLARALSSPDHIADAGKVEGGWVACRV
1066_19	ORF43	AKO59844.1	100	100	64	0	0	1	64	1	64	3.99e-47	135	hypothetical protein 1066_19(ORF45)	MTTVPIIAKSLGHLMVDVEMDRKEPVNAWFAATGNELPYKMWMRLVNSPFDMMQAQEEVEKYNG
1066_19	ORF44	AKO59845.1	92.94	100	79	0	0	7	85	1	79	1.45e-57	163	hypothetical protein 1066_19(ORF46)	MFSQKDFEDVMWGREFYESVSSATKEAVDHTLRNEALRICNIDDVYSRRSAIYECPEILRGYLKVEIERIWKIKIDRKR
1066_19	ORF46	AKO59847.1	100	100	85	0	0	1	85	1	85	2.77e-63	177	hypothetical protein 1066_19(ORF48)	MEIRDILNEREKTHGDYRSHAAITQALKADMQCQSSWSSLPEHQRESLDMIAHKIGRILAGDPDFRDHWADIAGYATLSADRCTK
1066_19	ORF47	AKO59848.1	100	100	141	0	0	1	141	1	141	1.16e-108	296	type III restriction endonuclease 1066_19(ORF49)	MKFPDNIPLFGDPSYRGKCPLESVEQMSLVNQIRRVYPDTFGKIVFHPRNEGLVSKGQFSSMAKHKAEGMTKGAPDCIVPGNPAFLCEIKRANPQLSKWQDGQIEYLEAAQNAGAFVCVALGAKAAWEAFQTYVEKYYGNS
1066_19	ORF48	AKO59849.1	95.51	100	574	0	0	28	601	1	574	0	1199	helicase 1066_19(ORF50)	MVEAPTGAGKSVIIAEIARIIYEMTGKRILVTAPSAELVIQNRAKFIATGYPASMYSASAGKKSTRHHVVFGTPLTIKSNIKAFQKNFAMVICDECDLITPTLKKIIEGMQEGNPNLRVVGTTATPMRMREGYIFREWPDGRINDDSQSLNPFYHKCVYRIEARHLIEQGYLTKPVIGQINASRYDTSGLQLNRMGNYTPESLDKAFVGMGRKTAAIVADIVSQTRNRNAVLIFAATVKHAEEVMASLPPEISAIITGDTKDRKAILDKVSRGKIKYVVNVGVLTVGVDLPIVDTIALMRQSESVRLLQQIIGRGLRLYPNKTECLILDFCLNHEKHFPDGDLFDPKVVASKPKGEAKPLIAKCPICEFQNEFSCIPDYADHDKDENGYCLDVFGNQIM…
1066_19	ORF49	AKO59850.1	100	100	168	0	0	1	168	1	168	6.1e-127	345	DNA-binding protein 1066_19(ORF51)	MDYDCISKLIKYSPESGKLFWVKRDDVCKSWNTRYAGKEAFTATLNGYKYGKILGKNYYAHRIAWLIMNGEFADEIDHIDGNRSNNIYNNLRSVSHQNNMKNITMQSNNNSGVVGVYWNRSRCKWHAQIGVNGKSHHIGYFSNIDDAVNSRKKYEDIFGYHKNHGKGV
1066_19	ORF50	AKO59851.1	100	100	208	0	0	1	208	1	208	5.11e-162	437	DNA-PolB associated exonuclease 1066_19(ORF52)	MTYTYFDVETIPDQSEGALERAKESVKVPANYKNPDTIAAYIEENAQEAWERTALDGWKGHVACIVMNDMKWMVQETWREKEMLQDFFNRLNESTLVGHNIIGFDIPFLTKRALVLGVKLPPEHIWPRNLKPWDNRVFDTMLQLGNGKEFISLDNLARNLGTKGKGNTTGAQVHYMWQNGLHDEIAEYCANDVRIVREIHERFLACNW
1066_19	ORF51	AKO59852.1	100	100	146	0	0	1	146	1	146	1.66e-110	301	hypothetical protein 1066_19(ORF53)	MGKYEWKPFTLLVSAEEVEKEVLKIEAGKYYKTGDGRKVGPIKSYEDRYFHKASFACREWTYLENGKWAGSLNNDNRDLISEWSEAPIRTVTRREIVEGVYGSVDIYHVTKKYVCVKINSNMSGEDLRETAHLFNQLAEALEENGK
1066_19	ORF52	AKO59853.1	100	100	201	0	0	1	201	1	201	2.64e-150	407	hypothetical protein 1066_19(ORF54)	MSFWNTSSGESAISNATSFEIEGGGDILPIPAGTKVLAIIENVKIATVKDSVEQYVEIKWGIIKPEVYNKRKIFQKVWCFDYDPMQKDPAKAKAKKDKALKMLAAIDANAGGKLAQAGVEPTDESLALALNNKPMVIGLNTWDDAETKKPKGNWVYYVGPKNDPVTEVTKEDVQAQEAKAKASQPAASSNFSHDLDDEIPF
1066_19	ORF53	AKO59854.1	100	98.936	94	1	0	1	94	1	94	3.71e-69	193	hypothetical protein 1066_19(ORF55)	MSKEDGEGTILRQYTFYNAQDVDDTVARLNSKIRELESSIESLQSMRPHWAKGYTSDSMAAQGQTAALSQIWSYLGVDNQTDAMQKLRELNKEN
1066_19	ORF54	AKO59855.1	100	100	248	0	0	1	248	1	248	0	510	hypothetical protein 1066_19(ORF56)	MSILQNATNDGGEQALIVTLFGTPGTGKTSTALTFPKPYMIRTQGEAVPRDAPNKAVSLGITDSPAKLWEQLTALCKDEHDFKTLIVDSSTGLEGMFIKDVLDNDPKARGINTALGGYGAGRAAVAAQHAKLRKGAEYLRSVRGMHIVFIGHADIERIDPPDSESYSKYSLRLHRESMKSYVDDVDVVGFLRQATILRGEEDERKKAITTGDIILTTTLHPAFVSKNRLGIKDDIVVQMGVNPLQEYL
1066_19	ORF55	AKO59856.1	100	100	42	0	0	1	42	55	96	5.53e-28	87	hypothetical protein 1066_19(ORF57)	MLIYLPFFNLRIAFRIIQLYCQHRFSTKGKNMKYLTGPELQEYLRSLPYGGLHKMAKETGMIYQSLSRIKVGKTINPTWETIKKVSEYRALQEGEG
1066_19	ORF56	AKO59857.1	100	99.872	780	1	0	1	780	1	780	0	1623	bifunctional DNA primase/polymerase 1066_19(ORF58)	MTNTHIQAFAENNHRVFMLESIDGNYCGCGNPKCTAIGKHPVASNWQNTPQWDDDQIENMSMMVDSMGRGYGVLCSNLLVIDVDAKNGGLASYAALLEKFPDIASAGLIVETGSGGGSKHLYFSLPADVKTVQTHKDYKGIDFKHTGFVVGPGSPHKSGRNYNVLSGSVDDIDHAPSALVEFLKREERRKIEYEGSTIDISDSVIADMLSHIDCYDEYSDWIKIGMAIHDATHGNGVALWDEWSRRSSKYNPEAIDARWHSFGKSSNPVTIGTLIKMAQDGGWTEKVSFEEVELQGWFAKAVTGNPVTQGITKEDIKEVKNPIKGCPVDISTIDLTMPPGFCGEVTRWINTQCRYPRLNLSAMASLYAIGNIAGLNYAANDTSRTRANLAIFCVAGSGT…
110_19	ORF1	AKO59221.1	100	100	65	0	0	1	65	1	65	2.71e-45	130	hypothetical protein 110_19(ORF1)	MTTERVSQADIFGLRKTIDGLMMDLDLVEKESEMTNQDMWACIMAGVMLALAFAVPFVILAVGLV
110_19	ORF2	AKO59222.1	100	99.057	106	1	0	1	106	1	106	2.62e-76	212	hypothetical protein 110_19(ORF2)	MINAKIILASAALFAAPASAQALEPVDALTGIIRMEVARQYCGLPLPEDALRELVGVVAPYIKKTPQEFTESVRRAAMEQGSIYQRNGSLPGFCANVGAIYGRYGK
110_19	ORF3	AKO59223.1	100	100	54	0	0	1	54	10	63	3.25e-37	110	hypothetical protein 110_19(ORF3)	MVFYYLEDNMTYSPEASRKGGSRKHLVEVLIREVEAHKHGKHSAECMGELIIAVRKYQKETAK
110_19	ORF4	AKO59224.1	100	100	225	0	0	1	225	1	225	1.61e-174	470	GcrA-like protein 110_19(ORF4)	MKFVWTQEVIDRASRLWKDGKSAMEIAEEIGVTRNSVLSIMHRYRELFPKLGITSRQAIERGLIDKAVALWNEGASVKIIALETGLTPGQVSGLTKRKRELFKKRDLKKRDLTLHRVNRSMKAKKSPRNDPVNRMSKFNPNAGSKAAWYQDPELDDFELSRLPGVSLIDNDGCMYPLTAEGPHLFCGHLRFKGRYCEHHTYKCEGYKGISISYKKAYDRNIMEVV
110_19	ORF5	AKO59225.1	100	100	30	0	0	1	30	1	30	4.22e-19	62.4	hypothetical protein 110_19(ORF5)	MSKKGKKALQQIADQSVYDFQASQSMWFCE
110_19	ORF6	AKO59226.1	100	100	132	0	0	1	132	1	132	5.52e-101	276	terminase small subunit 110_19(ORF6)	MAGGRPTLYRPEYCETVIELGKQGDSLAQMAAHFDVSRQTIENWASDHPEFLAALSRAKVHCQAWWEKAGREGMFLGGGGFNAAVWKKSMEARFREDYTERQEVHQTGTMEHKHSIGEMTDEDLAKVIAGEK
110_19	ORF7	AKO59227.1	100	99.882	848	1	0	1	848	1	848	0	1749	terminase large subunit 110_19(ORF7)	MTITKAQAAQELLNRRKARRNLVDYARYIEVPGAPVEEQDEESDEAEYFAETQLAKHHILILEAAQRCIEKPYGRLMLFMPPGSAKSSYGSVVVPSWAMGQKPGFKVIGVSYGSDMAKKFGRRTRSIIKQSKYRALFSTSLSGDQAAADEWALDNGSEYMSGGILSGITGNRADCLVAGTMIETSEGPVAIENIEHCPASVKVLSFNHRLNMMEYQDIEAFSHRKGIGIYRVTTARGSVVEATGNHQFYTGRGYVKASSLAPGDSLLSQLRKGEGETSIRLPEMGGEVRKGSLLLPSLQPRARVVQGQEKVRRVREPNGKEDAQVLRHMPSSSKEVAPCDSSANLPRLPDLQQDFQSGLAWQEGGGLCRLLQPNMCGHRPFSAYEREGEPDVEGWSYAS…
110_19	ORF8	AKO59229.1	100	100	85	0	0	1	85	1	85	3.32e-63	177	hypothetical protein 110_19(ORF9)	MTKEHTPTPWDQLNGVFTPEDGYFSIIQTPDQCIANVFEEANAAHIVKCVNMHDELVSALDKIVDNNNDENWHNALNVLKKAGAL
110_19	ORF9	AKO59230.1	100	100	97	0	0	1	97	1	97	2.72e-71	199	hypothetical protein 110_19(ORF10)	MSGAKFTKGPWEWVKSKNDNWSSYDLSPGILTKDTADGTPFGDEIDRANAHLIAAAPELYRNLEEVRKWMDEDDLGPWEAAFCAEIDALLAKARGEV
110_19	ORF10	AKO59231.1	100	100	131	0	0	1	131	1	131	3.82e-100	274	hypothetical protein 110_19(ORF11)	MTNKDHIERTKRMIEVMQAYVDGEEVEFCGNNYDYWSKKDTPYWDWDAGTYRIAPSSTPDTINWDHVAPEFKYMARDENGIPFLYRNRPSIKDLDQWVDLDDICSNANSHKSYKRGTVDWKDSLVIRPGSE
110_19	ORF11	AKO59232.1	100	99.742	774	2	0	1	774	1	774	0	1580	portal protein 110_19(ORF12)	MDEEEIQPSDTLELKDEPKSSSVVLSVLQNAKDKFREWQNICDRIDTVYSKYQGEKRPYSENWTDGELDLFWASYEILKPAVYAHPPKPVVSTQFKDRDPVKSKTAELLERVSVSNFDRSNIDDVMCEVRDDLIFTNRGVMWLTYESEKGEQRVCIEHLDRMDFLHEPARKWSEVGWVARRAWMTRKELRKRFYKASGDVYKDVKLSKKREDEERGNDDKSLKGSVWEVWHRADNKVYWVSEGVDRLLDEGEPHLKLKDFFPCPRPAYGTLARRSLIPVPDYERYSVHFDKINTLTARIYLLLEKVKLKGIVAGIGDIRDAVSELIQSEDDETVIFVPSISSDVTNMVAWMPLAEVATAITGLIEARAKLIDDFYQLSGISDIMRGATEADETLGAQQL…
110_19	ORF14	AKO59235.1	100	100	80	0	0	1	80	15	94	2.39e-59	168	hypothetical protein 110_19(ORF15)	MKSISELVAEHRARMGASSLPKPYFRQDTIQPCMGMDGKMHDTLSSYRKTLLPSGNPKGERYIELGNESLPDFKAPEFDRKKRREDIKRAISEV
110_19	ORF15	AKO59236.1	100	100	393	0	0	1	393	1	393	0	790	structural protein 110_19(ORF16)	MTDEVIQPSPVTEHVSTTLESDVTPKTSGGGKITPPPVEEAKPEVPAKAESVRDSLKAELDKTKEPEKVEKPVKAEKLEEEPKPVAKTEAKSATPEKEVDASEQVKDQQTERKSEVRDRPEPPARFLPRAKELWRNTPNEVQSEVSRLVREHETEVQQYRESHQFREELKEYEELGKQHGVSVKQALDNYVGIERKFAESPPEGFRQLLSNLNMQPQQAISHILRAFNVTPQQLAQHISADPNSYVSQAPQVQPQQQPQINPEVETLKRQNQAMQEQMAAFMYIEPFAKEHPRYYELEQDIAFFLQSGKIPANLSPAEKLEAAYDMAERINPSSNVSSFSPKQTSSESRVDEDFNGSKSIKSSPGNVLEVKEPDKKMSMRELLEDELKRLKKA
110_19	ORF16	AKO59237.1	100	99.405	336	2	0	1	336	1	336	0	676	major head protein 110_19(ORF17)	MAIVQDRNYRQILTAAVARRSREVQDIVYNSTPLTRILRDQGRIRVKRAGGPELRIPVQFDKLQAQWFTGYDKIEITPKELLNSAVFNWSRVVSMFSLTGTELMYTRGEEEVIDLMETYLDAAEKSVKEEFEVALIGDGTGAGGRELIGLGGAIPVIPNTGVYGGIDRATVPNWRTSTFNITNGDVSGFTTWDSTTARPIIERIALNRSRNGRYADLLIADSLSYQAISASFVAHQRIVSERLGRLGFAGLTYMTPAGPVDIVAAGGIGTVMPANTIFGIDTQGLAIYEFPDQAFVPFHPGDGMRPINQDAVAQGIVWSGQLVLENPLFSYRIITA
110_19	ORF17	AKO59238.1	100	100	114	0	0	1	114	1	114	8.37e-84	232	hypothetical protein 110_19(ORF18)	MANSVPFRTTPQLGPQLNDVFVGLPYWDLTGIQGAGGATVSGITEPSYKLGNRETGDDGYDYIWVQNGTTALTASARVNMDSDFVTTANASGVLQAPDVAVPAGAYFHARVYAL
110_19	ORF18	AKO59239.1	100	99.559	227	1	0	1	227	1	227	1.28e-173	468	hypothetical protein 110_19(ORF19)	MTKVVEIDMRDLNVTPFFKVIEVENIPKSETAGHAVMEMREVVEVRFAGSNNYAPVFPAHQTWKREGNKSITYAERWADQYRTFKEGNPQHAMGTPLEMLRPYGVTEEQLSICRVHRVYSIEALNTLEGDKLKSLGMMGNTLKELARKYISDHSASDKALNEIEALKKRIAELESAGTASTVIPEVEEDLYEAMTEAELRDMIESKTGTKPDGRLSHASLVNLAKGM
110_19	ORF19	AKO59240.1	93.99	99.087	219	2	0	15	233	1	219	1.48e-167	452	structural protein 110_19(ORF20)	MGQKPAVFFNSSDQLELEIVDLVNEVARDICRYADWQALTKVYNVPTDGVTEIFDLPEDYDRQLLVTDIQDLNNWVWGYEHIENLNDFLYRRARNFELTPGAWTIYQNQIHFFPPPNAQNSATYPYISNNYALDSNNAGKPEFTADTDDFIIKGGNDLLTLGLIWRWRENKKLDYTGDQEQFTMALDQLAAKDKGTNVYRARSRSRRLNTHLAWPFELG
110_19	ORF20	AKO59241.1	69.15	88.06	469	33	2	200	645	326	794	0	819	structural protein 110_19(ORF21)	MYQRPILAQKKPAQRKSDLKKFHAPTGGWISNRNLSTPMENGGPQGAAVLDNFFPTSTTAILRRGKELYATLGQGDEGVTSLFTYVNGLNRKLFASTENTIYDITNILVPYNYRLVTENGDYLVTENGDYFGQSSTEDMEAFEGALGGNWITVQFATTGGIYLIGVNGASTGFIYDGNAFYPYIPGGVWALSYDNVIQDFSVGEVITGDTSGAEGTVSEILPGGGLVLKDIVNAKNVYSMSFRDATDDIKVGMSLEGVDSGAKADVKTVSGVVSRYAINYVTKTANFTVGETVTGGTSSATCVVVSINADDDTKGQLVVSTVSGAFVVGEKLTGSVSGAATSSTVVYTRYDGNIEIEGMTGSFVSGELIRGADGITAYANSSPVYISGGSFLDNEMLTG…
110_19	ORF21	AKO59242.1	100	100	146	0	0	1	146	1	146	6.84e-112	305	hypothetical protein 110_19(ORF22)	MYYSKTMNPSANEAVGFFVCREADITIKDFCSMGVFEDGDLIAGTLYHNYHPEYGVIELSSASVSKRWLTRAVINAMFFLPFTRLGCQLVVLRVSERNKTMIGIARKFGFSETYIPRLRGRDEGEFIFSLTDDEWSKSPYNKGVSE
110_19	ORF22	AKO59243.1	100	98.466	326	5	0	1	326	1	326	0	659	structural protein 110_19(ORF23)	MGKSAPKAPDPAQTAAAQGAWNSFTAQQQQQMNMVNQNTPWGILDYQQTGTTWITDPNGKRVEVPTYTANTTLSPEQQAIFDASQSAQGNLANIANDQSAWLGDYLSSTFEFNNQDAENWAYDLASSRIMPQQEQNRKDLENRLINSGIRPGTSAYNTEMARLTNANTDQLNQLALTGRSQAFQEQLAQRNQPLNEIIGLMSGTQVQSPNSTFAQTPQSQVAGVDYSGLVNQKYQADMNAYNSKMGALGGLFGGVASMLPFSDRRLKEDIERIGKTDSGVPVYKFKYIGSPVTHIGYMAQDLLELQPEAVSQDADGYYRVDYSKVK
110_19	ORF23	AKO59244.1	100	99.275	138	1	0	1	138	1	138	3.76e-96	265	hypothetical protein 110_19(ORF24)	MLFNFGFRPQGQMPFMQNQQINTFAANNLSGYNNLGNRMSNNPNAYQQIPMAPASGALIDSGLVNNQSFMNNISPFASANPSSAMMANMGFNQGNQYTLTPQQQQTPIAQNMMQSNIPDVKKQAIGSIMSGGLRGGNR
110_19	ORF24	AKO59245.1	100	99.863	729	1	0	1	729	1	729	0	1451	peptidoglycan hydrolase 110_19(ORF25)	MANLQELIPAIFTGPNGERLTPEQIAQRQQVAQSLIGRATDTSPDAGGWASVLTKGLLGFQSGRDRRAADNAITANAAAEQSLISDMLGSLGGGAGFNPAVAAGASPTSVAAVGEPVDIPSAPEIRQGLIDRGLQPHIADAFILNFQDESGLNPGINEKNPIVPGSRGGFGLYQLTGPRRREYEAFAAQRGVNPADVNAQLDFLMNELQGSEAGAAKSILSAPDTATAAQAIVNNFLRPAPEHRQARAARYARVATTPQEAIEQVAPIDGLPAAQVAPYDFASDPNLSVANSLVSPQSPSNFNDRWNAGAATSPILPEQAIPASANIVPEVTPMSAESAPAADPRLLALNDQMLGGALSPSGSSPVAQALSGPFPSAPSADRAPVTSQPFQMPAQSQSG…
110_19	ORF25	AKO59246.1	100	100	500	0	0	1	500	1	500	0	976	structural protein 110_19(ORF26)	MAIFELQGPDGQVYEVDAPDEASALQAFQGMGGADQPQPEGGYGSQIFSGLLEGATGALGAPVDLVNNLLVAPAAAGINYAFGTDIQPSQTPLGGSAGLRQGLAISPESQSGGEQFARRVAQSVGGAAPFAAGASSAGQVASILATGLGGGVGGATAQQIAPDNVGAEIAGELIGGLGTGAAISGLANRSARQAAEKAVPSIDDLKAQASDLYAQAEARGVVADPAMTTSLADDITKIARDNELITPTGRIAEAYPKAKEALQLMRDYAGYDMNPTQMQVIRETLADAAFGAEGKEGRIAKKMLSAFDDFVSPLAPELAEARKISSRYLKAGTLERARELAGARAGQFTGSGFENALRTEYRNLDRRIIKGQEQGWTPEQIQAINNVSRGTPMQNTARN…
110_19	ORF26	AKO59247.1	100	97.544	285	7	0	1	285	1	285	0	558	tail collar protein 110_19(ORF27)	MPRDSNGNTNPLPGTIVQTGDTILPSQHNPALVDLYAMMTQSLSRDGQGGMRANLAMNGFQVTGLGNATQPGNAVPLSQFQSGTPVGAVIDYAGVNPPNTWQFCFGQAIEVSAYPDFVAACYVGNALNATAGFGYRTTSQTYPSNNRSTSGQFIVLPDLRGRVGAGKDDMGGSAANRVTTTGSGINGALIGSNGGEQNSTLTIYQIPNHDHGGSTGNGFGSYTILNVLKNLTGNLSLSAYGQVGFTNENIPFSTHNHPISPQGGGLPHNNMQPTVIINKIIKVSY
110_19	ORF27	AKO59248.1	73.47	100	36	0	0	1	36	1	36	2.33e-22	77.8	hypothetical protein 110_19(ORF28)	MVDIRPKGLPPAILPLRTGDAVIIDQGADGVRQTNPISFTDSVAPVATQSEAQTGSDNTKRMTPLRTKQSIASEVGVSIASKAQGDKADSAVQSVNGETGSAIVLDKGDIGLGNVDNTSDADKPISNATQTALNAKANASVTISAGTGLTGGGTLAANRTIALNSTSIASLAKADSSVQTVNGVSPTGGNVSVSAEEVRLQDSRSSALLESFAGSVNFVQTAGYNSVGDGGGALYRRVASEPVSVNKINNGDFSSDTGWVKGPGWSIASGKANHATGASGAISQAVAFVTDRKYRVTFTVSDRTTGTVTPQFLDGTAFAGTA
110_19	ORF28	AKO59250.1	100	100	271	0	0	1	271	1	271	0	543	endolysin 110_19(ORF30)	MDRNFKVSLKEVLKHEGGWADHPSDPGGATMKGVTIATFRAFVNPKGTKADLRKITDAQLETVYRRQYWDKVHGAELPDGVDFAVFDYAVNSGPSRAVKDLQKVVGVSQDGKVGPKTLEAIKSMGSRNVINKLCDTRLAFMKRARDKKTKKILWPTFGKGWTKRVAGVRDFALGLSSKPTPERPSVVTKEVDKPVMPTSVDKEVKKKFSLAGWLGTLFSGGGIGALGLAGFGWRELLALGAVALVVLLGGLALRGWIVKAIKDIRQELNDA
110_19	ORF29	AKO59251.1	100	100	69	0	0	1	69	1	69	4.73e-49	140	hypothetical protein 110_19(ORF31)	MLKPYLYGAMALALVGTHYFMYNAGKQSVLQRLSNDRVEVIKDGQKVDAAVYAADDDGLVCLLIDCQAN
110_19	ORF30	AKO59252.1	100	99.259	135	1	0	1	135	6	140	3.73e-99	272	hypothetical protein 110_19(ORF32)	MSADEMKQDATVTLNWFRVNLPTIITIVGFGFYVGTNLNDIQKSISSLSKENAELKATTADIGKLAYRVDQLEFGLQRANERTDSLQNTLISSMDLMRRDINRLTTQVEVLSSRVGILTGDIDDPKQRRSRPGPNQHTSD
110_19	ORF31	AKO59254.1	100	100	87	0	0	1	87	1	87	1.23e-64	181	hypothetical protein 110_19(ORF34)	MYEPDYHYIPCRCFSADHLVRVCPDEDIDGTLNVEILSSRQSSFWSRVRWALKHVFGRDDLVFADVIISREKWLKAAGEAERKEVGK
110_19	ORF32	AKO59255.1	100	100	70	0	0	1	70	1	70	1.1e-49	142	hypothetical protein 110_19(ORF35)	MAKLTEAEFAQQCAFIAKNAADWASSILEIGEALNDPARLTTVCRFTDEMRQRLDHLDRKAGRAALRERE
110_19	ORF33	AKO59256.1	100	100	76	0	0	1	76	1	76	1.2e-55	157	hypothetical protein 110_19(ORF36)	MKLTFEKIFSIYLALAVLTFGYIASETKCEQSFMSAQTNTECAVVRGVVGGITWPLYWTWEGFSIGRQVLKGGDHG
110_19	ORF34	AKO59257.1	100	100	104	0	0	1	104	1	104	3.2e-78	217	hypothetical protein 110_19(ORF37)	MGFNTALMVLNDRLDEIRNDPHFGRRVSDAVMEASRRKEKHFGSFSMLPTQHADTVQVISVGFNSINLLGYAWSDDPEIILRELANRHGYRLVKKRESDGEQSE
110_19	ORF35	AKO59258.1	100	100	103	0	0	1	103	1	103	3.93e-76	211	hypothetical protein 110_19(ORF38)	MPSKEHEALVEKVAKAINGPFHPVPEGSLFTLDQLRDVRWQQINDVERSLCLAGAKAAISTIRAALQEPTEIMLQAYWDGSEASDSWGLMLAASALGEKSDGI
110_19	ORF36	AKO59259.1	100	100	39	0	0	1	39	1	39	1.85e-22	71.6	hypothetical protein 110_19(ORF39)	MSNILIISLIGLFTSGVAVGLSLAAVIYLSLNAKEASNA
110_19	ORF37	AKO59260.1	100	100	49	0	0	1	49	1	49	8.92e-34	100	hypothetical protein 110_19(ORF40)	MTELIDRLSKLDAPDREVDAVTAAFERCAKSFTGDELTELLKFCPPSHF
110_19	ORF38	AKO59261.1	100	100	55	0	0	1	55	1	55	3.58e-40	117	hypothetical protein 110_19(ORF41)	MNKLLPTVWIMRTDDGWYPIQPSEKCRPEDHGNLNDHVISIEDANGNVLWRRVKQ
110_19	ORF39	AKO59262.1	100	99.686	318	1	0	1	318	1	318	0	647	hypothetical protein 110_19(ORF42)	MASELEPCPFCSKTMMLRSALWPSEGDADAIIHADPTDCPMLGFSDGSADGSIIEKWDCSLSNEDDFPSDGSCVRCGSVPRNANGLCNTCLDEDAERIENTRPTPVTPVSPDADGKCGELVTVGYGYVNSLGELEYAHATSSEMRTEALCRRSQAGSIIAELQAKAKDYREYSERLVKRLESEEATRSQVEELLAAERADHDNTIATLSSLIEDNAALTARIKELERVETELCTSIGLLEDKLNAANGKIEALVQSLAYETAHEATKRAEALEAKLAAAEQALKTARPYVEDYDTRRHNTGVDETLTQIDAVLGGKPS
110_19	ORF40	AKO59263.1	100	100	62	0	0	1	62	214	275	3.02e-44	134	DNA methyltransferase 110_19(ORF43)	MSKIAYRRKEVIGDCTLYLGDCMEIMPTLGKVQAVLTDPPYGMTDASWDNAPNVEAMWRELKLDRTDAVFILNASQPFTSAVVLGNIKDFRVEWIWEKNAGSNFGTVKWQPMKEHESVLVFSSRTPRYLPIMEQRAASGAARVKTVVNYDSQPEAYSGITGKSASMRPQLRYPRSIQKFNRERGFHPNQKPVGLVEYFLKTYTEVGDVVLDPYMGSGTTAVGCINLGRPFIGVEIDPRYFDIACERVRNAYENSLNMFAGQTAATHPSGGDRHGE
110_19	ORF41	AKO59263.1	100	100	195	0	0	1	195	1	195	3.1e-150	409	DNA methyltransferase 110_19(ORF43)	MSKIAYRRKEVIGDCTLYLGDCMEIMPTLGKVQAVLTDPPYGMTDASWDNAPNVEAMWRELKLDRTDAVFILNASQPFTSAVVLGNIKDFRVEWIWEKNAGSNFGTVKWQPMKEHESVLVFSSRTPRYLPIMEQRAASGAARVKTVVNYDSQPEAYSGITGKSASMRPQLRYPRSIQKFNRERGFHPNQKPVGLVEYFLKTYTEVGDVVLDPYMGSGTTAVGCINLGRPFIGVEIDPRYFDIACERVRNAYENSLNMFAGQTAATHPSGGDRHGE
110_19	ORF42	AKO59264.1	100	100	252	0	0	1	252	1	252	0	510	hypothetical protein 110_19(ORF44)	MGKIPEEAVEAAIAAHNKYYDDLVIYPSEEPTPEGAFHEALKGALPFLPVQGAVKKLEWELVSGDHYAEGAATHYNIYETKPGLWNSVTVKPGNVRLATNVDLEAAKAAAQADYEARILSALEPSSAREQALEEVTLERSIEQWRNMKPSEVMKGSTAQITYALEDARKDILSLARALSSPDHIADAGKVEGDGWHVEYEVYSEDEWQAASTDLDGALDYAVMYAADGFKNITVQEVRRRTLPSALASEGEE
110_19	ORF43	AKO59265.1	100	100	64	0	0	1	64	1	64	4.01e-47	135	hypothetical protein 110_19(ORF45)	MTTVPIIAKSLGHLMVDVEMDRKEPVNAWFAATGNELPYKMWMRLVNSPFDMMQAQEEVEKYNG
110_19	ORF44	AKO59266.1	92.94	100	79	0	0	7	85	1	79	1.45e-57	163	hypothetical protein 110_19(ORF46)	MFSQKDFEDVMWGREFYESVSSATKEAVDHTLRNEALRICNIDDVYSRRSAIYECPEILRGYLKVEIERIWKIKIDRKR
110_19	ORF46	AKO59268.1	100	100	85	0	0	1	85	1	85	2.78e-63	177	hypothetical protein 110_19(ORF48)	MEIRDILNEREKTHGDYRSHAAITQALKADMQCQSSWSSLPEHQRESLDMIAHKIGRILAGDPDFRDHWADIAGYATLSADRCTK
110_19	ORF47	AKO59269.1	100	100	141	0	0	1	141	1	141	1.16e-108	296	type III restriction endonuclease 110_19(ORF49)	MKFPDNIPLFGDPSYRGKCPLESVEQMSLVNQIRRVYPDTFGKIVFHPRNEGLVSKGQFSSMAKHKAEGMTKGAPDCIVPGNPAFLCEIKRANPQLSKWQDGQIEYLEAAQNAGAFVCVALGAKAAWEAFQTYVEKYYGNS
110_19	ORF48	AKO59270.1	95.51	100	574	0	0	28	601	1	574	0	1199	helicase 110_19(ORF50)	MVEAPTGAGKSVIIAEIARIIYEMTGKRILVTAPSAELVIQNRAKFIATGYPASMYSASAGKKSTRHHVVFGTPLTIKSNIKAFQKNFAMVICDECDLITPTLKKIIEGMQEGNPNLRVVGTTATPMRMREGYIFREWPDGRINDDSQSLNPFYHKCVYRIEARHLIEQGYLTKPVIGQINASRYDTSGLQLNRMGNYTPESLDKAFVGMGRKTAAIVADIVSQTRNRNAVLIFAATVKHAEEVMASLPPEISAIITGDTKDRKAILDKVSRGKIKYVVNVGVLTVGVDLPIVDTIALMRQSESVRLLQQIIGRGLRLYPNKTECLILDFCLNHEKHFPDGDLFDPKVVASKPKGEAKPLIAKCPICEFQNEFSCIPDYADHDKDENGYCLDVFGNQIM…
110_19	ORF49	AKO59271.1	100	100	168	0	0	1	168	1	168	6.12e-127	345	DNA-binding protein 110_19(ORF51)	MDYDCISKLIKYSPESGKLFWVKRDDVCKSWNTRYAGKEAFTATLNGYKYGKILGKNYYAHRIAWLIMNGEFADEIDHIDGNRSNNIYNNLRSVSHQNNMKNITMQSNNNSGVVGVYWNRSRCKWHAQIGVNGKSHHIGYFSNIDDAVNSRKKYEDIFGYHKNHGKGV
110_19	ORF50	AKO59272.1	100	100	208	0	0	1	208	1	208	5.13e-162	437	DNA-PolB associated exonuclease 110_19(ORF52)	MTYTYFDVETIPDQSEGALERAKESVKVPANYKNPDTIAAYIEENAQEAWERTALDGWKGHVACIVMNDMKWMVQETWREKEMLQDFFNRLNESTLVGHNIIGFDIPFLTKRALVLGVKLPPEHIWPRNLKPWDNRVFDTMLQLGNGKEFISLDNLARNLGTKGKGNTTGAQVHYMWQNGLHDEIAEYCANDVRIVREIHERFLACNW
110_19	ORF51	AKO59273.1	100	100	146	0	0	1	146	1	146	1.67e-110	301	hypothetical protein 110_19(ORF53)	MGKYEWKPFTLLVSAEEVEKEVLKIEAGKYYKTGDGRKVGPIKSYEDRYFHKASFACREWTYLENGKWAGSLNNDNRDLISEWSEAPIRTVTRREIVEGVYGSVDIYHVTKKYVCVKINSNMSGEDLRETAHLFNQLAEALEENGK
110_19	ORF52	AKO59274.1	100	100	201	0	0	1	201	1	201	2.66e-150	407	hypothetical protein 110_19(ORF54)	MSFWNTSSGESAISNATSFEIEGGGDILPIPAGTKVLAIIENVKIATVKDSVEQYVEIKWGIIKPEVYNKRKIFQKVWCFDYDPMQKDPAKAKAKKDKALKMLAAIDANAGGKLAQAGVEPTDESLALALNNKPMVIGLNTWDDAETKKPKGNWVYYVGPKNDPVTEVTKEDVQAQEAKAKASQPAASSNFSHDLDDEIPF
110_19	ORF53	AKO59275.1	100	98.936	94	1	0	1	94	1	94	3.73e-69	193	hypothetical protein 110_19(ORF55)	MSKEDGEGTILRQYTFYNAQDVDDTVARLNSKIRELESSIESLQSMRPHWAKGYTSDSMAAQGQTAALSQIWSYLGVDNQTDAMQKLRELNKEN
110_19	ORF54	AKO59276.1	100	100	248	0	0	1	248	1	248	0	510	hypothetical protein 110_19(ORF56)	MSILQNATNDGGEQALIVTLFGTPGTGKTSTALTFPKPYMIRTQGEAVPRDAPNKAVSLGITDSPAKLWEQLTALCKDEHDFKTLIVDSSTGLEGMFIKDVLDNDPKARGINTALGGYGAGRAAVAAQHAKLRKGAEYLRSVRGMHIVFIGHADIERIDPPDSESYSKYSLRLHRESMKSYVDDVDVVGFLRQATILRGEEDERKKAITTGDIILTTTLHPAFVSKNRLGIKDDIVVQMGVNPLQEYL
110_19	ORF55	AKO59277.1	100	100	42	0	0	1	42	55	96	5.55e-28	87	hypothetical protein 110_19(ORF57)	MLIYLPFFNLRIAFRIIQLYCQHRFSTKGKNMKYLTGPELQEYLRSLPYGGLHKMAKETGMIYQSLSRIKVGKTINPTWETIKKVSEYRALQEGEG
110_19	ORF56	AKO59278.1	100	99.872	780	1	0	1	780	1	780	0	1623	bifunctional DNA primase/polymerase 110_19(ORF58)	MTNTHIQAFAENNHRVFMLESIDGNYCGCGNPKCTAIGKHPVASNWQNTPQWDDDQIENMSMMVDSMGRGYGVLCSNLLVIDVDAKNGGLASYAALLEKFPDIASAGLIVETGSGGGSKHLYFSLPADVKTVQTHKDYKGIDFKHTGFVVGPGSPHKSGRNYNVLSGSVDDIDHAPSALVEFLKREERRKIEYEGSTIDISDSVIADMLSHIDCYDEYSDWIKIGMAIHDATHGNGVALWDEWSRRSSKYNPEAIDARWHSFGKSSNPVTIGTLIKMAQDGGWTEKVSFEEVELQGWFAKAVTGNPVTQGITKEDIKEVKNPIKGCPVDISTIDLTMPPGFCGEVTRWINTQCRYPRLNLSAMASLYAIGNIAGLNYAANDTSRTRANLAIFCVAGSGT…
11sa_19	ORF1	AKO59105.1	100	100	65	0	0	1	65	1	65	2.69e-45	130	hypothetical protein 11sa_19(ORF1)	MTTERVSQADIFGLRKTIDGLMMDLDLVEKESEMTNQDMWACIMAGVMLALAFAVPFVILAVGLV
11sa_19	ORF2	AKO59106.1	100	99.057	106	1	0	1	106	1	106	2.61e-76	212	hypothetical protein 11sa_19(ORF2)	MINAKIILASAALFAAPASAQALEPVDALTGIIRMEVARQYCGLPLPEDALRELVGVVAPYIKKTPQEFTESVRRAAMEQGSIYQRNGSLPGFCANVGAIYGRYGK
11sa_19	ORF3	AKO59107.1	100	100	54	0	0	1	54	10	63	3.23e-37	110	hypothetical protein 11sa_19(ORF3)	MVFYYLEDNMTYSPEASRKGGSRKHLVEVLIREVEAHKHGKHSAECMGELIIAVRKYQKETAK
11sa_19	ORF4	AKO59108.1	100	100	225	0	0	1	225	1	225	1.61e-174	470	GcrA-like protein 11sa_19(ORF4)	MKFVWTQEVIDRASRLWKDGKSAMEIAEEIGVTRNSVLSIMHRYRELFPKLGITSRQAIERGLIDKAVALWNEGASVKIIALETGLTPGQVSGLTKRKRELFKKRDLKKRDLTLHRVNRSMKAKKSPRNDPVNRMSKFNPNAGSKAAWYQDPELDDFELSRLPGVSLIDNDGCMYPLTAEGPHLFCGHLRFKGRYCEHHTYKCEGYKGISISYKKAYDRNIMEVV
11sa_19	ORF5	AKO59109.1	100	100	30	0	0	1	30	1	30	4.21e-19	62.4	GcrA-like protein 11sa_19(ORF5)	MSKKGKKALQQIADQSVYDFQASQSMWFCE
11sa_19	ORF6	AKO59110.1	100	100	132	0	0	1	132	1	132	5.49e-101	276	terminase small subunit 11sa_19(ORF6)	MAGGRPTLYRPEYCETVIELGKQGDSLAQMAAHFDVSRQTIENWASDHPEFLAALSRAKVHCQAWWEKAGREGMFLGGGGFNAAVWKKSMEARFREDYTERQEVHQTGTMEHKHSIGEMTDEDLAKVIAGEK
11sa_19	ORF7	AKO59111.1	100	99.882	848	1	0	1	848	1	848	0	1749	terminase large subunit 11sa_19(ORF7)	MTITKAQAAQELLNRRKARRNLVDYARYIEVPGAPVEEQDEESDEAEYFAETQLAKHHILILEAAQRCIEKPYGRLMLFMPPGSAKSSYGSVVVPSWAMGQKPGFKVIGVSYGSDMAKKFGRRTRSIIKQSKYRALFSTSLSGDQAAADEWALDNGSEYMSGGILSGITGNRADCLVAGTMIETSEGPVAIENIEHCPASVKVLSFNHRLNMMEYQDIEAFSHRKGIGIYRVTTARGSVVEATGNHQFYTGRGYVKASSLAPGDSLLSQLRKGEGETSIRLPEMGGEVRKGSLLLPSLQPRARVVQGQEKVRRVREPNGKEDAQVLRHMPSSSKEVAPCDSSANLPRLPDLQQDFQSGLAWQEGGGLCRLLQPNMCGHRPFSAYEREGEPDVEGWSYAS…
11sa_19	ORF8	AKO59113.1	100	100	85	0	0	1	85	1	85	3.31e-63	177	hypothetical protein 11sa_19(ORF9)	MTKEHTPTPWDQLNGVFTPEDGYFSIIQTPDQCIANVFEEANAAHIVKCVNMHDELVSALDKIVDNNNDENWHNALNVLKKAGAL
11sa_19	ORF9	AKO59114.1	100	100	97	0	0	1	97	1	97	2.71e-71	199	hypothetical protein 11sa_19(ORF10)	MSGAKFTKGPWEWVKSKNDNWSSYDLSPGILTKDTADGTPFGDEIDRANAHLIAAAPELYRNLEEVRKWMDEDDLGPWEAAFCAEIDALLAKARGEV
11sa_19	ORF10	AKO59115.1	100	100	131	0	0	1	131	1	131	3.8e-100	274	hypothetical protein 11sa_19(ORF11)	MTNKDHIERTKRMIEVMQAYVDGEEVEFCGNNYDYWSKKDTPYWDWDAGTYRIAPSSTPDTINWDHVAPEFKYMARDENGIPFLYRNRPSIKDLDQWVDLDDICSNANSHKSYKRGTVDWKDSLVIRPGSE
11sa_19	ORF11	AKO59116.1	100	99.742	774	2	0	1	774	1	774	0	1580	portal protein 11sa_19(ORF12)	MDEEEIQPSDTLELKDEPKSSSVVLSVLQNAKDKFREWQNICDRIDTVYSKYQGEKRPYSENWTDGELDLFWASYEILKPAVYAHPPKPVVSTQFKDRDPVKSKTAELLERVSVSNFDRSNIDDVMCEVRDDLIFTNRGVMWLTYESEKGEQRVCIEHLDRMDFLHEPARKWSEVGWVARRAWMTRKELRKRFYKASGDVYKDVKLSKKREDEERGNDDKSLKGSVWEVWHRADNKVYWVSEGVDRLLDEGEPHLKLKDFFPCPRPAYGTLARRSLIPVPDYERYSVHFDKINTLTARIYLLLEKVKLKGIVAGIGDIRDAVSELIQSEDDETVIFVPSISSDVTNMVAWMPLAEVATAITGLIEARAKLIDDFYQLSGISDIMRGATEADETLGAQQL…
11sa_19	ORF14	AKO59119.1	100	100	80	0	0	1	80	15	94	2.38e-59	168	hypothetical protein 11sa_19(ORF15)	MKSISELVAEHRARMGASSLPKPYFRQDTIQPCMGMDGKMHDTLSSYRKTLLPSGNPKGERYIELGNESLPDFKAPEFDRKKRREDIKRAISEV
11sa_19	ORF15	AKO59120.1	100	100	393	0	0	1	393	1	393	0	790	structural protein 11sa_19(ORF16)	MTDEVIQPSPVTEHVSTTLESDVTPKTSGGGKITPPPVEEAKPEVPAKAESVRDSLKAELDKTKEPEKVEKPVKAEKLEEEPKPVAKTEAKSATPEKEVDASEQVKDQQTERKSEVRDRPEPPARFLPRAKELWRNTPNEVQSEVSRLVREHETEVQQYRESHQFREELKEYEELGKQHGVSVKQALDNYVGIERKFAESPPEGFRQLLSNLNMQPQQAISHILRAFNVTPQQLAQHISADPNSYVSQAPQVQPQQQPQINPEVETLKRQNQAMQEQMAAFMYIEPFAKEHPRYYELEQDIAFFLQSGKIPANLSPAEKLEAAYDMAERINPSSNVSSFSPKQTSSESRVDEDFNGSKSIKSSPGNVLEVKEPDKKMSMRELLEDELKRLKKA
11sa_19	ORF16	AKO59121.1	100	99.405	336	2	0	1	336	1	336	0	676	major head protein 11sa_19(ORF17)	MAIVQDRNYRQILTAAVARRSREVQDIVYNSTPLTRILRDQGRIRVKRAGGPELRIPVQFDKLQAQWFTGYDKIEITPKELLNSAVFNWSRVVSMFSLTGTELMYTRGEEEVIDLMETYLDAAEKSVKEEFEVALIGDGTGAGGRELIGLGGAIPVIPNTGVYGGIDRATVPNWRTSTFNITNGDVSGFTTWDSTTARPIIERIALNRSRNGRYADLLIADSLSYQAISASFVAHQRIVSERLGRLGFAGLTYMTPAGPVDIVAAGGIGTVMPANTIFGIDTQGLAIYEFPDQAFVPFHPGDGMRPINQDAVAQGIVWSGQLVLENPLFSYRIITA
11sa_19	ORF17	AKO59122.1	100	100	114	0	0	1	114	1	114	8.33e-84	232	hypothetical protein 11sa_19(ORF18)	MANSVPFRTTPQLGPQLNDVFVGLPYWDLTGIQGAGGATVSGITEPSYKLGNRETGDDGYDYIWVQNGTTALTASARVNMDSDFVTTANASGVLQAPDVAVPAGAYFHARVYAL
11sa_19	ORF18	AKO59123.1	100	99.559	227	1	0	1	227	1	227	1.28e-173	468	hypothetical protein 11sa_19(ORF19)	MTKVVEIDMRDLNVTPFFKVIEVENIPKSETAGHAVMEMREVVEVRFAGSNNYAPVFPAHQTWKREGNKSITYAERWADQYRTFKEGNPQHAMGTPLEMLRPYGVTEEQLSICRVHRVYSIEALNTLEGDKLKSLGMMGNTLKELARKYISDHSASDKALNEIEALKKRIAELESAGTASTVIPEVEEDLYEAMTEAELRDMIESKTGTKPDGRLSHASLVNLAKGM
11sa_19	ORF19	AKO59124.1	93.99	99.087	219	2	0	15	233	1	219	1.47e-167	452	structural protein 11sa_19(ORF20)	MGQKPAVFFNSSDQLELEIVDLVNEVARDICRYADWQALTKVYNVPTDGVTEIFDLPEDYDRQLLVTDIQDLNNWVWGYEHIENLNDFLYRRARNFELTPGAWTIYQNQIHFFPPPNAQNSATYPYISNNYALDSNNAGKPEFTADTDDFIIKGGNDLLTLGLIWRWRENKKLDYTGDQEQFTMALDQLAAKDKGTNVYRARSRSRRLNTHLAWPFELG
11sa_19	ORF20	AKO59125.1	69.15	88.06	469	33	2	200	645	326	794	0	819	structural protein 11sa_19(ORF21)	MYQRPILAQKKPAQRKSDLKKFHAPTGGWISNRNLSTPMENGGPQGAAVLDNFFPTSTTAILRRGKELYATLGQGDEGVTSLFTYVNGLNRKLFASTENTIYDITNILVPYNYRLVTENGDYLVTENGDYFGQSSTEDMEAFEGALGGNWITVQFATTGGIYLIGVNGASTGFIYDGNAFYPYIPGGVWALSYDNVIQDFSVGEVITGDTSGAEGTVSEILPGGGLVLKDIVNAKNVYSMSFRDATDDIKVGMSLEGVDSGAKADVKTVSGVVSRYAINYVTKTANFTVGETVTGGTSSATCVVVSINADDDTKGQLVVSTVSGAFVVGEKLTGSVSGAATSSTVVYTRYDGNIEIEGMTGSFVSGELIRGADGITAYANSSPVYISGGSFLDNEMLTG…
11sa_19	ORF21	AKO59126.1	100	100	146	0	0	1	146	1	146	6.81e-112	305	hypothetical protein 11sa_19(ORF22)	MYYSKTMNPSANEAVGFFVCREADITIKDFCSMGVFEDGDLIAGTLYHNYHPEYGVIELSSASVSKRWLTRAVINAMFFLPFTRLGCQLVVLRVSERNKTMIGIARKFGFSETYIPRLRGRDEGEFIFSLTDDEWSKSPYNKGVSE
11sa_19	ORF22	AKO59127.1	100	98.773	326	4	0	1	326	1	326	0	661	structural protein 11sa_19(ORF23)	MGKSAPKAPDPAQIAAAQGAWNSFTAQQQQQMNMVNQNTPWGILDYQQTGTTWITDPNGKRVEVPTYTANTTLSPEQQAIFDASQSAQGNLANIANDQSAWLGDYLSSTFEFNNQDAENWAYDLASSRIMPQQEQNRKDLENRLINSGIRPGTSAYNTEMARLTNANTDQLNQLALTGRSQAFQEQLAQRNQPLNEIIGLMSGTQVQSPNSTFAQTPQSQVAGVDYSGLVNQKYQADMNAYNSKMGALGGLFGGVASMLPFSDRRLKEDIERIGKTDSGVPVYKFKYIGSPVTHIGYMAQDLLELQPEAVSQDADGYYRVDYSKVK
11sa_19	ORF23	AKO59128.1	100	99.275	138	1	0	1	138	1	138	3.75e-96	265	hypothetical protein 11sa_19(ORF24)	MLFNFGFRPQGQMPFMQNQQINTFAANNLSGYNNLGNRMSNNPNAYQQIPMAPASGALIDSGLVNNQSFMNNISPFASANPSSAMMANMGFNQGNQYTLTPQQQQTPIAQNMMQSNIPDVKKQAIGSIMSGGLRGGNR
11sa_19	ORF24	AKO59129.1	100	99.863	729	1	0	1	729	1	729	0	1451	peptidoglycan hydrolase 11sa_19(ORF25)	MANLQELIPAIFTGPNGERLTPEQIAQRQQVAQSLIGRATDTSPDAGGWASVLTKGLLGFQSGRDRRAADNAITANAAAEQSLISDMLGSLGGGAGFNPAVAAGASPTSVAAVGEPVDIPSAPEIRQGLIDRGLQPHIADAFILNFQDESGLNPGINEKNPIVPGSRGGFGLYQLTGPRRREYEAFAAQRGVNPADVNAQLDFLMNELQGSEAGAAKSILSAPDTATAAQAIVNNFLRPAPEHRQARAARYARVATTPQEAIEQVAPIDGLPAAQVAPYDFASDPNLSVANSLVSPQSPSNFNDRWNAGAATSPILPEQAIPASANIVPEVTPMSAESAPAADPRLLALNDQMLGGALSPSGSSPVAQALSGPFPSAPSADRAPVTSQPFQMPAQSQSG…
11sa_19	ORF25	AKO59130.1	100	100	500	0	0	1	500	1	500	0	976	structural protein 11sa_19(ORF26)	MAIFELQGPDGQVYEVDAPDEASALQAFQGMGGADQPQPEGGYGSQIFSGLLEGATGALGAPVDLVNNLLVAPAAAGINYAFGTDIQPSQTPLGGSAGLRQGLAISPESQSGGEQFARRVAQSVGGAAPFAAGASSAGQVASILATGLGGGVGGATAQQIAPDNVGAEIAGELIGGLGTGAAISGLANRSARQAAEKAVPSIDDLKAQASDLYAQAEARGVVADPAMTTSLADDITKIARDNELITPTGRIAEAYPKAKEALQLMRDYAGYDMNPTQMQVIRETLADAAFGAEGKEGRIAKKMLSAFDDFVSPLAPELAEARKISSRYLKAGTLERARELAGARAGQFTGSGFENALRTEYRNLDRRIIKGQEQGWTPEQIQAINNVSRGTPMQNTARN…
11sa_19	ORF26	AKO59131.1	100	96.842	285	9	0	1	285	1	285	0	553	tail collar protein 11sa_19(ORF27)	MPRDSNGNTNPLPGTIVQTGDTILPSQHNPALVDLYAMMTQSLSRDGQGGMRANLAMNGFQVTGLGNATQPGNAVPLSQFQSGTPVGAVIDYAGVNPPNTWQFCFGQAIEVSAYPDFVAACYVGNALNATAGFGYRTTSQTDPSNNRSTSGQFIVLPDLRGRVGAGKDDMGGSAANRVTTTGSGINGALIGSNGGEQNSTLTIYQIPNHDHGGSTGNGVGSYTILNVLKNLTGNLSLSAYGQVGFTNENIPFSTHNHPISPQGGGLPHNNMQPTVIINKIIKVSY
11sa_19	ORF27	AKO59132.1	73.47	100	36	0	0	1	36	1	36	2.32e-22	77.8	hypothetical protein 11sa_19(ORF28)	MVDIRPKGLPPAILPLRTGDAVIIDQGADGVRQTNPISFTDSVAPVATQSEAQTGSDNTKRMTPLRTKQSIASEVGVSIASKAQGDKADSAVQSVNGETGSAIVLDKGDIGLGNVDNTSDADKPISNATQTALNAKANASVTISAGTGLTGGGTLAANRTIALNSTSIASLAKADSSVQTVNGVSPTGGNVSVSAEEVRLQDSRSSALLESFAGSVNFVQTAGYNSVGDGGGALYRRVASEPVSVNKINNGDFSSDTGWVKGPGWSIASGKANHATGASGAISQAVAFVTDRKYRVTFTVSDRTTGTVTPQFLDGTAFAGTA
11sa_19	ORF28	AKO59134.1	100	100	271	0	0	1	271	1	271	0	543	endolysin 11sa_19(ORF30)	MDRNFKVSLKEVLKHEGGWADHPSDPGGATMKGVTIATFRAFVNPKGTKADLRKITDAQLETVYRRQYWDKVHGAELPDGVDFAVFDYAVNSGPSRAVKDLQKVVGVSQDGKVGPKTLEAIKSMGSRNVINKLCDTRLAFMKRARDKKTKKILWPTFGKGWTKRVAGVRDFALGLSSKPTPERPSVVTKEVDKPVMPTSVDKEVKKKFSLAGWLGTLFSGGGIGALGLAGFGWRELLALGAVALVVLLGGLALRGWIVKAIKDIRQELNDA
11sa_19	ORF29	AKO59135.1	100	100	69	0	0	1	69	1	69	4.71e-49	140	hypothetical protein 11sa_19(ORF31)	MLKPYLYGAMALALVGTHYFMYNAGKQSVLQRLSNDRVEVIKDGQKVDAAVYAADDDGLVCLLIDCQAN
11sa_19	ORF30	AKO59136.1	100	99.259	135	1	0	1	135	6	140	3.72e-99	272	hypothetical protein 11sa_19(ORF32)	MSADEMKQDATVTLNWFRVNLPTIITIVGFGFYVGTNLNDIQKSISSLSKENAELKATTADIGKLAYRVDQLEFGLQRANERTDSLQNTLISSMDLMRRDINRLTTQVEVLSSRVGILTGDIDDPKQRRSRPGPNQHTSD
11sa_19	ORF31	AKO59138.1	100	100	87	0	0	1	87	1	87	1.23e-64	181	hypothetical protein 11sa_19(ORF34)	MYEPDYHYIPCRCFSADHLVRVCPDEDIDGTLNVEILSSRQSSFWSRVRWALKHVFGRDDLVFADVIISREKWLKAAGEAERKEVGK
11sa_19	ORF32	AKO59139.1	100	100	70	0	0	1	70	1	70	1.1e-49	142	hypothetical protein 11sa_19(ORF35)	MAKLTEAEFAQQCAFIAKNAADWASSILEIGEALNDPARLTTVCRFTDEMRQRLDHLDRKAGRAALRERE
11sa_19	ORF33	AKO59140.1	100	100	76	0	0	1	76	1	76	1.19e-55	157	hypothetical protein 11sa_19(ORF36)	MKLTFEKIFSIYLALAVLTFGYIASETKCEQSFMSAQTNTECAVVRGVVGGITWPLYWTWEGFSIGRQVLKGGDHG
11sa_19	ORF34	AKO59141.1	100	100	104	0	0	1	104	1	104	3.18e-78	217	hypothetical protein 11sa_19(ORF37)	MGFNTALMVLNDRLDEIRNDPHFGRRVSDAVMEASRRKEKHFGSFSMLPTQHADTVQVISVGFNSINLLGYAWSDDPEIILRELANRHGYRLVKKRESDGEQSE
11sa_19	ORF35	AKO59142.1	100	100	103	0	0	1	103	1	103	3.92e-76	211	hypothetical protein 11sa_19(ORF38)	MPSKEHEALVEKVAKAINGPFHPVPEGSLFTLDQLRDVRWQQINDVERSLCLAGAKAAISTIRAALQEPTEIMLQAYWDGSEASDSWGLMLAASALGEKSDGI
11sa_19	ORF36	AKO59143.1	100	97.436	39	1	0	1	39	1	39	3e-22	70.9	hypothetical protein 11sa_19(ORF39)	MSNILIISLIGLFTSGVAVGMSLAAVIYLSLNAKEASNA
11sa_19	ORF37	AKO59144.1	100	100	49	0	0	1	49	1	49	8.89e-34	100	hypothetical protein 11sa_19(ORF40)	MTELIDRLSKLDAPDREVDAVTAAFERCAKSFTGDELTELLKFCPPSHF
11sa_19	ORF38	AKO59162.1	100	100	55	0	0	1	55	1	55	3.57e-40	117	hypothetical protein 11sa_19(ORF41)	MNKLLPTVWIMRTDDGWYPIQPSEKCRPEDHGNLNDHVISIEDANGNVLWRRVKQ
11sa_19	ORF39	AKO59145.1	100	99.686	318	1	0	1	318	1	318	0	647	hypothetical protein 11sa_19(ORF42)	MASELEPCPFCSKTMMLRSALWPSEGDADAIIHADPTDCPMLGFSDGSADGSIIEKWDCSLSNEDDFPSDGSCVRCGSVPRNANGLCNTCLDEDAERIENTRPTPVTPVSPDADGKCGELVTVGYGYVNSLGELEYAHATSSEMRTEALCRRSQAGSIIAELQAKAKDYREYSERLVKRLESEEATRSQVEELLAAERADHDNTIATLSSLIEDNAALTARIKELERVETELCTSIGLLEDKLNAANGKIEALVQSLAYETAHEATKRAEALEAKLAAAEQALKTARPYVEDYDTRRHNTGVDETLTQIDAVLGGKPS
11sa_19	ORF40	AKO59146.1	100	100	62	0	0	1	62	214	275	3e-44	134	DNA methyltransferase 11sa_19(ORF43)	MSKIAYRRKEVIGDCTLYLGDCMEIMPTLGKVQAVLTDPPYGMTDASWDNAPNVEAMWRELKLDRTDAVFILNASQPFTSAVVLGNIKDFRVEWIWEKNAGSNFGTVKWQPMKEHESVLVFSSRTPRYLPIMEQRAASGAARVKTVVNYDSQPEAYSGITGKSASMRPQLRYPRSIQKFNRERGFHPNQKPVGLVEYFLKTYTEVGDVVLDPYMGSGTTAVGCINLGRPFIGVEIDPRYFDIACERVRNAYENSLNMFAGQTAATHPSGGDRHGE
11sa_19	ORF41	AKO59146.1	100	100	195	0	0	1	195	1	195	3.09e-150	409	DNA methyltransferase 11sa_19(ORF43)	MSKIAYRRKEVIGDCTLYLGDCMEIMPTLGKVQAVLTDPPYGMTDASWDNAPNVEAMWRELKLDRTDAVFILNASQPFTSAVVLGNIKDFRVEWIWEKNAGSNFGTVKWQPMKEHESVLVFSSRTPRYLPIMEQRAASGAARVKTVVNYDSQPEAYSGITGKSASMRPQLRYPRSIQKFNRERGFHPNQKPVGLVEYFLKTYTEVGDVVLDPYMGSGTTAVGCINLGRPFIGVEIDPRYFDIACERVRNAYENSLNMFAGQTAATHPSGGDRHGE
11sa_19	ORF42	AKO59147.1	77.38	99.487	195	0	1	1	195	1	194	1.65e-142	389	hypothetical protein 11sa_19(ORF44)	MGKIPEEAVEAAIAAHNKYYDDLVIYPSEEPTPEGAFHEALKGALPFLPVQGAVKKLEWELVSGDHYAEGAATHYNIYETKPGLWNSVTVKPGNVRLATNVDLEAAKAAAQADYEARILSALEPSSAREQALEEVTLERSIEQWRNMKPSEVMKGSTAQITYALEDARKDILSLARALSSPDHIADAGKVEGGWVACRV
11sa_19	ORF43	AKO59148.1	100	100	64	0	0	1	64	1	64	3.99e-47	135	hypothetical protein 11sa_19(ORF45)	MTTVPIIAKSLGHLMVDVEMDRKEPVNAWFAATGNELPYKMWMRLVNSPFDMMQAQEEVEKYNG
11sa_19	ORF44	AKO59149.1	92.94	100	79	0	0	7	85	1	79	1.45e-57	163	hypothetical protein 11sa_19(ORF46)	MFSQKDFEDVMWGREFYESVSSATKEAVDHTLRNEALRICNIDDVYSRRSAIYECPEILRGYLKVEIERIWKIKIDRKR
11sa_19	ORF46	AKO59151.1	100	100	85	0	0	1	85	1	85	2.77e-63	177	hypothetical protein 11sa_19(ORF48)	MEIRDILNEREKTHGDYRSHAAITQALKADMQCQSSWSSLPEHQRESLDMIAHKIGRILAGDPDFRDHWADIAGYATLSADRCTK
11sa_19	ORF47	AKO59152.1	100	100	141	0	0	1	141	1	141	1.16e-108	296	type III restriction endonuclease 11sa_19(ORF49)	MKFPDNIPLFGDPSYRGKCPLESVEQMSLVNQIRRVYPDTFGKIVFHPRNEGLVSKGQFSSMAKHKAEGMTKGAPDCIVPGNPAFLCEIKRANPQLSKWQDGQIEYLEAAQNAGAFVCVALGAKAAWEAFQTYVEKYYGNS
11sa_19	ORF48	AKO59153.1	95.51	100	574	0	0	28	601	1	574	0	1199	helicase 11sa_19(ORF50)	MVEAPTGAGKSVIIAEIARIIYEMTGKRILVTAPSAELVIQNRAKFIATGYPASMYSASAGKKSTRHHVVFGTPLTIKSNIKAFQKNFAMVICDECDLITPTLKKIIEGMQEGNPNLRVVGTTATPMRMREGYIFREWPDGRINDDSQSLNPFYHKCVYRIEARHLIEQGYLTKPVIGQINASRYDTSGLQLNRMGNYTPESLDKAFVGMGRKTAAIVADIVSQTRNRNAVLIFAATVKHAEEVMASLPPEISAIITGDTKDRKAILDKVSRGKIKYVVNVGVLTVGVDLPIVDTIALMRQSESVRLLQQIIGRGLRLYPNKTECLILDFCLNHEKHFPDGDLFDPKVVASKPKGEAKPLIAKCPICEFQNEFSCIPDYADHDKDENGYCLDVFGNQIM…
11sa_19	ORF49	AKO59154.1	100	100	168	0	0	1	168	1	168	6.1e-127	345	DNA-binding protein 11sa_19(ORF51)	MDYDCISKLIKYSPESGKLFWVKRDDVCKSWNTRYAGKEAFTATLNGYKYGKILGKNYYAHRIAWLIMNGEFADEIDHIDGNRSNNIYNNLRSVSHQNNMKNITMQSNNNSGVVGVYWNRSRCKWHAQIGVNGKSHHIGYFSNIDDAVNSRKKYEDIFGYHKNHGKGV
11sa_19	ORF50	AKO59155.1	100	100	208	0	0	1	208	1	208	5.11e-162	437	DNA-PolB associated exonuclease 11sa_19(ORF52)	MTYTYFDVETIPDQSEGALERAKESVKVPANYKNPDTIAAYIEENAQEAWERTALDGWKGHVACIVMNDMKWMVQETWREKEMLQDFFNRLNESTLVGHNIIGFDIPFLTKRALVLGVKLPPEHIWPRNLKPWDNRVFDTMLQLGNGKEFISLDNLARNLGTKGKGNTTGAQVHYMWQNGLHDEIAEYCANDVRIVREIHERFLACNW
11sa_19	ORF51	AKO59156.1	100	100	146	0	0	1	146	1	146	1.66e-110	301	hypothetical protein 11sa_19(ORF53)	MGKYEWKPFTLLVSAEEVEKEVLKIEAGKYYKTGDGRKVGPIKSYEDRYFHKASFACREWTYLENGKWAGSLNNDNRDLISEWSEAPIRTVTRREIVEGVYGSVDIYHVTKKYVCVKINSNMSGEDLRETAHLFNQLAEALEENGK
11sa_19	ORF52	AKO59157.1	100	100	201	0	0	1	201	1	201	2.64e-150	407	hypothetical protein 11sa_19(ORF54)	MSFWNTSSGESAISNATSFEIEGGGDILPIPAGTKVLAIIENVKIATVKDSVEQYVEIKWGIIKPEVYNKRKIFQKVWCFDYDPMQKDPAKAKAKKDKALKMLAAIDANAGGKLAQAGVEPTDESLALALNNKPMVIGLNTWDDAETKKPKGNWVYYVGPKNDPVTEVTKEDVQAQEAKAKASQPAASSNFSHDLDDEIPF
11sa_19	ORF53	AKO59158.1	100	98.936	94	1	0	1	94	1	94	3.71e-69	193	hypothetical protein 11sa_19(ORF55)	MSKEDGEGTILRQYTFYNAQDVDDTVARLNSKIRELESSIESLQSMRPHWAKGYTSDSMAAQGQTAALSQIWSYLGVDNQTDAMQKLRELNKEN
11sa_19	ORF54	AKO59159.1	100	100	248	0	0	1	248	1	248	0	510	hypothetical protein 11sa_19(ORF56)	MSILQNATNDGGEQALIVTLFGTPGTGKTSTALTFPKPYMIRTQGEAVPRDAPNKAVSLGITDSPAKLWEQLTALCKDEHDFKTLIVDSSTGLEGMFIKDVLDNDPKARGINTALGGYGAGRAAVAAQHAKLRKGAEYLRSVRGMHIVFIGHADIERIDPPDSESYSKYSLRLHRESMKSYVDDVDVVGFLRQATILRGEEDERKKAITTGDIILTTTLHPAFVSKNRLGIKDDIVVQMGVNPLQEYL
11sa_19	ORF55	AKO59160.1	100	100	42	0	0	1	42	55	96	5.53e-28	87	hypothetical protein 11sa_19(ORF57)	MLIYLPFFNLRIAFRIIQLYCQHRFSTKGKNMKYLTGPELQEYLRSLPYGGLHKMAKETGMIYQSLSRIKVGKTINPTWETIKKVSEYRALQEGEG
11sa_19	ORF56	AKO59161.1	100	99.872	780	1	0	1	780	1	780	0	1623	bifunctional DNA primase/polymerase 11sa_19(ORF58)	MTNTHIQAFAENNHRVFMLESIDGNYCGCGNPKCTAIGKHPVASNWQNTPQWDDDQIENMSMMVDSMGRGYGVLCSNLLVIDVDAKNGGLASYAALLEKFPDIASAGLIVETGSGGGSKHLYFSLPADVKTVQTHKDYKGIDFKHTGFVVGPGSPHKSGRNYNVLSGSVDDIDHAPSALVEFLKREERRKIEYEGSTIDISDSVIADMLSHIDCYDEYSDWIKIGMAIHDATHGNGVALWDEWSRRSSKYNPEAIDARWHSFGKSSNPVTIGTLIKMAQDGGWTEKVSFEEVELQGWFAKAVTGNPVTQGITKEDIKEVKNPIKGCPVDISTIDLTMPPGFCGEVTRWINTQCRYPRLNLSAMASLYAIGNIAGLNYAANDTSRTRANLAIFCVAGSGT…
141_19	ORF1	AKO59337.1	100	100	65	0	0	1	65	1	65	2.69e-45	130	hypothetical protein 141_19(ORF1)	MTTERVSQADIFGLRKTIDGLMMDLDLVEKESEMTNQDMWACIMAGVMLALAFAVPFVILAVGLV
141_19	ORF2	AKO59338.1	100	99.057	106	1	0	1	106	1	106	2.61e-76	212	hypothetical protein 141_19(ORF2)	MINAKIILASAALFAAPASAQALEPVDALTGIIRMEVARQYCGLPLPEDALRELVGVVAPYIKKTPQEFTESVRRAAMEQGSIYQRNGSLPGFCANVGAIYGRYGK
141_19	ORF3	AKO59339.1	100	100	54	0	0	1	54	10	63	3.23e-37	110	hypothetical protein 141_19(ORF3)	MVFYYLEDNMTYSPEASRKGGSRKHLVEVLIREVEAHKHGKHSAECMGELIIAVRKYQKETAK
141_19	ORF4	AKO59340.1	100	100	225	0	0	1	225	1	225	1.61e-174	470	GcrA-like protein 141_19(ORF4)	MKFVWTQEVIDRASRLWKDGKSAMEIAEEIGVTRNSVLSIMHRYRELFPKLGITSRQAIERGLIDKAVALWNEGASVKIIALETGLTPGQVSGLTKRKRELFKKRDLKKRDLTLHRVNRSMKAKKSPRNDPVNRMSKFNPNAGSKAAWYQDPELDDFELSRLPGVSLIDNDGCMYPLTAEGPHLFCGHLRFKGRYCEHHTYKCEGYKGISISYKKAYDRNIMEVV
141_19	ORF5	AKO59341.1	100	100	30	0	0	1	30	1	30	4.21e-19	62.4	GcrA-like protein 141_19(ORF5)	MSKKGKKALQQIADQSVYDFQASQSMWFCE
141_19	ORF6	AKO59342.1	100	100	132	0	0	1	132	1	132	5.49e-101	276	terminase small subunit 141_19(ORF6)	MAGGRPTLYRPEYCETVIELGKQGDSLAQMAAHFDVSRQTIENWASDHPEFLAALSRAKVHCQAWWEKAGREGMFLGGGGFNAAVWKKSMEARFREDYTERQEVHQTGTMEHKHSIGEMTDEDLAKVIAGEK
141_19	ORF7	AKO59343.1	100	99.882	848	1	0	1	848	1	848	0	1749	terminase large subunit 141_19(ORF7)	MTITKAQAAQELLNRRKARRNLVDYARYIEVPGAPVEEQDEESDEAEYFAETQLAKHHILILEAAQRCIEKPYGRLMLFMPPGSAKSSYGSVVVPSWAMGQKPGFKVIGVSYGSDMAKKFGRRTRSIIKQSKYRALFSTSLSGDQAAADEWALDNGSEYMSGGILSGITGNRADCLVAGTMIETSEGPVAIENIEHCPASVKVLSFNHRLNMMEYQDIEAFSHRKGIGIYRVTTARGSVVEATGNHQFYTGRGYVKASSLAPGDSLLSQLRKGEGETSIRLPEMGGEVRKGSLLLPSLQPRARVVQGQEKVRRVREPNGKEDAQVLRHMPSSSKEVAPCDSSANLPRLPDLQQDFQSGLAWQEGGGLCRLLQPNMCGHRPFSAYEREGEPDVEGWSYAS…
141_19	ORF8	AKO59345.1	100	100	85	0	0	1	85	1	85	3.31e-63	177	hypothetical protein 141_19(ORF9)	MTKEHTPTPWDQLNGVFTPEDGYFSIIQTPDQCIANVFEEANAAHIVKCVNMHDELVSALDKIVDNNNDENWHNALNVLKKAGAL
141_19	ORF9	AKO59346.1	100	100	97	0	0	1	97	1	97	2.71e-71	199	hypothetical protein 141_19(ORF10)	MSGAKFTKGPWEWVKSKNDNWSSYDLSPGILTKDTADGTPFGDEIDRANAHLIAAAPELYRNLEEVRKWMDEDDLGPWEAAFCAEIDALLAKARGEV
141_19	ORF10	AKO59347.1	100	100	131	0	0	1	131	1	131	3.8e-100	274	hypothetical protein 141_19(ORF11)	MTNKDHIERTKRMIEVMQAYVDGEEVEFCGNNYDYWSKKDTPYWDWDAGTYRIAPSSTPDTINWDHVAPEFKYMARDENGIPFLYRNRPSIKDLDQWVDLDDICSNANSHKSYKRGTVDWKDSLVIRPGSE
141_19	ORF11	AKO59348.1	100	99.742	774	2	0	1	774	1	774	0	1582	portal protein 141_19(ORF12)	MDEEEIQPSDTLELKDEPKSSSVVLSVLQNAKDKFREWQNICDRIDTVYSKYQGEKRPYSENWTDGELDLFWASYEILKPAVYAHPPKPVVSTQFKDRDPVKSKTAELLERVSVSNFDRSNIDDVMCEVRDDLIFTNRGVMWLTYESEKGEQRVCIEHLDRMDFLHEPARKWSEVGWVARRAWMTRKELRKRFYKASGDVYKDVKLSKKREDEERGNDDKSLKGSVWEVWHRADNKVYWVSEGVDRLLDEGEPHLKLKDFFPCPRPAYGTLARRSLIPVPDYERYSVHFDKINTLTARIYLLLEKVKLKGIVAGSGDIRDAVSELIQSEDDETVIFVPSISSDVTNMVAWMPLAEVATAITGLIEARAKLIDDFYQLSGISDIMRGATEADETLGAQQL…
141_19	ORF14	AKO59351.1	100	100	80	0	0	1	80	15	94	2.38e-59	168	hypothetical protein 141_19(ORF15)	MKSISELVAEHRARMGASSLPKPYFRQDTIQPCMGMDGKMHDTLSSYRKTLLPSGNPKGERYIELGNESLPDFKAPEFDRKKRREDIKRAISEV
141_19	ORF15	AKO59352.1	100	100	393	0	0	1	393	1	393	0	790	structural protein 141_19(ORF16)	MTDEVIQPSPVTEHVSTTLESDVTPKTSGGGKITPPPVEEAKPEVPAKAESVRDSLKAELDKTKEPEKVEKPVKAEKLEEEPKPVAKTEAKSATPEKEVDASEQVKDQQTERKSEVRDRPEPPARFLPRAKELWRNTPNEVQSEVSRLVREHETEVQQYRESHQFREELKEYEELGKQHGVSVKQALDNYVGIERKFAESPPEGFRQLLSNLNMQPQQAISHILRAFNVTPQQLAQHISADPNSYVSQAPQVQPQQQPQINPEVETLKRQNQAMQEQMAAFMYIEPFAKEHPRYYELEQDIAFFLQSGKIPANLSPAEKLEAAYDMAERINPSSNVSSFSPKQTSSESRVDEDFNGSKSIKSSPGNVLEVKEPDKKMSMRELLEDELKRLKKA
141_19	ORF16	AKO59353.1	100	99.702	336	1	0	1	336	1	336	0	678	major head protein 141_19(ORF17)	MAIVQDRNYRQLLTAAVARRSREVQDIVYNSTPLTRILRDQGRIRVKRAGGPELRIPVQFDKLQAQWFTGYDKIEITPKELLNSAVFNWSRVVSMFSLTGTELMYTRGEEEVIDLMETYLDAAEKSVKEEFEVALIGDGTGAGGRELIGLGGAIPVIPNTGVYGGIDRATVPNWRTSTFNITNGDVSGFTTWDSTTARPIIERIALNRSRNGRYADLLIADSLSYQAISASFVAHQRIVSERLGRLGFAGLTYMTPAGPVDIVAAGGIGTVMPANTIFGIDTQGLAIYEFPDQAFVPFHPGDGMRPINQDAVAQGIVWSGQLVLENPLFSYRIITA
141_19	ORF17	AKO59354.1	100	100	114	0	0	1	114	1	114	8.33e-84	232	hypothetical protein 141_19(ORF18)	MANSVPFRTTPQLGPQLNDVFVGLPYWDLTGIQGAGGATVSGITEPSYKLGNRETGDDGYDYIWVQNGTTALTASARVNMDSDFVTTANASGVLQAPDVAVPAGAYFHARVYAL
141_19	ORF18	AKO59355.1	100	99.559	227	1	0	1	227	1	227	1.28e-173	468	hypothetical protein 141_19(ORF19)	MTKVVEIDMRDLNVTPFFKVIEVENIPKSETAGHAVMEMREVVEVRFAGSNNYAPVFPAHQTWKREGNKSITYAERWADQYRTFKEGNPQHAMGTPLEMLRPYGVTEEQLSICRVHRVYSIEALNTLEGDKLKSLGMMGNTLKELARKYISDHSASDKALNEIEALKKRIAELESAGTASTVIPEVEEDLYEAMTEAELRDMIESKTGTKPDGRLSHASLVNLAKGM
141_19	ORF19	AKO59356.1	93.99	99.543	219	1	0	15	233	1	219	2.8e-168	454	structural protein 141_19(ORF20)	MGQKPAVFFTSSDQLELEIVDLVNEVARDICRYADWQALTKVYNVPTDGVTEIFDLPEDYDRQLLVTDIQDLNNWVWGYEHIENLNDFLYRRARNFELTPGAWTIYQNQIHFFPPPNAQNSATYPYISNNYALDSNNAGKPEFTADTDDFIIKGGNDLLTLGLIWRWRENKKLDYTGDQEQFTMALDQLAAKDKGTNVYRARSRSRRLNTHLAWPFELG
141_19	ORF20	AKO59357.1	69.15	88.486	469	31	2	200	645	326	794	0	823	structural protein 141_19(ORF21)	MYQRPILAQKKPAQRKSDLKKFHAPTGGWISNRNLSTPMENGGPQGAAVLDNFFPTSTTAILRRGKELYATLGQGDEGVTSLFTYVNGLNRKLFASTENTIYDITNILVPYNYRLVTENGDYLVTENGDYFGQSSTEDMEAFEGALGGNWITVQFATTGGIYLIGVNGASTGFIYDGNAFYPYIPGGVWALSYDNVIQDFSVGEVITGDTSGAEGTVSEILPGGGLVLKDIVNAKNVYSMSFRDATDDIKVGMSLEGVDSGAKADVKTVSGVVSRYAINYVTKTANFTVGETVTGGTSSATCVVVSINADDDTKGQLVVSTVSGAFVVGEKLTGSVSGAATSSTVVYTRYDGNIEIEGMTGSFVSGELIRGADGITAYANSSPVYISGGSFLDNEMLTG…
141_19	ORF21	AKO59358.1	100	100	146	0	0	1	146	1	146	6.81e-112	305	hypothetical protein 141_19(ORF22)	MYYSKTMNPSANEAVGFFVCREADITIKDFCSMGVFEDGDLIAGTLYHNYHPEYGVIELSSASVSKRWLTRAVINAMFFLPFTRLGCQLVVLRVSERNKTMIGIARKFGFSETYIPRLRGRDEGEFIFSLTDDEWSKSPYNKGVSE
141_19	ORF22	AKO59359.1	100	98.773	326	4	0	1	326	1	326	0	662	structural protein 141_19(ORF23)	MGKSAPKAPDPAQTAAAQGAWNSFTAQQQQQMNMVNQNTPWGILDYQQTGTTWITDPNGKRVEVPTYTANTTLSPEQQAIFDASQSAQGNLANIANDQSAWLGDYLSSPFEFNNQDAENWAYDLASSRIMPQQEQNRKDLENRLINSGIRPGTSAYNTEMARLTNANTDQLNQLALTGRSQAFQEQLAQRNQPLNEIIGLMSGTQVQSPNSTFAQTPQSQVAGVDYSGLVNQKYQADMNAYNSKMGALGGLFGGVASMLPFSDRRLKEDIERIGKTDSGVPVYKFKYIGSPVTHIGYMAQDLLELQPEAVSQDADGYYRVDYSKVK
141_19	ORF23	AKO59360.1	100	99.275	138	1	0	1	138	1	138	3.75e-96	265	hypothetical protein 141_19(ORF24)	MLFNFGFRPQGQMPFMQNQQINTFAANNLSGYNNLGNRMSNNPNAYQQIPMAPASGALIDSGLVNNQSFMNNISPFASANPSSAMMANMGFNQGNQYTLTPQQQQTPIAQNMMQSNIPDVKKQAIGSIMSGGLRGGNR
141_19	ORF24	AKO59361.1	100	99.863	729	1	0	1	729	1	729	0	1451	peptidoglycan hydrolase 141_19(ORF25)	MANLQELIPAIFTGPNGERLTPEQIAQRQQVAQSLIGRATDTSPDAGGWASVLTKGLLGFQSGRDRRAADNAITANAAAEQSLISDMLGSLGGGAGFNPAVAAGASPTSVAAVGEPVDIPSAPEIRQGLIDRGLQPHIADAFILNFQDESGLNPGINEKNPIVPGSRGGFGLYQLTGPRRREYEAFAAQRGVNPADVNAQLDFLMNELQGSEAGAAKSILSAPDTATAAQAIVNNFLRPAPEHRQARAARYARVATTPQEAIEQVAPIDGLPAAQVAPYDFASDPNLSVANSLVSPQSPSNFNDRWNAGAATSPILPEQAIPASANIVPEVTPMSAESAPAADPRLLALNDQMLGGALSPSGSSPVAQALSGPFPSAPSADRAPVTSQPFQMPAQSQSG…
141_19	ORF25	AKO59362.1	100	100	500	0	0	1	500	1	500	0	976	structural protein 141_19(ORF26)	MAIFELQGPDGQVYEVDAPDEASALQAFQGMGGADQPQPEGGYGSQIFSGLLEGATGALGAPVDLVNNLLVAPAAAGINYAFGTDIQPSQTPLGGSAGLRQGLAISPESQSGGEQFARRVAQSVGGAAPFAAGASSAGQVASILATGLGGGVGGATAQQIAPDNVGAEIAGELIGGLGTGAAISGLANRSARQAAEKAVPSIDDLKAQASDLYAQAEARGVVADPAMTTSLADDITKIARDNELITPTGRIAEAYPKAKEALQLMRDYAGYDMNPTQMQVIRETLADAAFGAEGKEGRIAKKMLSAFDDFVSPLAPELAEARKISSRYLKAGTLERARELAGARAGQFTGSGFENALRTEYRNLDRRIIKGQEQGWTPEQIQAINNVSRGTPMQNTARN…
141_19	ORF26	AKO59363.1	100	96.491	285	10	0	1	285	1	285	0	552	tail collar protein 141_19(ORF27)	MPRDRNGNTNPLPGTIVQTGDTILPSQHNPALVDLYAMMTQSLSRDGQGGMRANLAMNGFQVTGLGNATQPGNAVPLSQFQSGTPVGAVIDYAGVNPPNTWQFCFGQAIEVSAYPDFVAACYVGNALNATAGFGYRTTSQTDPSNNRSTSGQFIVLPDLRGRVGAGKDDMGGSAANRVTTTGSGINGALIGSNGGEQNSTLTIYQIPNHDHGGSTGNGVGSYTILNVLKNLTGNLSLSKYGQVGFTNENIPFSTHNHPISPQGGGLPHNNMQPTVIINKIIKVSY
141_19	ORF27	AKO59364.1	73.47	100	36	0	0	1	36	1	36	2.32e-22	77.8	hypothetical protein 141_19(ORF28)	MVDIRPKGLPPAILPLRTGDAVIIDQGADGVRQTNPISFTDSVAPVATQSEAQTGSDNTKRMTPLRTKQSIASEVGVSIASKAQGDKADSAVQSVNGETGSAIVLDKGDIGLGNVDNTSDADKPISNATQTALNAKANASVTISAGTGLTGGGTLAANRTIALNSTSIASLAKADSSVQTVNGVSPTGGNVSVSAEEVRLQDSRSSALLESFAGSVNFVQTAGYNSVGDGGGALYRRVASEPVSVNKINNGDFSSDTGWVKGPGWSIASGKANHATGASGAISQAVAFVTDRKYRVTFTVSDRTTGTVTPQFLDGTAFAGTA
141_19	ORF28	AKO59366.1	100	100	271	0	0	1	271	1	271	0	543	endolysin 141_19(ORF30)	MDRNFKVSLKEVLKHEGGWADHPSDPGGATMKGVTIATFRAFVNPKGTKADLRKITDAQLETVYRRQYWDKVHGAELPDGVDFAVFDYAVNSGPSRAVKDLQKVVGVSQDGKVGPKTLEAIKSMGSRNVINKLCDTRLAFMKRARDKKTKKILWPTFGKGWTKRVAGVRDFALGLSSKPTPERPSVVTKEVDKPVMPTSVDKEVKKKFSLAGWLGTLFSGGGIGALGLAGFGWRELLALGAVALVVLLGGLALRGWIVKAIKDIRQELNDA
141_19	ORF29	AKO59367.1	100	100	69	0	0	1	69	1	69	4.71e-49	140	hypothetical protein 141_19(ORF31)	MLKPYLYGAMALALVGTHYFMYNAGKQSVLQRLSNDRVEVIKDGQKVDAAVYAADDDGLVCLLIDCQAN
141_19	ORF30	AKO59368.1	100	99.259	135	1	0	1	135	6	140	3.72e-99	272	hypothetical protein 141_19(ORF32)	MSADEMKQDATVTLNWFRVNLPTIITIVGFGFYVGTNLNDIQKSISSLSKENAELKATTADIGKLAYRVDQLEFGLQRANERTDSLQNTLISSMDLMRRDINRLTTQVEVLSSRVGILTGDIDDPKQRRSRPGPNQHTSD
141_19	ORF31	AKO59370.1	100	100	87	0	0	1	87	1	87	1.23e-64	181	hypothetical protein 141_19(ORF34)	MYEPDYHYIPCRCFSADHLVRVCPDEDIDGTLNVEILSSRQSSFWSRVRWALKHVFGRDDLVFADVIISREKWLKAAGEAERKEVGK
141_19	ORF32	AKO59371.1	100	100	70	0	0	1	70	1	70	1.1e-49	142	hypothetical protein 141_19(ORF35)	MAKLTEAEFAQQCAFIAKNAADWASSILEIGEALNDPARLTTVCRFTDEMRQRLDHLDRKAGRAALRERE
141_19	ORF33	AKO59372.1	100	100	76	0	0	1	76	1	76	1.19e-55	157	hypothetical protein 141_19(ORF36)	MKLTFEKIFSIYLALAVLTFGYIASETKCEQSFMSAQTNTECAVVRGVVGGITWPLYWTWEGFSIGRQVLKGGDHG
141_19	ORF34	AKO59373.1	100	100	104	0	0	1	104	1	104	3.18e-78	217	hypothetical protein 141_19(ORF37)	MGFNTALMVLNDRLDEIRNDPHFGRRVSDAVMEASRRKEKHFGSFSMLPTQHADTVQVISVGFNSINLLGYAWSDDPEIILRELANRHGYRLVKKRESDGEQSE
141_19	ORF35	AKO59374.1	100	100	103	0	0	1	103	1	103	3.92e-76	211	hypothetical protein 141_19(ORF38)	MPSKEHEALVEKVAKAINGPFHPVPEGSLFTLDQLRDVRWQQINDVERSLCLAGAKAAISTIRAALQEPTEIMLQAYWDGSEASDSWGLMLAASALGEKSDGI
141_19	ORF36	AKO59375.1	100	100	39	0	0	1	39	1	39	1.85e-22	71.6	hypothetical protein 141_19(ORF39)	MSNILIISLIGLFTSGVAVGLSLAAVIYLSLNAKEASNA
141_19	ORF37	AKO59376.1	100	100	49	0	0	1	49	1	49	8.89e-34	100	hypothetical protein 141_19(ORF40)	MTELIDRLSKLDAPDREVDAVTAAFERCAKSFTGDELTELLKFCPPSHF
141_19	ORF38	AKO59377.1	100	100	55	0	0	1	55	1	55	3.57e-40	117	hypothetical protein 141_19(ORF41)	MNKLLPTVWIMRTDDGWYPIQPSEKCRPEDHGNLNDHVISIEDANGNVLWRRVKQ
141_19	ORF39	AKO59378.1	100	99.686	318	1	0	1	318	1	318	0	647	hypothetical protein 141_19(ORF42)	MASELEPCPFCSKTMMLRSALWPSEGDADAIIHADPTDCPMLGFSDGSADGSIIEKWDCSLSNEDDFPSDGSCVRCGSVPRNANGLCNTCLDEDAERIENTRPTPVTPVSPDADGKCGELVTVGYGYVNSLGELEYAHATSSEMRTEALCRRSQAGSIIAELQAKAKDYREYSERLVKRLESEEATRSQVEELLAAERADHDNTIATLSSLIEDNAALTARIKELERVETELCTSIGLLEDKLNAANGKIEALVQSLAYETAHEATKRAEALEAKLAAAEQALKTARPYVEDYDTRRHNTGVDETLTQIDAVLGGKPS
141_19	ORF40	AKO59379.1	100	100	62	0	0	1	62	214	275	3e-44	134	DNA methyltransferase 141_19(ORF43)	MSKIAYRRKEVIGDCTLYLGDCMEIMPTLGKVQAVLTDPPYGMTDASWDNAPNVEAMWRELKLDRTDAVFILNASQPFTSAVVLGNIKDFRVEWIWEKNAGSNFGTVKWQPMKEHESVLVFSSRTPRYLPIMEQRAASGAARVKTVVNYDSQPEAYSGITGKSASMRPQLRYPRSIQKFNRERGFHPNQKPVGLVEYFLKTYTEVGDVVLDPYMGSGTTAVGCINLGRPFIGVEIDPRYFDIACERVRNAYENSLNMFAGQTAATHPSGGDRHGE
141_19	ORF41	AKO59379.1	100	100	195	0	0	1	195	1	195	3.09e-150	409	DNA methyltransferase 141_19(ORF43)	MSKIAYRRKEVIGDCTLYLGDCMEIMPTLGKVQAVLTDPPYGMTDASWDNAPNVEAMWRELKLDRTDAVFILNASQPFTSAVVLGNIKDFRVEWIWEKNAGSNFGTVKWQPMKEHESVLVFSSRTPRYLPIMEQRAASGAARVKTVVNYDSQPEAYSGITGKSASMRPQLRYPRSIQKFNRERGFHPNQKPVGLVEYFLKTYTEVGDVVLDPYMGSGTTAVGCINLGRPFIGVEIDPRYFDIACERVRNAYENSLNMFAGQTAATHPSGGDRHGE
141_19	ORF42	AKO59380.1	77.38	99.487	195	0	1	1	195	1	194	1.65e-142	389	hypothetical protein 141_19(ORF44)	MGKIPEEAVEAAIAAHNKYYDDLVIYPSEEPTPEGAFHEALKGALPFLPVQGAVKKLEWELVSGDHYAEGAATHYNIYETKPGLWNSVTVKPGNVRLATNVDLEAAKAAAQADYEARILSALEPSSAREQALEEVTLERSIEQWRNMKPSEVMKGSTAQITYALEDARKDILSLARALSSPDHIADAGKVEGGWVACRV
141_19	ORF43	AKO59381.1	100	100	64	0	0	1	64	1	64	3.99e-47	135	hypothetical protein 141_19(ORF45)	MTTVPIIAKSLGHLMVDVEMDRKEPVNAWFAATGNELPYKMWMRLVNSPFDMMQAQEEVEKYNG
141_19	ORF44	AKO59382.1	92.94	100	79	0	0	7	85	1	79	1.45e-57	163	hypothetical protein 141_19(ORF46)	MFSQKDFEDVMWGREFYESVSSATKEAVDHTLRNEALRICNIDDVYSRRSAIYECPEILRGYLKVEIERIWKIKIDRKR
141_19	ORF46	AKO59384.1	100	100	85	0	0	1	85	1	85	2.77e-63	177	hypothetical protein 141_19(ORF48)	MEIRDILNEREKTHGDYRSHAAITQALKADMQCQSSWSSLPEHQRESLDMIAHKIGRILAGDPDFRDHWADIAGYATLSADRCTK
141_19	ORF47	AKO59385.1	100	100	141	0	0	1	141	1	141	1.16e-108	296	type III restriction endonuclease 141_19(ORF49)	MKFPDNIPLFGDPSYRGKCPLESVEQMSLVNQIRRVYPDTFGKIVFHPRNEGLVSKGQFSSMAKHKAEGMTKGAPDCIVPGNPAFLCEIKRANPQLSKWQDGQIEYLEAAQNAGAFVCVALGAKAAWEAFQTYVEKYYGNS
141_19	ORF48	AKO59386.1	95.51	100	574	0	0	28	601	1	574	0	1199	helicase 141_19(ORF50)	MVEAPTGAGKSVIIAEIARIIYEMTGKRILVTAPSAELVIQNRAKFIATGYPASMYSASAGKKSTRHHVVFGTPLTIKSNIKAFQKNFAMVICDECDLITPTLKKIIEGMQEGNPNLRVVGTTATPMRMREGYIFREWPDGRINDDSQSLNPFYHKCVYRIEARHLIEQGYLTKPVIGQINASRYDTSGLQLNRMGNYTPESLDKAFVGMGRKTAAIVADIVSQTRNRNAVLIFAATVKHAEEVMASLPPEISAIITGDTKDRKAILDKVSRGKIKYVVNVGVLTVGVDLPIVDTIALMRQSESVRLLQQIIGRGLRLYPNKTECLILDFCLNHEKHFPDGDLFDPKVVASKPKGEAKPLIAKCPICEFQNEFSCIPDYADHDKDENGYCLDVFGNQIM…
141_19	ORF49	AKO59387.1	100	100	168	0	0	1	168	1	168	6.1e-127	345	DNA-binding protein 141_19(ORF51)	MDYDCISKLIKYSPESGKLFWVKRDDVCKSWNTRYAGKEAFTATLNGYKYGKILGKNYYAHRIAWLIMNGEFADEIDHIDGNRSNNIYNNLRSVSHQNNMKNITMQSNNNSGVVGVYWNRSRCKWHAQIGVNGKSHHIGYFSNIDDAVNSRKKYEDIFGYHKNHGKGV
141_19	ORF50	AKO59388.1	100	100	208	0	0	1	208	1	208	5.11e-162	437	DNA-PolB associated exonuclease 141_19(ORF52)	MTYTYFDVETIPDQSEGALERAKESVKVPANYKNPDTIAAYIEENAQEAWERTALDGWKGHVACIVMNDMKWMVQETWREKEMLQDFFNRLNESTLVGHNIIGFDIPFLTKRALVLGVKLPPEHIWPRNLKPWDNRVFDTMLQLGNGKEFISLDNLARNLGTKGKGNTTGAQVHYMWQNGLHDEIAEYCANDVRIVREIHERFLACNW
141_19	ORF51	AKO59389.1	100	100	146	0	0	1	146	1	146	1.66e-110	301	hypothetical protein 141_19(ORF53)	MGKYEWKPFTLLVSAEEVEKEVLKIEAGKYYKTGDGRKVGPIKSYEDRYFHKASFACREWTYLENGKWAGSLNNDNRDLISEWSEAPIRTVTRREIVEGVYGSVDIYHVTKKYVCVKINSNMSGEDLRETAHLFNQLAEALEENGK
141_19	ORF52	AKO59390.1	100	100	201	0	0	1	201	1	201	2.64e-150	407	hypothetical protein 141_19(ORF54)	MSFWNTSSGESAISNATSFEIEGGGDILPIPAGTKVLAIIENVKIATVKDSVEQYVEIKWGIIKPEVYNKRKIFQKVWCFDYDPMQKDPAKAKAKKDKALKMLAAIDANAGGKLAQAGVEPTDESLALALNNKPMVIGLNTWDDAETKKPKGNWVYYVGPKNDPVTEVTKEDVQAQEAKAKASQPAASSNFSHDLDDEIPF
141_19	ORF53	AKO59391.1	100	98.936	94	1	0	1	94	1	94	3.71e-69	193	hypothetical protein 141_19(ORF55)	MSKEDGEGTILRQYTFYNAQDVDDTVARLNSKIRELESSIESLQSMRPHWAKGYTSDSMAAQGQTAALSQIWSYLGVDNQTDAMQKLRELNKEN
141_19	ORF54	AKO59392.1	100	100	248	0	0	1	248	1	248	0	510	hypothetical protein 141_19(ORF56)	MSILQNATNDGGEQALIVTLFGTPGTGKTSTALTFPKPYMIRTQGEAVPRDAPNKAVSLGITDSPAKLWEQLTALCKDEHDFKTLIVDSSTGLEGMFIKDVLDNDPKARGINTALGGYGAGRAAVAAQHAKLRKGAEYLRSVRGMHIVFIGHADIERIDPPDSESYSKYSLRLHRESMKSYVDDVDVVGFLRQATILRGEEDERKKAITTGDIILTTTLHPAFVSKNRLGIKDDIVVQMGVNPLQEYL
141_19	ORF55	AKO59393.1	100	100	42	0	0	1	42	55	96	5.53e-28	87	hypothetical protein 141_19(ORF57)	MLIYLPFFNLRIAFRIIQLYCQHRFSTKGKNMKYLTGPELQEYLRSLPYGGLHKMAKETGMIYQSLSRIKVGKTINPTWETIKKVSEYRALQEGEG
141_19	ORF56	AKO59394.1	100	99.872	780	1	0	1	780	1	780	0	1623	bifunctional DNA primase/polymerase 141_19(ORF58)	MTNTHIQAFAENNHRVFMLESIDGNYCGCGNPKCTAIGKHPVASNWQNTPQWDDDQIENMSMMVDSMGRGYGVLCSNLLVIDVDAKNGGLASYAALLEKFPDIASAGLIVETGSGGGSKHLYFSLPADVKTVQTHKDYKGIDFKHTGFVVGPGSPHKSGRNYNVLSGSVDDIDHAPSALVEFLKREERRKIEYEGSTIDISDSVIADMLSHIDCYDEYSDWIKIGMAIHDATHGNGVALWDEWSRRSSKYNPEAIDARWHSFGKSSNPVTIGTLIKMAQDGGWTEKVSFEEVELQGWFAKAVTGNPVTQGITKEDIKEVKNPIKGCPVDISTIDLTMPPGFCGEVTRWINTQCRYPRLNLSAMASLYAIGNIAGLNYAANDTSRTRANLAIFCVAGSGT…
177_19	ORF1	AKO59453.1	100	100	65	0	0	1	65	1	65	2.71e-45	130	hypothetical protein 177_19(ORF1)	MTTERVSQADIFGLRKTIDGLMMDLDLVEKESEMTNQDMWACIMAGVMLALAFAVPFVILAVGLV
177_19	ORF2	AKO59454.1	100	99.057	106	1	0	1	106	1	106	2.62e-76	212	hypothetical protein 177_19(ORF2)	MINAKIILASAALFAAPASAQALEPVDALTGIIRMEVARQYCGLPLPEDALRELVGVVAPYIKKTPQEFTESVRRAAMEQGSIYQRNGSLPGFCANVGAIYGRYGK
177_19	ORF3	AKO59455.1	100	100	54	0	0	1	54	10	63	3.25e-37	110	hypothetical protein 177_19(ORF3)	MVFYYLEDNMTYSPEASRKGGSRKHLVEVLIREVEAHKHGKHSAECMGELIIAVRKYQKETAK
177_19	ORF4	AKO59456.1	100	100	225	0	0	1	225	1	225	1.61e-174	470	GcrA-like protein 177_19(ORF4)	MKFVWTQEVIDRASRLWKDGKSAMEIAEEIGVTRNSVLSIMHRYRELFPKLGITSRQAIERGLIDKAVALWNEGASVKIIALETGLTPGQVSGLTKRKRELFKKRDLKKRDLTLHRVNRSMKAKKSPRNDPVNRMSKFNPNAGSKAAWYQDPELDDFELSRLPGVSLIDNDGCMYPLTAEGPHLFCGHLRFKGRYCEHHTYKCEGYKGISISYKKAYDRNIMEVV
177_19	ORF5	AKO59457.1	100	100	30	0	0	1	30	1	30	4.22e-19	62.4	hypothetical protein 177_19(ORF5)	MSKKGKKALQQIADQSVYDFQASQSMWFCE
177_19	ORF6	AKO59458.1	100	100	132	0	0	1	132	1	132	5.52e-101	276	terminase small subunit 177_19(ORF6)	MAGGRPTLYRPEYCETVIELGKQGDSLAQMAAHFDVSRQTIENWASDHPEFLAALSRAKVHCQAWWEKAGREGMFLGGGGFNAAVWKKSMEARFREDYTERQEVHQTGTMEHKHSIGEMTDEDLAKVIAGEK
177_19	ORF7	AKO59459.1	100	99.882	848	1	0	1	848	1	848	0	1749	terminase large subunit 177_19(ORF7)	MTITKAQAAQELLNRRKARRNLVDYARYIEVPGAPVEEQDEESDEAEYFAETQLAKHHILILEAAQRCIEKPYGRLMLFMPPGSAKSSYGSVVVPSWAMGQKPGFKVIGVSYGSDMAKKFGRRTRSIIKQSKYRALFSTSLSGDQAAADEWALDNGSEYMSGGILSGITGNRADCLVAGTMIETSEGPVAIENIEHCPASVKVLSFNHRLNMMEYQDIEAFSHRKGIGIYRVTTARGSVVEATGNHQFYTGRGYVKASSLAPGDSLLSQLRKGEGETSIRLPEMGGEVRKGSLLLPSLQPRARVVQGQEKVRRVREPNGKEDAQVLRHMPSSSKEVAPCDSSANLPRLPDLQQDFQSGLAWQEGGGLCRLLQPNMCGHRPFSAYEREGEPDVEGWSYAS…
177_19	ORF8	AKO59461.1	100	100	85	0	0	1	85	1	85	3.32e-63	177	hypothetical protein 177_19(ORF9)	MTKEHTPTPWDQLNGVFTPEDGYFSIIQTPDQCIANVFEEANAAHIVKCVNMHDELVSALDKIVDNNNDENWHNALNVLKKAGAL
177_19	ORF9	AKO59462.1	100	100	97	0	0	1	97	1	97	2.72e-71	199	hypothetical protein 177_19(ORF10)	MSGAKFTKGPWEWVKSKNDNWSSYDLSPGILTKDTADGTPFGDEIDRANAHLIAAAPELYRNLEEVRKWMDEDDLGPWEAAFCAEIDALLAKARGEV
177_19	ORF10	AKO59463.1	100	100	131	0	0	1	131	1	131	3.82e-100	274	hypothetical protein 177_19(ORF11)	MTNKDHIERTKRMIEVMQAYVDGEEVEFCGNNYDYWSKKDTPYWDWDAGTYRIAPSSTPDTINWDHVAPEFKYMARDENGIPFLYRNRPSIKDLDQWVDLDDICSNANSHKSYKRGTVDWKDSLVIRPGSE
177_19	ORF11	AKO59464.1	100	99.742	774	2	0	1	774	1	774	0	1580	portal protein 177_19(ORF12)	MDEEEIQPSDTLELKDEPKSSSVVLSVLQNAKDKFREWQNICDRIDTVYSKYQGEKRPYSENWTDGELDLFWASYEILKPAVYAHPPKPVVSTQFKDRDPVKSKTAELLERVSVSNFDRSNIDDVMCEVRDDLIFTNRGVMWLTYESEKGEQRVCIEHLDRMDFLHEPARKWSEVGWVARRAWMTRKELRKRFYKASGDVYKDVKLSKKREDEERGNDDKSLKGSVWEVWHRADNKVYWVSEGVDRLLDEGEPHLKLKDFFPCPRPAYGTLARRSLIPVPDYERYSVHFDKINTLTARIYLLLEKVKLKGIVAGIGDIRDAVSELIQSEDDETVIFVPSISSDVTNMVAWMPLAEVATAITGLIEARAKLIDDFYQLSGISDIMRGATEADETLGAQQL…
177_19	ORF14	AKO59467.1	100	100	80	0	0	1	80	15	94	2.39e-59	168	hypothetical protein 177_19(ORF15)	MKSISELVAEHRARMGASSLPKPYFRQDTIQPCMGMDGKMHDTLSSYRKTLLPSGNPKGERYIELGNESLPDFKAPEFDRKKRREDIKRAISEV
177_19	ORF15	AKO59468.1	100	100	393	0	0	1	393	1	393	0	790	structural protein 177_19(ORF16)	MTDEVIQPSPVTEHVSTTLESDVTPKTSGGGKITPPPVEEAKPEVPAKAESVRDSLKAELDKTKEPEKVEKPVKAEKLEEEPKPVAKTEAKSATPEKEVDASEQVKDQQTERKSEVRDRPEPPARFLPRAKELWRNTPNEVQSEVSRLVREHETEVQQYRESHQFREELKEYEELGKQHGVSVKQALDNYVGIERKFAESPPEGFRQLLSNLNMQPQQAISHILRAFNVTPQQLAQHISADPNSYVSQAPQVQPQQQPQINPEVETLKRQNQAMQEQMAAFMYIEPFAKEHPRYYELEQDIAFFLQSGKIPANLSPAEKLEAAYDMAERINPSSNVSSFSPKQTSSESRVDEDFNGSKSIKSSPGNVLEVKEPDKKMSMRELLEDELKRLKKA
177_19	ORF16	AKO59469.1	100	99.405	336	2	0	1	336	1	336	0	676	major head protein 177_19(ORF17)	MAIVQDRNYRQILTAAVARRSREVQDIVYNSTPLTRILRDQGRIRVKRAGGPELRIPVQFDKLQAQWFTGYDKIEITPKELLNSAVFNWSRVVSMFSLTGTELMYTRGEEEVIDLMETYLDAAEKSVKEEFEVALIGDGTGAGGRELIGLGGAIPVIPNTGVYGGIDRATVPNWRTSTFNITNGDVSGFTTWDSTTARPIIERIALNRSRNGRYADLLIADSLSYQAISASFVAHQRIVSERLGRLGFAGLTYMTPAGPVDIVAAGGIGTVMPANTIFGIDTQGLAIYEFPDQAFVPFHPGDGMRPINQDAVAQGIVWSGQLVLENPLFSYRIITA
177_19	ORF17	AKO59470.1	100	100	114	0	0	1	114	1	114	8.37e-84	232	hypothetical protein 177_19(ORF18)	MANSVPFRTTPQLGPQLNDVFVGLPYWDLTGIQGAGGATVSGITEPSYKLGNRETGDDGYDYIWVQNGTTALTASARVNMDSDFVTTANASGVLQAPDVAVPAGAYFHARVYAL
177_19	ORF18	AKO59471.1	100	99.559	227	1	0	1	227	1	227	1.28e-173	468	hypothetical protein 177_19(ORF19)	MTKVVEIDMRDLNVTPFFKVIEVENIPKSETAGHAVMEMREVVEVRFAGSNNYAPVFPAHQTWKREGNKSITYAERWADQYRTFKEGNPQHAMGTPLEMLRPYGVTEEQLSICRVHRVYSIEALNTLEGDKLKSLGMMGNTLKELARKYISDHSASDKALNEIEALKKRIAELESAGTASTVIPEVEEDLYEAMTEAELRDMIESKTGTKPDGRLSHASLVNLAKGM
177_19	ORF19	AKO59472.1	93.99	99.087	219	2	0	15	233	1	219	1.48e-167	452	structural protein 177_19(ORF20)	MGQKPAVFFNSSDQLELEIVDLVNEVARDICRYADWQALTKVYNVPTDGVTEIFDLPEDYDRQLLVTDIQDLNNWVWGYEHIENLNDFLYRRARNFELTPGAWTIYQNQIHFFPPPNAQNSATYPYISNNYALDSNNAGKPEFTADTDDFIIKGGNDLLTLGLIWRWRENKKLDYTGDQEQFTMALDQLAAKDKGTNVYRARSRSRRLNTHLAWPFELG
177_19	ORF20	AKO59473.1	69.15	88.06	469	33	2	200	645	326	794	0	819	structural protein 177_19(ORF21)	MYQRPILAQKKPAQRKSDLKKFHAPTGGWISNRNLSTPMENGGPQGAAVLDNFFPTSTTAILRRGKELYATLGQGDEGVTSLFTYVNGLNRKLFASTENTIYDITNILVPYNYRLVTENGDYLVTENGDYFGQSSTEDMEAFEGALGGNWITVQFATTGGIYLIGVNGASTGFIYDGNAFYPYIPGGVWALSYDNVIQDFSVGEVITGDTSGAEGTVSEILPGGGLVLKDIVNAKNVYSMSFRDATDDIKVGMSLEGVDSGAKADVKTVSGVVSRYAINYVTKTANFTVGETVTGGTSSATCVVVSINADDDTKGQLVVSTVSGAFVVGEKLTGSVSGAATSSTVVYTRYDGNIEIEGMTGSFVSGELIRGADGITAYANSSPVYISGGSFLDNEMLTG…
177_19	ORF21	AKO59474.1	100	100	146	0	0	1	146	1	146	6.84e-112	305	hypothetical protein 177_19(ORF22)	MYYSKTMNPSANEAVGFFVCREADITIKDFCSMGVFEDGDLIAGTLYHNYHPEYGVIELSSASVSKRWLTRAVINAMFFLPFTRLGCQLVVLRVSERNKTMIGIARKFGFSETYIPRLRGRDEGEFIFSLTDDEWSKSPYNKGVSE
177_19	ORF22	AKO59475.1	100	98.773	326	4	0	1	326	1	326	0	661	structural protein 177_19(ORF23)	MGKSAPKAPDPAQIAAAQGAWNSFTAQQQQQMNMVNQNTPWGILDYQQTGTTWITDPNGKRVEVPTYTANTTLSPEQQAIFDASQSAQGNLANIANDQSAWLGDYLSSTFEFNNQDAENWAYDLASSRIMPQQEQNRKDLENRLINSGIRPGTSAYNTEMARLTNANTDQLNQLALTGRSQAFQEQLAQRNQPLNEIIGLMSGTQVQSPNSTFAQTPQSQVAGVDYSGLVNQKYQADMNAYNSKMGALGGLFGGVASMLPFSDRRLKEDIERIGKTDSGVPVYKFKYIGSPVTHIGYMAQDLLELQPEAVSQDADGYYRVDYSKVK
177_19	ORF23	AKO59476.1	100	99.275	138	1	0	1	138	1	138	3.76e-96	265	hypothetical protein 177_19(ORF24)	MLFNFGFRPQGQMPFMQNQQINTFAANNLSGYNNLGNRMSNNPNAYQQIPMAPASGALIDSGLVNNQSFMNNISPFASANPSSAMMANMGFNQGNQYTLTPQQQQTPIAQNMMQSNIPDVKKQAIGSIMSGGLRGGNR
177_19	ORF24	AKO59477.1	100	99.863	729	1	0	1	729	1	729	0	1451	peptidoglycan hydrolase 177_19(ORF25)	MANLQELIPAIFTGPNGERLTPEQIAQRQQVAQSLIGRATDTSPDAGGWASVLTKGLLGFQSGRDRRAADNAITANAAAEQSLISDMLGSLGGGAGFNPAVAAGASPTSVAAVGEPVDIPSAPEIRQGLIDRGLQPHIADAFILNFQDESGLNPGINEKNPIVPGSRGGFGLYQLTGPRRREYEAFAAQRGVNPADVNAQLDFLMNELQGSEAGAAKSILSAPDTATAAQAIVNNFLRPAPEHRQARAARYARVATTPQEAIEQVAPIDGLPAAQVAPYDFASDPNLSVANSLVSPQSPSNFNDRWNAGAATSPILPEQAIPASANIVPEVTPMSAESAPAADPRLLALNDQMLGGALSPSGSSPVAQALSGPFPSAPSADRAPVTSQPFQMPAQSQSG…
177_19	ORF25	AKO59478.1	100	100	500	0	0	1	500	1	500	0	976	structural protein 177_19(ORF26)	MAIFELQGPDGQVYEVDAPDEASALQAFQGMGGADQPQPEGGYGSQIFSGLLEGATGALGAPVDLVNNLLVAPAAAGINYAFGTDIQPSQTPLGGSAGLRQGLAISPESQSGGEQFARRVAQSVGGAAPFAAGASSAGQVASILATGLGGGVGGATAQQIAPDNVGAEIAGELIGGLGTGAAISGLANRSARQAAEKAVPSIDDLKAQASDLYAQAEARGVVADPAMTTSLADDITKIARDNELITPTGRIAEAYPKAKEALQLMRDYAGYDMNPTQMQVIRETLADAAFGAEGKEGRIAKKMLSAFDDFVSPLAPELAEARKISSRYLKAGTLERARELAGARAGQFTGSGFENALRTEYRNLDRRIIKGQEQGWTPEQIQAINNVSRGTPMQNTARN…
177_19	ORF26	AKO59479.1	100	96.842	285	9	0	1	285	1	285	0	553	tail collar protein 177_19(ORF27)	MPRDSNGNTNPLPGTIVQTGDTILPSQHNPALVDLYAMMTQSLSRDGQGGMRANLAMNGFQVTGLGNATQPGNAVPLSQFQSGTPVGAVIDYAGVNPPNTWQFCFGQAIEVSAYPDFVAACYVGNALNATAGFGYRTTSQTDPSNNRSTSGQFIVLPDLRGRVGAGKDDMGGSAANRVTTTGSGINGALIGSNGGEQNSTLTIYQIPNHDHGGSTGNGVGSYTILNVLKNLTGNLSLSAYGQVGFTNENIPFSTHNHPISPQGGGLPHNNMQPTVIINKIIKVSY
177_19	ORF27	AKO59480.1	73.47	100	36	0	0	1	36	1	36	2.33e-22	77.8	hypothetical protein 177_19(ORF28)	MVDIRPKGLPPAILPLRTGDAVIIDQGADGVRQTNPISFTDSVAPVATQSEAQTGSDNTKRMTPLRTKQSIASEVGVSIASKAQGDKADSAVQSVNGETGSAIVLDKGDIGLGNVDNTSDADKPISNATQTALNAKANASVTISAGTGLTGGGTLAANRTIALNSTSIASLAKADSSVQTVNGVSPTGGNVSVSAEEVRLQDSRSSALLESFAGSVNFVQTAGYNSVGDGGGALYRRVASEPVSVNKINNGDFSSDTGWVKGPGWSIASGKANHATGASGAISQAVAFVTDRKYRVTFTVSDRTTGTVTPQFLDGTAFAGTA
177_19	ORF28	AKO59482.1	100	100	271	0	0	1	271	1	271	0	543	endolysin 177_19(ORF30)	MDRNFKVSLKEVLKHEGGWADHPSDPGGATMKGVTIATFRAFVNPKGTKADLRKITDAQLETVYRRQYWDKVHGAELPDGVDFAVFDYAVNSGPSRAVKDLQKVVGVSQDGKVGPKTLEAIKSMGSRNVINKLCDTRLAFMKRARDKKTKKILWPTFGKGWTKRVAGVRDFALGLSSKPTPERPSVVTKEVDKPVMPTSVDKEVKKKFSLAGWLGTLFSGGGIGALGLAGFGWRELLALGAVALVVLLGGLALRGWIVKAIKDIRQELNDA
177_19	ORF29	AKO59483.1	100	100	69	0	0	1	69	1	69	4.73e-49	140	hypothetical protein 177_19(ORF31)	MLKPYLYGAMALALVGTHYFMYNAGKQSVLQRLSNDRVEVIKDGQKVDAAVYAADDDGLVCLLIDCQAN
177_19	ORF30	AKO59484.1	100	99.259	135	1	0	1	135	6	140	3.73e-99	272	hypothetical protein 177_19(ORF32)	MSADEMKQDATVTLNWFRVNLPTIITIVGFGFYVGTNLNDIQKSISSLSKENAELKATTADIGKLAYRVDQLEFGLQRANERTDSLQNTLISSMDLMRRDINRLTTQVEVLSSRVGILTGDIDDPKQRRSRPGPNQHTSD
177_19	ORF31	AKO59485.1	100	100	87	0	0	1	87	1	87	1.23e-64	181	hypothetical protein 177_19(ORF34)	MYEPDYHYIPCRCFSADHLVRVCPDEDIDGTLNVEILSSRQSSFWSRVRWALKHVFGRDDLVFADVIISREKWLKAAGEAERKEVGK
177_19	ORF32	AKO59486.1	100	100	70	0	0	1	70	1	70	1.1e-49	142	hypothetical protein 177_19(ORF35)	MAKLTEAEFAQQCAFIAKNAADWASSILEIGEALNDPARLTTVCRFTDEMRQRLDHLDRKAGRAALRERE
177_19	ORF33	AKO59487.1	100	100	76	0	0	1	76	1	76	1.2e-55	157	hypothetical protein 177_19(ORF36)	MKLTFEKIFSIYLALAVLTFGYIASETKCEQSFMSAQTNTECAVVRGVVGGITWPLYWTWEGFSIGRQVLKGGDHG
177_19	ORF34	AKO59488.1	100	100	104	0	0	1	104	1	104	3.2e-78	217	hypothetical protein 177_19(ORF37)	MGFNTALMVLNDRLDEIRNDPHFGRRVSDAVMEASRRKEKHFGSFSMLPTQHADTVQVISVGFNSINLLGYAWSDDPEIILRELANRHGYRLVKKRESDGEQSE
177_19	ORF35	AKO59489.1	100	100	103	0	0	1	103	1	103	3.93e-76	211	hypothetical protein 177_19(ORF38)	MPSKEHEALVEKVAKAINGPFHPVPEGSLFTLDQLRDVRWQQINDVERSLCLAGAKAAISTIRAALQEPTEIMLQAYWDGSEASDSWGLMLAASALGEKSDGI
177_19	ORF36	AKO59490.1	100	100	39	0	0	1	39	1	39	1.85e-22	71.6	hypothetical protein 177_19(ORF39)	MSNILIISLIGLFTSGVAVGLSLAAVIYLSLNAKEASNA
177_19	ORF37	AKO59491.1	100	100	49	0	0	1	49	1	49	8.92e-34	100	hypothetical protein 177_19(ORF40)	MTELIDRLSKLDAPDREVDAVTAAFERCAKSFTGDELTELLKFCPPSHF
177_19	ORF38	AKO59492.1	100	100	55	0	0	1	55	1	55	3.58e-40	117	hypothetical protein 177_19(ORF41)	MNKLLPTVWIMRTDDGWYPIQPSEKCRPEDHGNLNDHVISIEDANGNVLWRRVKQ
177_19	ORF39	AKO59493.1	100	99.686	318	1	0	1	318	1	318	0	647	hypothetical protein 177_19(ORF42)	MASELEPCPFCSKTMMLRSALWPSEGDADAIIHADPTDCPMLGFSDGSADGSIIEKWDCSLSNEDDFPSDGSCVRCGSVPRNANGLCNTCLDEDAERIENTRPTPVTPVSPDADGKCGELVTVGYGYVNSLGELEYAHATSSEMRTEALCRRSQAGSIIAELQAKAKDYREYSERLVKRLESEEATRSQVEELLAAERADHDNTIATLSSLIEDNAALTARIKELERVETELCTSIGLLEDKLNAANGKIEALVQSLAYETAHEATKRAEALEAKLAAAEQALKTARPYVEDYDTRRHNTGVDETLTQIDAVLGGKPS
177_19	ORF40	AKO59494.1	100	100	62	0	0	1	62	214	275	3.02e-44	134	DNA methyltransferase 177_19(ORF43)	MSKIAYRRKEVIGDCTLYLGDCMEIMPTLGKVQAVLTDPPYGMTDASWDNAPNVEAMWRELKLDRTDAVFILNASQPFTSAVVLGNIKDFRVEWIWEKNAGSNFGTVKWQPMKEHESVLVFSSRTPRYLPIMEQRAASGAARVKTVVNYDSQPEAYSGITGKSASMRPQLRYPRSIQKFNRERGFHPNQKPVGLVEYFLKTYTEVGDVVLDPYMGSGTTAVGCINLGRPFIGVEIDPRYFDIACERVRNAYENSLNMFAGQTAATHPSGGDRHGE
177_19	ORF41	AKO59494.1	100	100	195	0	0	1	195	1	195	3.1e-150	409	DNA methyltransferase 177_19(ORF43)	MSKIAYRRKEVIGDCTLYLGDCMEIMPTLGKVQAVLTDPPYGMTDASWDNAPNVEAMWRELKLDRTDAVFILNASQPFTSAVVLGNIKDFRVEWIWEKNAGSNFGTVKWQPMKEHESVLVFSSRTPRYLPIMEQRAASGAARVKTVVNYDSQPEAYSGITGKSASMRPQLRYPRSIQKFNRERGFHPNQKPVGLVEYFLKTYTEVGDVVLDPYMGSGTTAVGCINLGRPFIGVEIDPRYFDIACERVRNAYENSLNMFAGQTAATHPSGGDRHGE
177_19	ORF42	AKO59495.1	100	100	252	0	0	1	252	1	252	0	510	hypothetical protein 177_19(ORF44)	MGKIPEEAVEAAIAAHNKYYDDLVIYPSEEPTPEGAFHEALKGALPFLPVQGAVKKLEWELVSGDHYAEGAATHYNIYETKPGLWNSVTVKPGNVRLATNVDLEAAKAAAQADYEARILSALEPSSAREQALEEVTLERSIEQWRNMKPSEVMKGSTAQITYALEDARKDILSLARALSSPDHIADAGKVEGDGWHVEYEVYSEDEWQAASTDLDGALDYAVMYAADGFKNITVQEVRRRTLPSALASEGEE
177_19	ORF43	AKO59496.1	100	100	64	0	0	1	64	1	64	4.01e-47	135	hypothetical protein 177_19(ORF45)	MTTVPIIAKSLGHLMVDVEMDRKEPVNAWFAATGNELPYKMWMRLVNSPFDMMQAQEEVEKYNG
177_19	ORF44	AKO59497.1	92.94	100	79	0	0	7	85	1	79	1.45e-57	163	hypothetical protein 177_19(ORF46)	MFSQKDFEDVMWGREFYESVSSATKEAVDHTLRNEALRICNIDDVYSRRSAIYECPEILRGYLKVEIERIWKIKIDRKR
177_19	ORF46	AKO59499.1	100	100	85	0	0	1	85	1	85	2.78e-63	177	hypothetical protein 177_19(ORF48)	MEIRDILNEREKTHGDYRSHAAITQALKADMQCQSSWSSLPEHQRESLDMIAHKIGRILAGDPDFRDHWADIAGYATLSADRCTK
177_19	ORF47	AKO59500.1	100	100	141	0	0	1	141	1	141	1.16e-108	296	type III restriction endonuclease 177_19(ORF49)	MKFPDNIPLFGDPSYRGKCPLESVEQMSLVNQIRRVYPDTFGKIVFHPRNEGLVSKGQFSSMAKHKAEGMTKGAPDCIVPGNPAFLCEIKRANPQLSKWQDGQIEYLEAAQNAGAFVCVALGAKAAWEAFQTYVEKYYGNS
177_19	ORF48	AKO59501.1	95.51	100	574	0	0	28	601	1	574	0	1199	helicase 177_19(ORF50)	MVEAPTGAGKSVIIAEIARIIYEMTGKRILVTAPSAELVIQNRAKFIATGYPASMYSASAGKKSTRHHVVFGTPLTIKSNIKAFQKNFAMVICDECDLITPTLKKIIEGMQEGNPNLRVVGTTATPMRMREGYIFREWPDGRINDDSQSLNPFYHKCVYRIEARHLIEQGYLTKPVIGQINASRYDTSGLQLNRMGNYTPESLDKAFVGMGRKTAAIVADIVSQTRNRNAVLIFAATVKHAEEVMASLPPEISAIITGDTKDRKAILDKVSRGKIKYVVNVGVLTVGVDLPIVDTIALMRQSESVRLLQQIIGRGLRLYPNKTECLILDFCLNHEKHFPDGDLFDPKVVASKPKGEAKPLIAKCPICEFQNEFSCIPDYADHDKDENGYCLDVFGNQIM…
177_19	ORF49	AKO59502.1	100	100	168	0	0	1	168	1	168	6.12e-127	345	DNA-binding protein 177_19(ORF51)	MDYDCISKLIKYSPESGKLFWVKRDDVCKSWNTRYAGKEAFTATLNGYKYGKILGKNYYAHRIAWLIMNGEFADEIDHIDGNRSNNIYNNLRSVSHQNNMKNITMQSNNNSGVVGVYWNRSRCKWHAQIGVNGKSHHIGYFSNIDDAVNSRKKYEDIFGYHKNHGKGV
177_19	ORF50	AKO59503.1	100	100	208	0	0	1	208	1	208	5.13e-162	437	DNA-PolB associated exonuclease 177_19(ORF52)	MTYTYFDVETIPDQSEGALERAKESVKVPANYKNPDTIAAYIEENAQEAWERTALDGWKGHVACIVMNDMKWMVQETWREKEMLQDFFNRLNESTLVGHNIIGFDIPFLTKRALVLGVKLPPEHIWPRNLKPWDNRVFDTMLQLGNGKEFISLDNLARNLGTKGKGNTTGAQVHYMWQNGLHDEIAEYCANDVRIVREIHERFLACNW
177_19	ORF51	AKO59504.1	100	100	146	0	0	1	146	1	146	1.67e-110	301	hypothetical protein 177_19(ORF53)	MGKYEWKPFTLLVSAEEVEKEVLKIEAGKYYKTGDGRKVGPIKSYEDRYFHKASFACREWTYLENGKWAGSLNNDNRDLISEWSEAPIRTVTRREIVEGVYGSVDIYHVTKKYVCVKINSNMSGEDLRETAHLFNQLAEALEENGK
177_19	ORF52	AKO59505.1	100	100	201	0	0	1	201	1	201	2.66e-150	407	hypothetical protein 177_19(ORF54)	MSFWNTSSGESAISNATSFEIEGGGDILPIPAGTKVLAIIENVKIATVKDSVEQYVEIKWGIIKPEVYNKRKIFQKVWCFDYDPMQKDPAKAKAKKDKALKMLAAIDANAGGKLAQAGVEPTDESLALALNNKPMVIGLNTWDDAETKKPKGNWVYYVGPKNDPVTEVTKEDVQAQEAKAKASQPAASSNFSHDLDDEIPF
177_19	ORF53	AKO59506.1	100	98.936	94	1	0	1	94	1	94	3.73e-69	193	hypothetical protein 177_19(ORF55)	MSKEDGEGTILRQYTFYNAQDVDDTVARLNSKIRELESSIESLQSMRPHWAKGYTSDSMAAQGQTAALSQIWSYLGVDNQTDAMQKLRELNKEN
177_19	ORF54	AKO59507.1	100	100	248	0	0	1	248	1	248	0	510	hypothetical protein 177_19(ORF56)	MSILQNATNDGGEQALIVTLFGTPGTGKTSTALTFPKPYMIRTQGEAVPRDAPNKAVSLGITDSPAKLWEQLTALCKDEHDFKTLIVDSSTGLEGMFIKDVLDNDPKARGINTALGGYGAGRAAVAAQHAKLRKGAEYLRSVRGMHIVFIGHADIERIDPPDSESYSKYSLRLHRESMKSYVDDVDVVGFLRQATILRGEEDERKKAITTGDIILTTTLHPAFVSKNRLGIKDDIVVQMGVNPLQEYL
177_19	ORF55	AKO59508.1	100	100	42	0	0	1	42	55	96	5.55e-28	87	hypothetical protein 177_19(ORF57)	MLIYLPFFNLRIAFRIIQLYCQHRFSTKGKNMKYLTGPELQEYLRSLPYGGLHKMAKETGMIYQSLSRIKVGKTINPTWETIKKVSEYRALQEGEG
177_19	ORF56	AKO59509.1	100	99.872	780	1	0	1	780	1	780	0	1623	bifunctional DNA primase/polymerase 177_19(ORF58)	MTNTHIQAFAENNHRVFMLESIDGNYCGCGNPKCTAIGKHPVASNWQNTPQWDDDQIENMSMMVDSMGRGYGVLCSNLLVIDVDAKNGGLASYAALLEKFPDIASAGLIVETGSGGGSKHLYFSLPADVKTVQTHKDYKGIDFKHTGFVVGPGSPHKSGRNYNVLSGSVDDIDHAPSALVEFLKREERRKIEYEGSTIDISDSVIADMLSHIDCYDEYSDWIKIGMAIHDATHGNGVALWDEWSRRSSKYNPEAIDARWHSFGKSSNPVTIGTLIKMAQDGGWTEKVSFEEVELQGWFAKAVTGNPVTQGITKEDIKEVKNPIKGCPVDISTIDLTMPPGFCGEVTRWINTQCRYPRLNLSAMASLYAIGNIAGLNYAANDTSRTRANLAIFCVAGSGT…
281_19	ORF1	AKO59568.1	100	100	65	0	0	1	65	1	65	2.69e-45	130	hypothetical protein 281_19(ORF1)	MTTERVSQADIFGLRKTIDGLMMDLDLVEKESEMTNQDMWACIMAGVMLALAFAVPFVILAVGLV
281_19	ORF2	AKO59569.1	100	99.057	106	1	0	1	106	1	106	2.6e-76	212	hypothetical protein 281_19(ORF2)	MINAKIILASAALFAAPASAQALEPVDALTGIIRMEVARQYCGLPLPEDALRELVGVVAPYIKKTPQEFTESVRRAAMEQGSIYQRNGSLPGFCANVGAIYGRYGK
281_19	ORF3	AKO59570.1	100	100	54	0	0	1	54	10	63	3.22e-37	110	hypothetical protein 281_19(ORF3)	MVFYYLEDNMTYSPEASRKGGSRKHLVEVLIREVEAHKHGKHSAECMGELIIAVRKYQKETAK
281_19	ORF4	AKO59571.1	100	100	225	0	0	1	225	1	225	1.6e-174	470	GcrA-like protein 281_19(ORF4)	MKFVWTQEVIDRASRLWKDGKSAMEIAEEIGVTRNSVLSIMHRYRELFPKLGITSRQAIERGLIDKAVALWNEGASVKIIALETGLTPGQVSGLTKRKRELFKKRDLKKRDLTLHRVNRSMKAKKSPRNDPVNRMSKFNPNAGSKAAWYQDPELDDFELSRLPGVSLIDNDGCMYPLTAEGPHLFCGHLRFKGRYCEHHTYKCEGYKGISISYKKAYDRNIMEVV
281_19	ORF5	AKO59572.1	100	100	30	0	0	1	30	1	30	4.19e-19	62.4	hypothetical protein 281_19(ORF5)	MSKKGKKALQQIADQSVYDFQASQSMWFCE
281_19	ORF6	AKO59573.1	100	100	132	0	0	1	132	1	132	5.48e-101	276	terminase small subunit 281_19(ORF6)	MAGGRPTLYRPEYCETVIELGKQGDSLAQMAAHFDVSRQTIENWASDHPEFLAALSRAKVHCQAWWEKAGREGMFLGGGGFNAAVWKKSMEARFREDYTERQEVHQTGTMEHKHSIGEMTDEDLAKVIAGEK
281_19	ORF7	AKO59574.1	100	99.882	848	1	0	1	848	1	848	0	1749	terminase large subunit 281_19(ORF7)	MTITKAQAAQELLNRRKARRNLVDYARYIEVPGAPVEEQDEESDEAEYFAETQLAKHHILILEAAQRCIEKPYGRLMLFMPPGSAKSSYGSVVVPSWAMGQKPGFKVIGVSYGSDMAKKFGRRTRSIIKQSKYRALFSTSLSGDQAAADEWALDNGSEYMSGGILSGITGNRADCLVAGTMIETSEGPVAIENIEHCPASVKVLSFNHRLNMMEYQDIEAFSHRKGIGIYRVTTARGSVVEATGNHQFYTGRGYVKASSLAPGDSLLSQLRKGEGETSIRLPEMGGEVRKGSLLLPSLQPRARVVQGQEKVRRVREPNGKEDAQVLRHMPSSSKEVAPCDSSANLPRLPDLQQDFQSGLAWQEGGGLCRLLQPNMCGHRPFSAYEREGEPDVEGWSYAS…
281_19	ORF8	AKO59576.1	100	100	85	0	0	1	85	1	85	3.3e-63	177	hypothetical protein 281_19(ORF9)	MTKEHTPTPWDQLNGVFTPEDGYFSIIQTPDQCIANVFEEANAAHIVKCVNMHDELVSALDKIVDNNNDENWHNALNVLKKAGAL
281_19	ORF9	AKO59577.1	100	100	97	0	0	1	97	1	97	2.7e-71	199	hypothetical protein 281_19(ORF10)	MSGAKFTKGPWEWVKSKNDNWSSYDLSPGILTKDTADGTPFGDEIDRANAHLIAAAPELYRNLEEVRKWMDEDDLGPWEAAFCAEIDALLAKARGEV
281_19	ORF10	AKO59578.1	67.94	100	89	0	0	1	89	1	89	1.75e-67	190	hypothetical protein 281_19(ORF11)	MTNKDHIERTKRMIEVMQAYVDGEEVEFCGNNYDYWSKKDTPYWDWDAGTYRIAPSSTPDTINWDHVAPEFKYMARDENGIPFLYRNRP
281_19	ORF11	AKO59579.1	100	99.871	774	1	0	1	774	1	774	0	1584	portal protein 281_19(ORF12)	MDEEEIQPSDTLELKDEPKSSSVVLSVLQNAKDKFREWQNICDRIDTVYSKYQGEKRPYSENWTDGELDLFWASYEILKPAVYAHPPKPVVSTQFKDRDPVKSKTAELLERVSVSNFDRSNIDDVMCEVRDDLIFTNRGVMWLTYESEKGEQRVCIEHLDRMDFLHEPARKWSEVGWVARRAWMTRKELRKRFYKASGDVYKDVKLSKKREDEERGNDDKSLKGSVWEVWHRADNKVYWVSEGVDRLLDEGEPHLKLKDFFPCPRPAYGTLARRSLIPVPDYERYSVHFDKINTLTARIYLLLEKVKLKGIVAGSGDIRDAVSELIQSEDDETVIFVPSISSDVTNMVAWMPLAEVATAITGLIEARAKLIDDFYQLSGISDIMRGATEADETLGAQQL…
281_19	ORF14	AKO59582.1	100	100	80	0	0	1	80	15	94	2.37e-59	168	hypothetical protein 281_19(ORF15)	MKSISELVAEHRARMGASSLPKPYFRQDTIQPCMGMDGKMHDTLSSYRKTLLPSGNPKGERYIELGNESLPDFKAPEFDRKKRREDIKRAISEV
281_19	ORF15	AKO59583.1	100	100	393	0	0	1	393	1	393	0	790	structural protein 281_19(ORF16)	MTDEVIQPSPVTEHVSTTLESDVTPKTSGGGKITPPPVEEAKPEVPAKAESVRDSLKAELDKTKEPEKVEKPVKAEKLEEEPKPVAKTEAKSATPEKEVDASEQVKDQQTERKSEVRDRPEPPARFLPRAKELWRNTPNEVQSEVSRLVREHETEVQQYRESHQFREELKEYEELGKQHGVSVKQALDNYVGIERKFAESPPEGFRQLLSNLNMQPQQAISHILRAFNVTPQQLAQHISADPNSYVSQAPQVQPQQQPQINPEVETLKRQNQAMQEQMAAFMYIEPFAKEHPRYYELEQDIAFFLQSGKIPANLSPAEKLEAAYDMAERINPSSNVSSFSPKQTSSESRVDEDFNGSKSIKSSPGNVLEVKEPDKKMSMRELLEDELKRLKKA
281_19	ORF16	AKO59584.1	100	99.405	336	2	0	1	336	1	336	0	676	major head protein 281_19(ORF17)	MAIVQDRNYRQILTAAVARRSREVQDIVYNSTPLTRILRDQGRIRVKRAGGPELRIPVQFDKLQAQWFTGYDKIEITPKELLNSAVFNWSRVVSMFSLTGTELMYTRGEEEVIDLMETYLDAAEKSVKEEFEVALIGDGTGAGGRELIGLGGAIPVIPNTGVYGGIDRATVPNWRTSTFNITNGDVSGFTTWDSTTARPIIERIALNRSRNGRYADLLIADSLSYQAISASFVAHQRIVSERLGRLGFAGLTYMTPAGPVDIVAAGGIGTVMPANTIFGIDTQGLAIYEFPDQAFVPFHPGDGMRPINQDAVAQGIVWSGQLVLENPLFSYRIITA
281_19	ORF17	AKO59585.1	100	100	114	0	0	1	114	1	114	8.31e-84	232	hypothetical protein 281_19(ORF18)	MANSVPFRTTPQLGPQLNDVFVGLPYWDLTGIQGAGGATVSGITEPSYKLGNRETGDDGYDYIWVQNGTTALTASARVNMDSDFVTTANASGVLQAPDVAVPAGAYFHARVYAL
281_19	ORF18	AKO59586.1	100	99.559	227	1	0	1	227	1	227	1.28e-173	468	hypothetical protein 281_19(ORF19)	MTKVVEIDMRDLNVTPFFKVIEVENIPKSETAGHAVMEMREVVEVRFAGSNNYAPVFPAHQTWKREGNKSITYAERWADQYRTFKEGNPQHAMGTPLEMLRPYGVTEEQLSICRVHRVYSIEALNTLEGDKLKSLGMMGNTLKELARKYISDHSASDKALNEIEALKKRIAELESAGTASTVIPEVEEDLYEAMTEAELRDMIESKTGTKPDGRLSHASLVNLAKGM
281_19	ORF19	AKO59587.1	93.99	99.543	219	1	0	15	233	1	219	2.79e-168	454	structural protein 281_19(ORF20)	MGQKPAVFFTSSDQLELEIVDLVNEVARDICRYADWQALTKVYNVPTDGVTEIFDLPEDYDRQLLVTDIQDLNNWVWGYEHIENLNDFLYRRARNFELTPGAWTIYQNQIHFFPPPNAQNSATYPYISNNYALDSNNAGKPEFTADTDDFIIKGGNDLLTLGLIWRWRENKKLDYTGDQEQFTMALDQLAAKDKGTNVYRARSRSRRLNTHLAWPFELG
281_19	ORF20	AKO59588.1	69.15	88.273	469	32	2	200	645	326	794	0	821	structural protein 281_19(ORF21)	MYQRPILAQKKPAQRKSDLKKFHAPTGGWISNRNLSTPMENGGPQGAAVLDNFFPTSTTAILRRGKELYATLGQGDEGVTSLFTYVNGLNRKLFASTENTIYDITNILVPYNYRLVTENGDYLVTENGDYFGQSSTEDMEAFEGALGGNWITVQFATTGGIYLIGVNGASTGFIYDGNAFYPYIPGGVWALSYDNVIQDFSVGEVITGDTSGAEGTVSEILPGGGLVLKDIVNAKNVYSMSFRDATDDIKVGMSLEGVDSGAKADVKTVSGVVSRYAINYVTKTANFTVGETVTGGTSSATCVVVSINADDDTKGQLVVSTVSGAFVVGEKLTGSVSGAATSSTVVYTRYDGNIEIEGMTGSFVSGELIRGADGITAYANSSPVYISGGSFLDNEMLTG…
281_19	ORF21	AKO59589.1	100	100	146	0	0	1	146	1	146	6.79e-112	305	hypothetical protein 281_19(ORF22)	MYYSKTMNPSANEAVGFFVCREADITIKDFCSMGVFEDGDLIAGTLYHNYHPEYGVIELSSASVSKRWLTRAVINAMFFLPFTRLGCQLVVLRVSERNKTMIGIARKFGFSETYIPRLRGRDEGEFIFSLTDDEWSKSPYNKGVSE
281_19	ORF22	AKO59590.1	100	98.773	326	4	0	1	326	1	326	0	662	structural protein 281_19(ORF23)	MGKSAPKAPDPAQTAAAQGAWNSFTAQQQQQMNMVNQNTPWGILDYQQTGTTWITDPNGKRVEVPTYTANTTLSPEQQAIFDASQSAQGNLANIANDQSAWLGDYLSSPFEFNNQDAENWAYDLASSRIMPQQEQNRKDLENRLINSGIRPGTSAYNTEMARLTNANTDQLNQLALTGRSQAFQEQLAQRNQPLNEIIGLMSGTQVQSPNSTFAQTPQSQVAGVDYSGLVNQKYQADMNAYNSKMGALGGLFGGVASMLPFSDRRLKEDIERIGKTDSGVPVYKFKYIGSPVTHIGYMAQDLLELQPEAVSQDADGYYRVDYSKVK
281_19	ORF23	AKO59591.1	100	99.275	138	1	0	1	138	1	138	3.73e-96	265	hypothetical protein 281_19(ORF24)	MLFNFGFRPQGQMPFMQNQQINTFAANNLSGYNNLGNRMSNNPNAYQQIPMAPASGALIDSGLVNNQSFMNNISPFASANPSSAMMANMGFNQGNQYTLTPQQQQTPIAQNMMQSNIPDVKKQAIGSIMSGGLRGGNR
281_19	ORF24	AKO59592.1	100	99.863	729	1	0	1	729	1	729	0	1451	peptidoglycan hydrolase 281_19(ORF25)	MANLQELIPAIFTGPNGERLTPEQIAQRQQVAQSLIGRATDTSPDAGGWASVLTKGLLGFQSGRDRRAADNAITANAAAEQSLISDMLGSLGGGAGFNPAVAAGASPTSVAAVGEPVDIPSAPEIRQGLIDRGLQPHIADAFILNFQDESGLNPGINEKNPIVPGSRGGFGLYQLTGPRRREYEAFAAQRGVNPADVNAQLDFLMNELQGSEAGAAKSILSAPDTATAAQAIVNNFLRPAPEHRQARAARYARVATTPQEAIEQVAPIDGLPAAQVAPYDFASDPNLSVANSLVSPQSPSNFNDRWNAGAATSPILPEQAIPASANIVPEVTPMSAESAPAADPRLLALNDQMLGGALSPSGSSPVAQALSGPFPSAPSADRAPVTSQPFQMPAQSQSG…
281_19	ORF25	AKO59593.1	100	99.8	500	1	0	1	500	1	500	0	975	structural protein 281_19(ORF26)	MAIFELQGPDGQVYEVDAPDEASALQAFQGMGGADQPQPEGGYGSQIFSGLLEGATGALGAPVDLVNNLLVAPAAAGINYAFGTDIQPSQTPLGGSAGLRQGLAISPESQSGGEQFARRVAQSVGGAAPFAAGASSAGQVASILATGLGGGVGGATAQQIAPDNVGAEIAGELIGGLGTGAAISGLANRSARQAAEKAVPSIDDLKAQASDLYAQAEARGVVADPAMTTSLADDITKIARDNELITPTGRIAEAYPKAKEALQLMRDYAGYDMNPTQMQVIRETLADAAFGAEGKEGRIAKKMLSAFDDFVSPLAPELAEARKISSRYLKAGTLERARELAGARAGQFTGSGFENALRTEYRNLDRRIIKGQEQGWTPEQIQAINNVSRGTPMQNTARN…
281_19	ORF26	AKO59594.1	100	96.842	285	9	0	1	285	1	285	0	554	tail collar protein 281_19(ORF27)	MPRDSNGNTNPLPGTIVQTGDTILPSQHNPALVDLYAMMTQSLSRDGQGGMRANLAMNGFQVTGLGNATQPGNAVPLSQFQSGTPVGAVIDYAGVNPPNTWQFCFGQAIEVSAYPDFVAACYVGNALNATAGFGYRTTSQTDPSNNRSTSGQFIVLPDLRGRVGAGKDDMGGSAANRVTTTGSGINGALIGSNGGEQNSTLTIYQIPNHDHGGSTGNGVGSYTILNVLKNLTGNLSLSKYGQVGFTNENIPFSTHNHPISPQGGGLPHNNMQPTVIINKIIKVSY
281_19	ORF27	AKO59595.1	73.47	100	36	0	0	1	36	1	36	2.31e-22	77.8	hypothetical protein 281_19(ORF28)	MVDIRPKGLPPAILPLRTGDAVIIDQGADGVRQTNPISFTDSVAPVATQSEAQTGSDNTKRMTPLRTKQSIASEVGVSIASKAQGDKADSAVQSVNGETGSAIVLDKGDIGLGNVDNTSDADKPISNATQTALNAKANASVTISAGTGLTGGGTLAANRTIALNSTSIASLAKADSSVQTVNGVSPTGGNVSVSAEEVRLQDSRSSALLESFAGSVNFVQTAGYNSVGDGGGALYRRVASEPVSVNKINNGDFSSDTGWVKGPGWSIASGKANHATGASGAISQAVAFVTDRKYRVTFTVSDRTTGTVTPQFLDGTAFAGTA
281_19	ORF28	AKO59597.1	100	100	271	0	0	1	271	1	271	0	543	endolysin 281_19(ORF30)	MDRNFKVSLKEVLKHEGGWADHPSDPGGATMKGVTIATFRAFVNPKGTKADLRKITDAQLETVYRRQYWDKVHGAELPDGVDFAVFDYAVNSGPSRAVKDLQKVVGVSQDGKVGPKTLEAIKSMGSRNVINKLCDTRLAFMKRARDKKTKKILWPTFGKGWTKRVAGVRDFALGLSSKPTPERPSVVTKEVDKPVMPTSVDKEVKKKFSLAGWLGTLFSGGGIGALGLAGFGWRELLALGAVALVVLLGGLALRGWIVKAIKDIRQELNDA
281_19	ORF29	AKO59598.1	100	100	69	0	0	1	69	1	69	4.7e-49	140	hypothetical protein 281_19(ORF31)	MLKPYLYGAMALALVGTHYFMYNAGKQSVLQRLSNDRVEVIKDGQKVDAAVYAADDDGLVCLLIDCQAN
281_19	ORF30	AKO59599.1	100	99.259	135	1	0	1	135	6	140	3.71e-99	272	hypothetical protein 281_19(ORF32)	MSADEMKQDATVTLNWFRVNLPTIITIVGFGFYVGTNLNDIQKSISSLSKENAELKATTADIGKLAYRVDQLEFGLQRANERTDSLQNTLISSMDLMRRDINRLTTQVEVLSSRVGILTGDIDDPKQRRSRPGPNQHTSD
281_19	ORF31	AKO59601.1	100	100	87	0	0	1	87	1	87	1.22e-64	181	hypothetical protein 281_19(ORF34)	MYEPDYHYIPCRCFSADHLVRVCPDEDIDGTLNVEILSSRQSSFWSRVRWALKHVFGRDDLVFADVIISREKWLKAAGEAERKEVGK
281_19	ORF32	AKO59602.1	100	100	70	0	0	1	70	1	70	1.09e-49	142	hypothetical protein 281_19(ORF35)	MAKLTEAEFAQQCAFIAKNAADWASSILEIGEALNDPARLTTVCRFTDEMRQRLDHLDRKAGRAALRERE
281_19	ORF33	AKO59603.1	100	100	76	0	0	1	76	1	76	1.19e-55	157	hypothetical protein 281_19(ORF36)	MKLTFEKIFSIYLALAVLTFGYIASETKCEQSFMSAQTNTECAVVRGVVGGITWPLYWTWEGFSIGRQVLKGGDHG
281_19	ORF34	AKO59604.1	100	100	104	0	0	1	104	1	104	3.17e-78	217	hypothetical protein 281_19(ORF37)	MGFNTALMVLNDRLDEIRNDPHFGRRVSDAVMEASRRKEKHFGSFSMLPTQHADTVQVISVGFNSINLLGYAWSDDPEIILRELANRHGYRLVKKRESDGEQSE
281_19	ORF35	AKO59605.1	100	100	103	0	0	1	103	1	103	3.9e-76	211	hypothetical protein 281_19(ORF38)	MPSKEHEALVEKVAKAINGPFHPVPEGSLFTLDQLRDVRWQQINDVERSLCLAGAKAAISTIRAALQEPTEIMLQAYWDGSEASDSWGLMLAASALGEKSDGI
281_19	ORF36	AKO59606.1	100	100	39	0	0	1	39	1	39	1.84e-22	71.6	hypothetical protein 281_19(ORF39)	MSNILIISLIGLFTSGVAVGLSLAAVIYLSLNAKEASNA
281_19	ORF37	AKO59607.1	100	100	49	0	0	1	49	1	49	8.86e-34	100	hypothetical protein 281_19(ORF40)	MTELIDRLSKLDAPDREVDAVTAAFERCAKSFTGDELTELLKFCPPSHF
281_19	ORF38	AKO59608.1	100	100	55	0	0	1	55	1	55	3.55e-40	117	hypothetical protein 281_19(ORF41)	MNKLLPTVWIMRTDDGWYPIQPSEKCRPEDHGNLNDHVISIEDANGNVLWRRVKQ
281_19	ORF39	AKO59609.1	100	100	318	0	0	1	318	1	318	0	649	hypothetical protein 281_19(ORF42)	MASELEPCPFCSKTMMLRSALWPSEGDADAIIHADPTDCPMLGFSDGSADGSIIEKWNCSLSNEDDFPSDGSCVRCGSVPRNANGLCNTCLDEDAERIENTRPTPVTPVSPDADGKCGELVTVGYGYVNSLGELEYAHATSSEMRTEALCRRSQAGSIIAELQAKAKDYREYSERLVKRLESEEATRSQVEELLAAERADHDNTIATLSSLIEDNAALTARIKELERVETELCTSIGLLEDKLNAANGKIEALVQSLAYETAHEATKRAEALEAKLAAAEQALKTARPYVEDYDTRRHNTGVDETLTQIDAVLGGKPS
281_19	ORF40	AKO59610.1	100	100	62	0	0	1	62	214	275	2.99e-44	134	DNA methyltransferase 281_19(ORF43)	MSKIAYRRKEVIGDCTLYLGDCMEIMPTLGKVQAVLTDPPYGMTDASWDNAPNVEAMWRELKLDRTDAVFILNASQPFTSAVVLGNIKDFRVEWIWEKNAGSNFGTVKWQPMKEHESVLVFSSRTPRYLPIMEQRAASGAARVKTVVNYDSQPEAYSGITGKSASMRPQLRYPRSIQKFNRERGFHPNQKPVGLVEYFLKTYTEVGDVVLDPYMGSGTTAVGCINLGRPFIGVEIDPRYFDIACERVRNAYENSLNMFAGQTAATHPSGGDRHGE
281_19	ORF41	AKO59610.1	100	100	195	0	0	1	195	1	195	3.08e-150	409	DNA methyltransferase 281_19(ORF43)	MSKIAYRRKEVIGDCTLYLGDCMEIMPTLGKVQAVLTDPPYGMTDASWDNAPNVEAMWRELKLDRTDAVFILNASQPFTSAVVLGNIKDFRVEWIWEKNAGSNFGTVKWQPMKEHESVLVFSSRTPRYLPIMEQRAASGAARVKTVVNYDSQPEAYSGITGKSASMRPQLRYPRSIQKFNRERGFHPNQKPVGLVEYFLKTYTEVGDVVLDPYMGSGTTAVGCINLGRPFIGVEIDPRYFDIACERVRNAYENSLNMFAGQTAATHPSGGDRHGE
281_19	ORF42	AKO59611.1	77.38	99.487	195	0	1	1	195	1	194	1.64e-142	389	hypothetical protein 281_19(ORF44)	MGKIPEEAVEAAIAAHNKYYDDLVIYPSEEPTPEGAFHEALKGALPFLPVQGAVKKLEWELVSGDHYAEGAATHYNIYETKPGLWNSVTVKPGNVRLATNVDLEAAKAAAQADYEARILSALEPSSAREQALEEVTLERSIEQWRNMKPSEVMKGSTAQITYALEDARKDILSLARALSSPDHIADAGKVEGGWVACRV
281_19	ORF43	AKO59612.1	100	100	64	0	0	1	64	1	64	3.98e-47	135	hypothetical protein 281_19(ORF45)	MTTVPIIAKSLGHLMVDVEMDRKEPVNAWFAATGNELPYKMWMRLVNSPFDMMQAQEEVEKYNG
281_19	ORF44	AKO59613.1	92.94	100	79	0	0	7	85	1	79	1.44e-57	163	hypothetical protein 281_19(ORF46)	MFSQKDFEDVMWGREFYESVSSATKEAVDHTLRNEALRICNIDDVYSRRSAIYECPEILRGYLKVEIERIWKIKIDRKR
281_19	ORF46	AKO59615.1	100	100	85	0	0	1	85	1	85	2.76e-63	177	hypothetical protein 281_19(ORF48)	MEIRDILNEREKTHGDYRSHAAITQALKADMQCQSSWSSLPEHQRESLDMIAHKIGRILAGDPDFRDHWADIAGYATLSADRCTK
281_19	ORF47	AKO59616.1	100	100	141	0	0	1	141	1	141	1.15e-108	296	type III restriction endonuclease 281_19(ORF49)	MKFPDNIPLFGDPSYRGKCPLESVEQMSLVNQIRRVYPDTFGKIVFHPRNEGLVSKGQFSSMAKHKAEGMTKGAPDCIVPGNPAFLCEIKRANPQLSKWQDGQIEYLEAAQNAGAFVCVALGAKAAWEAFQTYVEKYYGNS
281_19	ORF48	AKO59617.1	95.51	100	574	0	0	28	601	1	574	0	1199	helicase 281_19(ORF50)	MVEAPTGAGKSVIIAEIARIIYEMTGKRILVTAPSAELVIQNRAKFIATGYPASMYSASAGKKSTRHHVVFGTPLTIKSNIKAFQKNFAMVICDECDLITPTLKKIIEGMQEGNPNLRVVGTTATPMRMREGYIFREWPDGRINDDSQSLNPFYHKCVYRIEARHLIEQGYLTKPVIGQINASRYDTSGLQLNRMGNYTPESLDKAFVGMGRKTAAIVADIVSQTRNRNAVLIFAATVKHAEEVMASLPPEISAIITGDTKDRKAILDKVSRGKIKYVVNVGVLTVGVDLPIVDTIALMRQSESVRLLQQIIGRGLRLYPNKTECLILDFCLNHEKHFPDGDLFDPKVVASKPKGEAKPLIAKCPICEFQNEFSCIPDYADHDKDENGYCLDVFGNQIM…
281_19	ORF49	AKO59618.1	100	100	168	0	0	1	168	1	168	6.08e-127	345	DNA-binding protein 281_19(ORF51)	MDYDCISKLIKYSPESGKLFWVKRDDVCKSWNTRYAGKEAFTATLNGYKYGKILGKNYYAHRIAWLIMNGEFADEIDHIDGNRSNNIYNNLRSVSHQNNMKNITMQSNNNSGVVGVYWNRSRCKWHAQIGVNGKSHHIGYFSNIDDAVNSRKKYEDIFGYHKNHGKGV
281_19	ORF50	AKO59619.1	100	100	208	0	0	1	208	1	208	5.09e-162	437	DNA-PolB associated exonuclease 281_19(ORF52)	MTYTYFDVETIPDQSEGALERAKESVKVPANYKNPDTIAAYIEENAQEAWERTALDGWKGHVACIVMNDMKWMVQETWREKEMLQDFFNRLNESTLVGHNIIGFDIPFLTKRALVLGVKLPPEHIWPRNLKPWDNRVFDTMLQLGNGKEFISLDNLARNLGTKGKGNTTGAQVHYMWQNGLHDEIAEYCANDVRIVREIHERFLACNW
281_19	ORF51	AKO59620.1	100	100	146	0	0	1	146	1	146	1.66e-110	301	hypothetical protein 281_19(ORF53)	MGKYEWKPFTLLVSAEEVEKEVLKIEAGKYYKTGDGRKVGPIKSYEDRYFHKASFACREWTYLENGKWAGSLNNDNRDLISEWSEAPIRTVTRREIVEGVYGSVDIYHVTKKYVCVKINSNMSGEDLRETAHLFNQLAEALEENGK
281_19	ORF52	AKO59621.1	100	100	201	0	0	1	201	1	201	2.64e-150	407	hypothetical protein 281_19(ORF54)	MSFWNTSSGESAISNATSFEIEGGGDILPIPAGTKVLAIIENVKIATVKDSVEQYVEIKWGIIKPEVYNKRKIFQKVWCFDYDPMQKDPAKAKAKKDKALKMLAAIDANAGGKLAQAGVEPTDESLALALNNKPMVIGLNTWDDAETKKPKGNWVYYVGPKNDPVTEVTKEDVQAQEAKAKASQPAASSNFSHDLDDEIPF
281_19	ORF53	AKO59622.1	100	98.936	94	1	0	1	94	1	94	3.7e-69	193	hypothetical protein 281_19(ORF55)	MSKEDGEGTILRQYTFYNAQDVDDTVARLNSKIRELESSIESLQSMRPHWAKGYTSDSMAAQGQTAALSQIWSYLGVDNQTDAMQKLRELNKEN
281_19	ORF54	AKO59623.1	100	100	248	0	0	1	248	1	248	0	510	hypothetical protein 281_19(ORF56)	MSILQNATNDGGEQALIVTLFGTPGTGKTSTALTFPKPYMIRTQGEAVPRDAPNKAVSLGITDSPAKLWEQLTALCKDEHDFKTLIVDSSTGLEGMFIKDVLDNDPKARGINTALGGYGAGRAAVAAQHAKLRKGAEYLRSVRGMHIVFIGHADIERIDPPDSESYSKYSLRLHRESMKSYVDDVDVVGFLRQATILRGEEDERKKAITTGDIILTTTLHPAFVSKNRLGIKDDIVVQMGVNPLQEYL
281_19	ORF55	AKO59624.1	100	100	42	0	0	1	42	55	96	5.51e-28	87	hypothetical protein 281_19(ORF57)	MLIYLPFFNLRIAFRIIQLYCQHRFSTKGKNMKYLTGPELQEYLRSLPYGGLHKMAKETGMIYQSLSRIKVGKTINPTWETIKKVSEYRALQEGEG
281_19	ORF56	AKO59625.1	100	99.872	780	1	0	1	780	1	780	0	1623	bifunctional DNA primase/polymerase 281_19(ORF58)	MTNTHIQAFAENNHRVFMLESIDGNYCGCGNPKCTAIGKHPVASNWQNTPQWDDDQIENMSMMVDSMGRGYGVLCSNLLVIDVDAKNGGLASYAALLEKFPDIASAGLIVETGSGGGSKHLYFSLPADVKTVQTHKDYKGIDFKHTGFVVGPGSPHKSGRNYNVLSGSVDDIDHAPSALVEFLKREERRKIEYEGSTIDISDSVIADMLSHIDCYDEYSDWIKIGMAIHDATHGNGVALWDEWSRRSSKYNPEAIDARWHSFGKSSNPVTIGTLIKMAQDGGWTEKVSFEEVELQGWFAKAVTGNPVTQGITKEDIKEVKNPIKGCPVDISTIDLTMPPGFCGEVTRWINTQCRYPRLNLSAMASLYAIGNIAGLNYAANDTSRTRANLAIFCVAGSGT…
544_19	ORF1	AKO59684.1	100	100	65	0	0	1	65	1	65	2.71e-45	130	hypothetical protein 544_19(ORF1)	MTTERVSQADIFGLRKTIDGLMMDLDLVEKESEMTNQDMWACIMAGVMLALAFAVPFVILAVGLV
544_19	ORF2	AKO59685.1	100	99.057	106	1	0	1	106	1	106	2.62e-76	212	hypothetical protein 544_19(ORF2)	MINAKIILASAALFAAPASAQALEPVDALTGIIRMEVARQYCGLPLPEDALRELVGVVAPYIKKTPQEFTESVRRAAMEQGSIYQRNGSLPGFCANVGAIYGRYGK
544_19	ORF3	AKO59686.1	100	100	54	0	0	1	54	10	63	3.25e-37	110	hypothetical protein 544_19(ORF3)	MVFYYLEDNMTYSPEASRKGGSRKHLVEVLIREVEAHKHGKHSAECMGELIIAVRKYQKETAK
544_19	ORF4	AKO59687.1	100	100	225	0	0	1	225	1	225	1.61e-174	470	GcrA-like protein 544_19(ORF4)	MKFVWTQEVIDRASRLWKDGKSAMEIAEEIGVTRNSVLSIMHRYRELFPKLGITSRQAIERGLIDKAVALWNEGASVKIIALETGLTPGQVSGLTKRKRELFKKRDLKKRDLTLHRVNRSMKAKKSPRNDPVNRMSKFNPNAGSKAAWYQDPELDDFELSRLPGVSLIDNDGCMYPLTAEGPHLFCGHLRFKGRYCEHHTYKCEGYKGISISYKKAYDRNIMEVV
544_19	ORF5	AKO59688.1	100	100	30	0	0	1	30	1	30	4.22e-19	62.4	hypothetical protein 544_19(ORF5)	MSKKGKKALQQIADQSVYDFQASQSMWFCE
544_19	ORF6	AKO59689.1	100	100	132	0	0	1	132	1	132	5.52e-101	276	terminase small subunit 544_19(ORF6)	MAGGRPTLYRPEYCETVIELGKQGDSLAQMAAHFDVSRQTIENWASDHPEFLAALSRAKVHCQAWWEKAGREGMFLGGGGFNAAVWKKSMEARFREDYTERQEVHQTGTMEHKHSIGEMTDEDLAKVIAGEK
544_19	ORF7	AKO59690.1	100	99.882	848	1	0	1	848	1	848	0	1749	terminase large subunit 544_19(ORF7)	MTITKAQAAQELLNRRKARRNLVDYARYIEVPGAPVEEQDEESDEAEYFAETQLAKHHILILEAAQRCIEKPYGRLMLFMPPGSAKSSYGSVVVPSWAMGQKPGFKVIGVSYGSDMAKKFGRRTRSIIKQSKYRALFSTSLSGDQAAADEWALDNGSEYMSGGILSGITGNRADCLVAGTMIETSEGPVAIENIEHCPASVKVLSFNHRLNMMEYQDIEAFSHRKGIGIYRVTTARGSVVEATGNHQFYTGRGYVKASSLAPGDSLLSQLRKGEGETSIRLPEMGGEVRKGSLLLPSLQPRARVVQGQEKVRRVREPNGKEDAQVLRHMPSSSKEVAPCDSSANLPRLPDLQQDFQSGLAWQEGGGLCRLLQPNMCGHRPFSAYEREGEPDVEGWSYAS…
544_19	ORF8	AKO59692.1	100	100	85	0	0	1	85	1	85	3.32e-63	177	hypothetical protein 544_19(ORF9)	MTKEHTPTPWDQLNGVFTPEDGYFSIIQTPDQCIANVFEEANAAHIVKCVNMHDELVSALDKIVDNNNDENWHNALNVLKKAGAL
544_19	ORF9	AKO59693.1	100	100	97	0	0	1	97	1	97	2.72e-71	199	hypothetical protein 544_19(ORF10)	MSGAKFTKGPWEWVKSKNDNWSSYDLSPGILTKDTADGTPFGDEIDRANAHLIAAAPELYRNLEEVRKWMDEDDLGPWEAAFCAEIDALLAKARGEV
544_19	ORF10	AKO59694.1	100	100	131	0	0	1	131	1	131	3.82e-100	274	hypothetical protein 544_19(ORF11)	MTNKDHIERTKRMIEVMQAYVDGEEVEFCGNNYDYWSKKDTPYWDWDAGTYRIAPSSTPDTINWDHVAPEFKYMARDENGIPFLYRNRPSIKDLDQWVDLDDICSNANSHKSYKRGTVDWKDSLVIRPGSE
544_19	ORF11	AKO59695.1	100	99.871	774	1	0	1	774	1	774	0	1584	portal protein 544_19(ORF12)	MDEEEIQPSDTLELKDEPKSSSVVLSVLQNAKDKFREWQNICDRIDTVYSKYQGEKRPYSENWTDGELDLFWASYEILKPAVYAHPPKPVVSTQFKDRDPVKSKTAELLERVSVSNFDRSNIDDVMCEVRDDLIFTNRGVMWLTYESEKGEQRVCIEHLDRMDFLHEPARKWSEVGWVARRAWMTRKELRKRFYKASGDVYKDVKLSKKREDEERGNDDKSLKGSVWEVWHRADNKVYWVSEGVDRLLDEGEPHLKLKDFFPCPRPAYGTLARRSLIPVPDYERYSVHFDKINTLTARIYLLLEKVKLKGIVAGSGDIRDAVSELIQSEDDETVIFVPSISSDVTNMVAWMPLAEVATAITGLIEARAKLIDDFYQLSGISDIMRGATEADETLGAQQL…
544_19	ORF14	AKO59698.1	100	100	80	0	0	1	80	15	94	2.39e-59	168	hypothetical protein 544_19(ORF15)	MKSISELVAEHRARMGASSLPKPYFRQDTIQPCMGMDGKMHDTLSSYRKTLLPSGNPKGERYIELGNESLPDFKAPEFDRKKRREDIKRAISEV
544_19	ORF15	AKO59699.1	100	100	393	0	0	1	393	1	393	0	790	structural protein 544_19(ORF16)	MTDEVIQPSPVTEHVSTTLESDVTPKTSGGGKITPPPVEEAKPEVPAKAESVRDSLKAELDKTKEPEKVEKPVKAEKLEEEPKPVAKTEAKSATPEKEVDASEQVKDQQTERKSEVRDRPEPPARFLPRAKELWRNTPNEVQSEVSRLVREHETEVQQYRESHQFREELKEYEELGKQHGVSVKQALDNYVGIERKFAESPPEGFRQLLSNLNMQPQQAISHILRAFNVTPQQLAQHISADPNSYVSQAPQVQPQQQPQINPEVETLKRQNQAMQEQMAAFMYIEPFAKEHPRYYELEQDIAFFLQSGKIPANLSPAEKLEAAYDMAERINPSSNVSSFSPKQTSSESRVDEDFNGSKSIKSSPGNVLEVKEPDKKMSMRELLEDELKRLKKA
544_19	ORF16	AKO59700.1	100	99.405	336	2	0	1	336	1	336	0	676	major head protein 544_19(ORF17)	MAIVQDRNYRQILTAAVARRSREVQDIVYNSTPLTRILRDQGRIRVKRAGGPELRIPVQFDKLQAQWFTGYDKIEITPKELLNSAVFNWSRVVSMFSLTGTELMYTRGEEEVIDLMETYLDAAEKSVKEEFEVALIGDGTGAGGRELIGLGGAIPVIPNTGVYGGIDRATVPNWRTSTFNITNGDVSGFTTWDSTTARPIIERIALNRSRNGRYADLLIADSLSYQAISASFVAHQRIVSERLGRLGFAGLTYMTPAGPVDIVAAGGIGTVMPANTIFGIDTQGLAIYEFPDQAFVPFHPGDGMRPINQDAVAQGIVWSGQLVLENPLFSYRIITA
544_19	ORF17	AKO59701.1	100	100	114	0	0	1	114	1	114	8.37e-84	232	hypothetical protein 544_19(ORF18)	MANSVPFRTTPQLGPQLNDVFVGLPYWDLTGIQGAGGATVSGITEPSYKLGNRETGDDGYDYIWVQNGTTALTASARVNMDSDFVTTANASGVLQAPDVAVPAGAYFHARVYAL
544_19	ORF18	AKO59702.1	100	99.559	227	1	0	1	227	1	227	1.28e-173	468	hypothetical protein 544_19(ORF19)	MTKVVEIDMRDLNVTPFFKVIEVENIPKSETAGHAVMEMREVVEVRFAGSNNYAPVFPAHQTWKREGNKSITYAERWADQYRTFKEGNPQHAMGTPLEMLRPYGVTEEQLSICRVHRVYSIEALNTLEGDKLKSLGMMGNTLKELARKYISDHSASDKALNEIEALKKRIAELESAGTASTVIPEVEEDLYEAMTEAELRDMIESKTGTKPDGRLSHASLVNLAKGM
544_19	ORF19	AKO59703.1	93.99	99.543	219	1	0	15	233	1	219	2.81e-168	454	structural protein 544_19(ORF20)	MGQKPAVFFTSSDQLELEIVDLVNEVARDICRYADWQALTKVYNVPTDGVTEIFDLPEDYDRQLLVTDIQDLNNWVWGYEHIENLNDFLYRRARNFELTPGAWTIYQNQIHFFPPPNAQNSATYPYISNNYALDSNNAGKPEFTADTDDFIIKGGNDLLTLGLIWRWRENKKLDYTGDQEQFTMALDQLAAKDKGTNVYRARSRSRRLNTHLAWPFELG
544_19	ORF20	AKO59704.1	69.15	88.486	469	31	2	200	645	326	794	0	823	structural protein 544_19(ORF21)	MYQRPILAQKKPAQRKSDLKKFHAPTGGWISNRNLSTPMENGGPQGAAVLDNFFPTSTTAILRRGKELYATLGQGDEGVTSLFTYVNGLNRKLFASTENTIYDITNILVPYNYRLVTENGDYLVTENGDYFGQSSTEDMEAFEGALGGNWITVQFATTGGIYLIGVNGASTGFIYDGNAFYPYIPGGVWALSYDNVIQDFSVGEVITGDTSGAEGTVSEILPGGGLVLKDIVNAKNVYSMSFRDATDDIKVGMSLEGVDSGAKADVKTVSGVVSRYAINYVTKTANFTVGETVTGGTSSATCVVVSINADDDTKGQLVVSTVSGAFVVGEKLTGSVSGAATSSTVVYTRYDGNIEIEGMTGSFVSGELIRGADGITAYANSSPVYISGGSFLDNEMLTG…
544_19	ORF21	AKO59705.1	100	100	146	0	0	1	146	1	146	6.84e-112	305	hypothetical protein 544_19(ORF22)	MYYSKTMNPSANEAVGFFVCREADITIKDFCSMGVFEDGDLIAGTLYHNYHPEYGVIELSSASVSKRWLTRAVINAMFFLPFTRLGCQLVVLRVSERNKTMIGIARKFGFSETYIPRLRGRDEGEFIFSLTDDEWSKSPYNKGVSE
544_19	ORF22	AKO59706.1	100	98.773	326	4	0	1	326	1	326	0	662	structural protein 544_19(ORF23)	MGKSAPKAPDPAQTAAAQGAWNSFTAQQQQQMNMVNQNTPWGILDYQQTGTTWITDPNGKRVEVPTYTANTTLSPEQQAIFDASQSAQGNLANIANDQSAWLGDYLSSPFEFNNQDAENWAYDLASSRIMPQQEQNRKDLENRLINSGIRPGTSAYNTEMARLTNANTDQLNQLALTGRSQAFQEQLAQRNQPLNEIIGLMSGTQVQSPNSTFAQTPQSQVAGVDYSGLVNQKYQADMNAYNSKMGALGGLFGGVASMLPFSDRRLKEDIERIGKTDSGVPVYKFKYIGSPVTHIGYMAQDLLELQPEAVSQDADGYYRVDYSKVK
544_19	ORF23	AKO59707.1	100	99.275	138	1	0	1	138	1	138	3.76e-96	265	hypothetical protein 544_19(ORF24)	MLFNFGFRPQGQMPFMQNQQINTFAANNLSGYNNLGNRMSNNPNAYQQIPMAPASGALIDSGLVNNQSFMNNISPFASANPSSAMMANMGFNQGNQYTLTPQQQQTPIAQNMMQSNIPDVKKQAIGSIMSGGLRGGNR
544_19	ORF24	AKO59708.1	100	99.863	729	1	0	1	729	1	729	0	1451	peptidoglycan hydrolase 544_19(ORF25)	MANLQELIPAIFTGPNGERLTPEQIAQRQQVAQSLIGRATDTSPDAGGWASVLTKGLLGFQSGRDRRAADNAITANAAAEQSLISDMLGSLGGGAGFNPAVAAGASPTSVAAVGEPVDIPSAPEIRQGLIDRGLQPHIADAFILNFQDESGLNPGINEKNPIVPGSRGGFGLYQLTGPRRREYEAFAAQRGVNPADVNAQLDFLMNELQGSEAGAAKSILSAPDTATAAQAIVNNFLRPAPEHRQARAARYARVATTPQEAIEQVAPIDGLPAAQVAPYDFASDPNLSVANSLVSPQSPSNFNDRWNAGAATSPILPEQAIPASANIVPEVTPMSAESAPAADPRLLALNDQMLGGALSPSGSSPVAQALSGPFPSAPSADRAPVTSQPFQMPAQSQSG…
544_19	ORF25	AKO59709.1	100	100	500	0	0	1	500	1	500	0	976	structural protein 544_19(ORF26)	MAIFELQGPDGQVYEVDAPDEASALQAFQGMGGADQPQPEGGYGSQIFSGLLEGATGALGAPVDLVNNLLVAPAAAGINYAFGTDIQPSQTPLGGSAGLRQGLAISPESQSGGEQFARRVAQSVGGAAPFAAGASSAGQVASILATGLGGGVGGATAQQIAPDNVGAEIAGELIGGLGTGAAISGLANRSARQAAEKAVPSIDDLKAQASDLYAQAEARGVVADPAMTTSLADDITKIARDNELITPTGRIAEAYPKAKEALQLMRDYAGYDMNPTQMQVIRETLADAAFGAEGKEGRIAKKMLSAFDDFVSPLAPELAEARKISSRYLKAGTLERARELAGARAGQFTGSGFENALRTEYRNLDRRIIKGQEQGWTPEQIQAINNVSRGTPMQNTARN…
544_19	ORF26	AKO59710.1	100	97.193	285	8	0	1	285	1	285	0	555	tail collar protein 544_19(ORF27)	MPRDSNGNTNPLPGTIVQTGDTILPSQHNPALVDLYAMMTQSLSRDGQGGMRANLAMNGFQVTGLGNATQPGNAVPLSQFQSGTPVGAVIDYAGVNPPNTWQFCFGQAIEVSAYPDFVAACYVGNALNATAGFGYRTTSQTDPSNNRSTSGQFIVLPDLRGRVGAGKDDMGGSAANRVTTTGSGINGALIGSNGGEQNSTLTIYQIPNHDHGGSTGNGFGSYTILNVLKNLTGNLSLSAYGQVGFTNENIPFSTHNHPISPQGGGLPHNNMQPTVIINKIIKVSY
544_19	ORF27	AKO59711.1	73.47	100	36	0	0	1	36	1	36	2.33e-22	77.8	hypothetical protein 544_19(ORF28)	MVDIRPKGLPPAILPLRTGDAVIIDQGADGVRQTNPISFTDSVAPVATQSEAQTGSDNTKRMTPLRTKQSIASEVGVSIASKAQGDKADSAVQSVNGETGSAIVLDKGDIGLGNVDNTSDADKPISNATQTALNAKANASVTISAGTGLTGGGTLAANRTIALNSTSIASLAKADSSVQTVNGVSPTGGNVSVSAEEVRLQDSRSSALLESFAGSVNFVQTAGYNSVGDGGGALYRRVASEPVSVNKINNGDFSSDTGWVKGPGWSIASGKANHATGASGAISQAVAFVTDRKYRVTFTVSDRTTGTVTPQFLDGTAFAGTA
544_19	ORF28	AKO59713.1	100	100	271	0	0	1	271	1	271	0	543	endolysin 544_19(ORF30)	MDRNFKVSLKEVLKHEGGWADHPSDPGGATMKGVTIATFRAFVNPKGTKADLRKITDAQLETVYRRQYWDKVHGAELPDGVDFAVFDYAVNSGPSRAVKDLQKVVGVSQDGKVGPKTLEAIKSMGSRNVINKLCDTRLAFMKRARDKKTKKILWPTFGKGWTKRVAGVRDFALGLSSKPTPERPSVVTKEVDKPVMPTSVDKEVKKKFSLAGWLGTLFSGGGIGALGLAGFGWRELLALGAVALVVLLGGLALRGWIVKAIKDIRQELNDA
544_19	ORF29	AKO59714.1	100	100	69	0	0	1	69	1	69	4.73e-49	140	hypothetical protein 544_19(ORF31)	MLKPYLYGAMALALVGTHYFMYNAGKQSVLQRLSNDRVEVIKDGQKVDAAVYAADDDGLVCLLIDCQAN
544_19	ORF30	AKO59715.1	100	99.259	135	1	0	1	135	6	140	3.73e-99	272	hypothetical protein 544_19(ORF32)	MSADEMKQDATVTLNWFRVNLPTIITIVGFGFYVGTNLNDIQKSISSLSKENAELKATTADIGKLAYRVDQLEFGLQRANERTDSLQNTLISSMDLMRRDINRLTTQVEVLSSRVGILTGDIDDPKQRRSRPGPNQHTSD
544_19	ORF31	AKO59717.1	100	100	87	0	0	1	87	1	87	1.23e-64	181	hypothetical protein 544_19(ORF34)	MYEPDYHYIPCRCFSADHLVRVCPDEDIDGTLNVEILSSRQSSFWSRVRWALKHVFGRDDLVFADVIISREKWLKAAGEAERKEVGK
544_19	ORF32	AKO59718.1	100	100	70	0	0	1	70	1	70	1.1e-49	142	hypothetical protein 544_19(ORF35)	MAKLTEAEFAQQCAFIAKNAADWASSILEIGEALNDPARLTTVCRFTDEMRQRLDHLDRKAGRAALRERE
544_19	ORF33	AKO59719.1	100	100	76	0	0	1	76	1	76	1.2e-55	157	hypothetical protein 544_19(ORF36)	MKLTFEKIFSIYLALAVLTFGYIASETKCEQSFMSAQTNTECAVVRGVVGGITWPLYWTWEGFSIGRQVLKGGDHG
544_19	ORF34	AKO59720.1	100	100	104	0	0	1	104	1	104	3.2e-78	217	hypothetical protein 544_19(ORF37)	MGFNTALMVLNDRLDEIRNDPHFGRRVSDAVMEASRRKEKHFGSFSMLPTQHADTVQVISVGFNSINLLGYAWSDDPEIILRELANRHGYRLVKKRESDGEQSE
544_19	ORF35	AKO59721.1	100	100	103	0	0	1	103	1	103	3.93e-76	211	hypothetical protein 544_19(ORF38)	MPSKEHEALVEKVAKAINGPFHPVPEGSLFTLDQLRDVRWQQINDVERSLCLAGAKAAISTIRAALQEPTEIMLQAYWDGSEASDSWGLMLAASALGEKSDGI
544_19	ORF36	AKO59722.1	100	100	39	0	0	1	39	1	39	1.85e-22	71.6	hypothetical protein 544_19(ORF39)	MSNILIISLIGLFTSGVAVGLSLAAVIYLSLNAKEASNA
544_19	ORF37	AKO59723.1	100	100	49	0	0	1	49	1	49	8.92e-34	100	hypothetical protein 544_19(ORF40)	MTELIDRLSKLDAPDREVDAVTAAFERCAKSFTGDELTELLKFCPPSHF
544_19	ORF38	AKO59724.1	100	100	55	0	0	1	55	1	55	3.58e-40	117	hypothetical protein 544_19(ORF41)	MNKLLPTVWIMRTDDGWYPIQPSEKCRPEDHGNLNDHVISIEDANGNVLWRRVKQ
544_19	ORF39	AKO59725.1	100	99.686	318	1	0	1	318	1	318	0	647	hypothetical protein 544_19(ORF42)	MASELEPCPFCSKTMMLRSALWPSEGDADAIIHADPTDCPMLGFSDGSADGSIIEKWDCSLSNEDDFPSDGSCVRCGSVPRNANGLCNTCLDEDAERIENTRPTPVTPVSPDADGKCGELVTVGYGYVNSLGELEYAHATSSEMRTEALCRRSQAGSIIAELQAKAKDYREYSERLVKRLESEEATRSQVEELLAAERADHDNTIATLSSLIEDNAALTARIKELERVETELCTSIGLLEDKLNAANGKIEALVQSLAYETAHEATKRAEALEAKLAAAEQALKTARPYVEDYDTRRHNTGVDETLTQIDAVLGGKPS
544_19	ORF40	AKO59726.1	100	100	62	0	0	1	62	214	275	3.02e-44	134	DNA methyltransferase 544_19(ORF43)	MSKIAYRRKEVIGDCTLYLGDCMEIMPTLGKVQAVLTDPPYGMTDASWDNAPNVEAMWRELKLDRTDAVFILNASQPFTSAVVLGNIKDFRVEWIWEKNAGSNFGTVKWQPMKEHESVLVFSSRTPRYLPIMEQRAASGAARVKTVVNYDSQPEAYSGITGKSASMRPQLRYPRSIQKFNRERGFHPNQKPVGLVEYFLKTYTEVGDVVLDPYMGSGTTAVGCINLGRPFIGVEIDPRYFDIACERVRNAYENSLNMFAGQTAATHPSGGDRHGE
544_19	ORF41	AKO59726.1	100	100	195	0	0	1	195	1	195	3.1e-150	409	DNA methyltransferase 544_19(ORF43)	MSKIAYRRKEVIGDCTLYLGDCMEIMPTLGKVQAVLTDPPYGMTDASWDNAPNVEAMWRELKLDRTDAVFILNASQPFTSAVVLGNIKDFRVEWIWEKNAGSNFGTVKWQPMKEHESVLVFSSRTPRYLPIMEQRAASGAARVKTVVNYDSQPEAYSGITGKSASMRPQLRYPRSIQKFNRERGFHPNQKPVGLVEYFLKTYTEVGDVVLDPYMGSGTTAVGCINLGRPFIGVEIDPRYFDIACERVRNAYENSLNMFAGQTAATHPSGGDRHGE
544_19	ORF42	AKO59727.1	100	100	252	0	0	1	252	1	252	0	510	hypothetical protein 544_19(ORF44)	MGKIPEEAVEAAIAAHNKYYDDLVIYPSEEPTPEGAFHEALKGALPFLPVQGAVKKLEWELVSGDHYAEGAATHYNIYETKPGLWNSVTVKPGNVRLATNVDLEAAKAAAQADYEARILSALEPSSAREQALEEVTLERSIEQWRNMKPSEVMKGSTAQITYALEDARKDILSLARALSSPDHIADAGKVEGDGWHVEYEVYSEDEWQAASTDLDGALDYAVMYAADGFKNITVQEVRRRTLPSALASEGEE
544_19	ORF43	AKO59728.1	100	100	64	0	0	1	64	1	64	4.01e-47	135	hypothetical protein 544_19(ORF45)	MTTVPIIAKSLGHLMVDVEMDRKEPVNAWFAATGNELPYKMWMRLVNSPFDMMQAQEEVEKYNG
544_19	ORF44	AKO59729.1	92.94	100	79	0	0	7	85	1	79	1.45e-57	163	hypothetical protein 544_19(ORF46)	MFSQKDFEDVMWGREFYESVSSATKEAVDHTLRNEALRICNIDDVYSRRSAIYECPEILRGYLKVEIERIWKIKIDRKR
544_19	ORF46	AKO59731.1	100	100	85	0	0	1	85	1	85	2.78e-63	177	hypothetical protein 544_19(ORF48)	MEIRDILNEREKTHGDYRSHAAITQALKADMQCQSSWSSLPEHQRESLDMIAHKIGRILAGDPDFRDHWADIAGYATLSADRCTK
544_19	ORF47	AKO59732.1	100	100	141	0	0	1	141	1	141	1.16e-108	296	type III restriction endonuclease 544_19(ORF49)	MKFPDNIPLFGDPSYRGKCPLESVEQMSLVNQIRRVYPDTFGKIVFHPRNEGLVSKGQFSSMAKHKAEGMTKGAPDCIVPGNPAFLCEIKRANPQLSKWQDGQIEYLEAAQNAGAFVCVALGAKAAWEAFQTYVEKYYGNS
544_19	ORF48	AKO59733.1	95.51	100	574	0	0	28	601	1	574	0	1199	helicase 544_19(ORF50)	MVEAPTGAGKSVIIAEIARIIYEMTGKRILVTAPSAELVIQNRAKFIATGYPASMYSASAGKKSTRHHVVFGTPLTIKSNIKAFQKNFAMVICDECDLITPTLKKIIEGMQEGNPNLRVVGTTATPMRMREGYIFREWPDGRINDDSQSLNPFYHKCVYRIEARHLIEQGYLTKPVIGQINASRYDTSGLQLNRMGNYTPESLDKAFVGMGRKTAAIVADIVSQTRNRNAVLIFAATVKHAEEVMASLPPEISAIITGDTKDRKAILDKVSRGKIKYVVNVGVLTVGVDLPIVDTIALMRQSESVRLLQQIIGRGLRLYPNKTECLILDFCLNHEKHFPDGDLFDPKVVASKPKGEAKPLIAKCPICEFQNEFSCIPDYADHDKDENGYCLDVFGNQIM…
544_19	ORF49	AKO59734.1	100	100	168	0	0	1	168	1	168	6.12e-127	345	DNA-binding protein 544_19(ORF51)	MDYDCISKLIKYSPESGKLFWVKRDDVCKSWNTRYAGKEAFTATLNGYKYGKILGKNYYAHRIAWLIMNGEFADEIDHIDGNRSNNIYNNLRSVSHQNNMKNITMQSNNNSGVVGVYWNRSRCKWHAQIGVNGKSHHIGYFSNIDDAVNSRKKYEDIFGYHKNHGKGV
544_19	ORF50	AKO59735.1	100	100	208	0	0	1	208	1	208	5.13e-162	437	DNA-PolB associated exonuclease 544_19(ORF52)	MTYTYFDVETIPDQSEGALERAKESVKVPANYKNPDTIAAYIEENAQEAWERTALDGWKGHVACIVMNDMKWMVQETWREKEMLQDFFNRLNESTLVGHNIIGFDIPFLTKRALVLGVKLPPEHIWPRNLKPWDNRVFDTMLQLGNGKEFISLDNLARNLGTKGKGNTTGAQVHYMWQNGLHDEIAEYCANDVRIVREIHERFLACNW
544_19	ORF51	AKO59736.1	100	100	146	0	0	1	146	1	146	1.67e-110	301	hypothetical protein 544_19(ORF53)	MGKYEWKPFTLLVSAEEVEKEVLKIEAGKYYKTGDGRKVGPIKSYEDRYFHKASFACREWTYLENGKWAGSLNNDNRDLISEWSEAPIRTVTRREIVEGVYGSVDIYHVTKKYVCVKINSNMSGEDLRETAHLFNQLAEALEENGK
544_19	ORF52	AKO59737.1	100	100	201	0	0	1	201	1	201	2.66e-150	407	hypothetical protein 544_19(ORF54)	MSFWNTSSGESAISNATSFEIEGGGDILPIPAGTKVLAIIENVKIATVKDSVEQYVEIKWGIIKPEVYNKRKIFQKVWCFDYDPMQKDPAKAKAKKDKALKMLAAIDANAGGKLAQAGVEPTDESLALALNNKPMVIGLNTWDDAETKKPKGNWVYYVGPKNDPVTEVTKEDVQAQEAKAKASQPAASSNFSHDLDDEIPF
544_19	ORF53	AKO59738.1	100	98.936	94	1	0	1	94	1	94	3.73e-69	193	hypothetical protein 544_19(ORF55)	MSKEDGEGTILRQYTFYNAQDVDDTVARLNSKIRELESSIESLQSMRPHWAKGYTSDSMAAQGQTAALSQIWSYLGVDNQTDAMQKLRELNKEN
544_19	ORF54	AKO59739.1	100	100	248	0	0	1	248	1	248	0	510	hypothetical protein 544_19(ORF56)	MSILQNATNDGGEQALIVTLFGTPGTGKTSTALTFPKPYMIRTQGEAVPRDAPNKAVSLGITDSPAKLWEQLTALCKDEHDFKTLIVDSSTGLEGMFIKDVLDNDPKARGINTALGGYGAGRAAVAAQHAKLRKGAEYLRSVRGMHIVFIGHADIERIDPPDSESYSKYSLRLHRESMKSYVDDVDVVGFLRQATILRGEEDERKKAITTGDIILTTTLHPAFVSKNRLGIKDDIVVQMGVNPLQEYL
544_19	ORF55	AKO59740.1	100	100	42	0	0	1	42	55	96	5.55e-28	87	hypothetical protein 544_19(ORF57)	MLIYLPFFNLRIAFRIIQLYCQHRFSTKGKNMKYLTGPELQEYLRSLPYGGLHKMAKETGMIYQSLSRIKVGKTINPTWETIKKVSEYRALQEGEG
544_19	ORF56	AKO59741.1	100	99.872	780	1	0	1	780	1	780	0	1623	bifunctional DNA primase/polymerase 544_19(ORF58)	MTNTHIQAFAENNHRVFMLESIDGNYCGCGNPKCTAIGKHPVASNWQNTPQWDDDQIENMSMMVDSMGRGYGVLCSNLLVIDVDAKNGGLASYAALLEKFPDIASAGLIVETGSGGGSKHLYFSLPADVKTVQTHKDYKGIDFKHTGFVVGPGSPHKSGRNYNVLSGSVDDIDHAPSALVEFLKREERRKIEYEGSTIDISDSVIADMLSHIDCYDEYSDWIKIGMAIHDATHGNGVALWDEWSRRSSKYNPEAIDARWHSFGKSSNPVTIGTLIKMAQDGGWTEKVSFEEVELQGWFAKAVTGNPVTQGITKEDIKEVKNPIKGCPVDISTIDLTMPPGFCGEVTRWINTQCRYPRLNLSAMASLYAIGNIAGLNYAANDTSRTRANLAIFCVAGSGT…
Bk	ORF1	AHB81061.1	100	100	65	0	0	1	65	1	65	2.45e-45	130	hypothetical protein Bk(ORF1)	MTTERVSQADIFGLRKTIDGLMMDLDLVEKESEMTNQDMWACIMAGVMLALAFAVPFVILAVGLV
Bk	ORF2	AHB81062.1	100	99.057	106	1	0	1	106	1	106	2.38e-76	212	hypothetical protein Bk(ORF2)	MINAKIILASAALFAAPASAQALEPVDALTGIIRMEVARQYCGLPLPEDALRELVGVVAPYIKKTPQEFTESVRRAAMEQGSIYQRNGSLPGFCANVGAIYGRYGK
Bk	ORF3	AHB81063.1	100	100	54	0	0	1	54	10	63	2.94e-37	110	hypothetical protein Bk(ORF3)	MVFYYLEDNMTYSPEASRKGGSRKHLVEVLIREVEAHKHGKHSAECMGELIIAVRKYQKETAK
Bk	ORF4	AHB81064.1	100	100	225	0	0	1	225	1	225	1.46e-174	470	GcrA-like protein Bk(ORF4)	MKFVWTQEVIDRASRLWKDGKSAMEIAEEIGVTRNSVLSIMHRYRELFPKLGITSRQAIERGLIDKAVALWNEGASVKIIALETGLTPGQVSGLTKRKRELFKKRDLKKRDLTLHRVNRSMKAKKSPRNDPVNRMSKFNPNAGSKAAWYQDPELDDFELSRLPGVSLIDNDGCMYPLTAEGPHLFCGHLRFKGRYCEHHTYKCEGYKGISISYKKAYDRNIMEVV
Bk	ORF5	AHB81065.1	100	100	30	0	0	1	30	1	30	3.83e-19	62.4	hypothetical protein Bk(ORF5)	MSKKGKKALQQIADQSVYDFQASQSMWFCE
Bk	ORF6	AHB81066.1	100	100	132	0	0	1	132	1	132	5e-101	276	terminase small subunit Bk(ORF6)	MAGGRPTLYRPEYCETVIELGKQGDSLAQMAAHFDVSRQTIENWASDHPEFLAALSRAKVHCQAWWEKAGREGMFLGGGGFNAAVWKKSMEARFREDYTERQEVHQTGTMEHKHSIGEMTDEDLAKVIAGEK
Bk	ORF7	AHB81067.1	100	99.882	848	1	0	1	848	1	848	0	1749	terminase large subunit BK(ORF7)	MTITKAQAAQELLNRRKARRNLVDYARYIEVPGAPVEEQDEESDEAEYFAETQLAKHHILILEAAQRCIEKPYGRLMLFMPPGSAKSSYGSVVVPSWAMGQKPGFKVIGVSYGSDMAKKFGRRTRSIIKQSKYRALFSTSLSGDQAAADEWALDNGSEYMSGGILSGITGNRADCLVAGTMIETSEGPVAIENIEHCPASVKVLSFNHRLNMMEYQDIEAFSHRKGIGIYRVTTARGSVVEATGNHQFYTGRGYVKASSLAPGDSLLSQLRKGEGETSIRLPEMGGEVRKGSLLLPSLQPRARVVQGQEKVRRVREPNGKEDAQVLRHMPSSSKEVAPCDSSANLPRLPDLQQDFQSGLAWQEGGGLCRLLQPNMCGHRPFSAYEREGEPDVEGWSYAS…
Bk	ORF8	AHB81069.1	100	100	85	0	0	1	85	1	85	3.01e-63	177	hypothetical protein Bk(ORF9)	MTKEHTPTPWDQLNGVFTPEDGYFSIIQTPDQCIANVFEEANAAHIVKCVNMHDELVSALDKIVDNNNDENWHNALNVLKKAGAL
Bk	ORF9	AHB81070.1	100	100	97	0	0	1	97	1	97	2.47e-71	199	hypothetical protein Bk(ORF19)	MSGAKFTKGPWEWVKSKNDNWSSYDLSPGILTKDTADGTPFGDEIDRANAHLIAAAPELYRNLEEVRKWMDEDDLGPWEAAFCAEIDALLAKARGEV
Bk	ORF10	AHB81071.1	100	100	131	0	0	1	131	1	131	3.46e-100	274	hypothetical protein Bk(ORF11)	MTNKDHIERTKRMIEVMQAYVDGEEVEFCGNNYDYWSKKDTPYWDWDAGTYRIAPSSTPDTINWDHVAPEFKYMARDENGIPFLYRNRPSIKDLDQWVDLDDICSNANSHKSYKRGTVDWKDSLVIRPGSE
Bk	ORF11	AHB81072.1	100	99.871	774	1	0	1	774	1	774	0	1584	portal protein BK(ORF12)	MDEEEIQPSDTLELKDEPKSSSVVLSVLQNAKDKFREWQNICDRIDTVYSKYQGEKRPYSENWTDGELDLFWASYEILKPAVYAHPPKPVVSTQFKDRDPVKSKTAELLERVSVSNFDRSNIDDVMCEVRDDLIFTNRGVMWLTYESEKGEQRVCIEHLDRMDFLHEPARKWSEVGWVARRAWMTRKELRKRFYKASGDVYKDVKLSKKREDEERGNDDKSLKGSVWEVWHRADNKVYWVSEGVDRLLDEGEPHLKLKDFFPCPRPAYGTLARRSLIPVPDYERYSVHFDKINTLTARIYLLLEKVKLKGIVAGSGDIRDAVSELIQSEDDETVIFVPSISSDVTNMVAWMPLAEVATAITGLIEARAKLIDDFYQLSGISDIMRGATEADETLGAQQL…
Bk	ORF14	AHB81075.1	100	100	80	0	0	1	80	15	94	2.17e-59	168	hypothetical protein Bk(ORF15)	MKSISELVAEHRARMGASSLPKPYFRQDTIQPCMGMDGKMHDTLSSYRKTLLPSGNPKGERYIELGNESLPDFKAPEFDRKKRREDIKRAISEV
Bk	ORF15	AHB81076.1	100	100	393	0	0	1	393	1	393	0	790	structural protein BK(ORF16)	MTDEVIQPSPVTEHVSTTLESDVTPKTSGGGKITPPPVEEAKPEVPAKAESVRDSLKAELDKTKEPEKVEKPVKAEKLEEEPKPVAKTEAKSATPEKEVDASEQVKDQQTERKSEVRDRPEPPARFLPRAKELWRNTPNEVQSEVSRLVREHETEVQQYRESHQFREELKEYEELGKQHGVSVKQALDNYVGIERKFAESPPEGFRQLLSNLNMQPQQAISHILRAFNVTPQQLAQHISADPNSYVSQAPQVQPQQQPQINPEVETLKRQNQAMQEQMAAFMYIEPFAKEHPRYYELEQDIAFFLQSGKIPANLSPAEKLEAAYDMAERINPSSNVSSFSPKQTSSESRVDEDFNGSKSIKSSPGNVLEVKEPDKKMSMRELLEDELKRLKKA
Bk	ORF16	AHB81077.1	100	99.702	336	1	0	1	336	1	336	0	678	major head protein BK(ORF17)	MAIVQDRNYRQLLTAAVARRSREVQDIVYNSTPLTRILRDQGRIRVKRAGGPELRIPVQFDKLQAQWFTGYDKIEITPKELLNSAVFNWSRVVSMFSLTGTELMYTRGEEEVIDLMETYLDAAEKSVKEEFEVALIGDGTGAGGRELIGLGGAIPVIPNTGVYGGIDRATVPNWRTSTFNITNGDVSGFTTWDSTTARPIIERIALNRSRNGRYADLLIADSLSYQAISASFVAHQRIVSERLGRLGFAGLTYMTPAGPVDIVAAGGIGTVMPANTIFGIDTQGLAIYEFPDQAFVPFHPGDGMRPINQDAVAQGIVWSGQLVLENPLFSYRIITA
Bk	ORF17	AHB81078.1	100	100	114	0	0	1	114	1	114	7.59e-84	232	structural protein BK(ORF18)	MANSVPFRTTPQLGPQLNDVFVGLPYWDLTGIQGAGGATVSGITEPSYKLGNRETGDDGYDYIWVQNGTTALTASARVNMDSDFVTTANASGVLQAPDVAVPAGAYFHARVYAL
Bk	ORF18	AHB81079.1	100	100	227	0	0	1	227	1	227	6.5e-175	471	hypothetical protein Bk(ORF19)	MTKVVEIDMRDLNVTPFFKVIEVENIPKSETAGHAVMEMYEVVEVRFAGSNNYAPVFPAHQTWKREGNKSITYAERWADQYRTFKEGNPQHAMGTPLEMLRPYGVTEEQLSICRVHRVYSIEALNTLEGDKLKSLGMMGNTLKELARKYISDHSASDKALNEIEALKKRIAELESAGTASTVIPEVEEDLYEAMTEAELRDMIESKTGTKPDGRLSHASLVNLAKGM
Bk	ORF19	AHB81080.1	100	100	233	0	0	1	233	1	233	2.88e-179	483	structural protein BK(ORF20)	MSILSAMQSATIRLVGQKPAVFFTSSDQLELEIVDLVNEVARDICRYADWQALTKVYNVPTDGVTEIFDLPEDYDRQLLVTDIQDLNNWVWGYEHIENLNDFLYRRARNFELTPGAWTIYQNQIHFFPPPNAQNSATYPYISNNYALDSNNAGKPEFTADTDDFIIKGGNDLLTLGLIWRWRENKKLDYTGDQEQFTMALDQLAAKDKGTNVYRARSRSRRLNTHLAWPFELG
Bk	ORF20	AHB81081.1	100	99.535	645	3	0	1	645	1	645	0	1298	structural protein BK(ORF21)	MYQRPILAQKKPAQRKSDLKKFHAPTGGWISNRNLSTPMENGGPQGAAVLDNFFPTSTTAILRRGKELYATLGQGDEGVTSLFTYVNGLNRKLFASTENTIYDITNILVPYNYRLVTENGDYLVTENGDYFGQSSTEDMEAFEGALGGNWITVQFATTGGIYLIGVNGASTGFIYDGNAFYPYIPGGVWALSYDNVIQDFSVGEVITGDTSGAEGTVSEILPGGGLVLKDIVNAKNVSGGSFLDNEMLTGDQGGSAQAASVLSNIVPGVAFPDGLTTADMSYVWAFKNRLWFAQKESLNIWYMDAPDAVGGDPVVYPMGGILTLGGSVLWGDSWSMGTGAAGGLSDQMVVTSTEGEVAVFQGSYPEATGDWSHVGTYRIGRPLGNRAHFRGGGDIAVAT…
Bk	ORF21	AHB81082.1	100	100	146	0	0	1	146	1	146	6.2e-112	305	hypothetical protein Bk(ORF22)	MYYSKTMNPSANEAVGFFVCREADITIKDFCSMGVFEDGDLIAGTLYHNYHPEYGVIELSSASVSKRWLTRAVINAMFFLPFTRLGCQLVVLRVSERNKTMIGIARKFGFSETYIPRLRGRDEGEFIFSLTDDEWSKSPYNKGVSE
Bk	ORF22	AHB81083.1	100	99.387	326	2	0	1	326	1	326	0	665	structural protein BK(ORF23)	MGKSAPEAPDPAQTAAAQGAWNSFTAQQQQQMNMVNQNTPWGILDYQQTGTTWITDPNGKRVEVPTYTANTTLSPEQQAIFDASQSAQGNLANIANDRSAWLGDYLSSPFEFNNQDAENWAYDLASSRIMPQQEQNRKDLENRLINSGIRPGTSAYNTEMARLTNANTDQLNQLALTGRSQAFQEQLAQRNQPLNEIIGLMSGTQVQSPNSTFAQTPQSQVAGVDYSGLVNQKYQADMNAYNSKMGALGGLFGGVASMLPFSDRRLKEDIERIGKTDSGVPVYKFKYIGSPVTHIGYMAQDLLELQPEAVSQDADGYYRVDYSKVK
Bk	ORF23	AHB81084.1	100	99.275	138	1	0	1	138	1	138	3.41e-96	265	hypothetical protein Bk(ORF24)	MLFNFGFRPQGQMPFMQNQQINTFAANNLSGYNNLGNRMSNNPNAYQQIPMAPASGALIDSGLVNNQSFMNNISPFASANPSSAMMANMGFNQGNQYTLTPQQQQTPIAQNMMQSNIPDVKKQAIGSIMSGGLRGGNR
Bk	ORF24	AHB81085.1	100	99.863	729	1	0	1	729	1	729	0	1451	peptidoglycan hydrolase BK(ORF25)	MANLQELIPAIFTGPNGERLTPEQIAQRQQVAQSLIGRATDTSPDAGGWASVLTKGLLGFQSGRDRRAADNAITANAAAEQSLISDMLGSLGGGAGFNPAVAAGASPTSVAAVGEPVDIPSAPEIRQGLIDRGLQPHIADAFILNFQDESGLNPGINEKNPIVPGSRGGFGLYQLTGPRRREYEAFAAQRGVNPADVNAQLDFLMNELQGSEAGAAKSILSAPDTATAAQAIVNNFLRPAPEHRQARAARYARVATTPQEAIEQVAPIDGLPAAQVAPYDFASDPNLSVANSLVSPQSPSNFNDRWNAGAATSPILPEQAIPASANIVPEVTPMSAESAPAADPRLLALNDQMLGGALSPSGSSPVAQALSGPFPSAPSADRAPVTSQPFQMPAQSQSG…
Bk	ORF25	AHB81086.1	100	100	500	0	0	1	500	1	500	0	976	structural protein BK(ORF26)	MAIFELQGPDGQVYEVDAPDEASALQAFQGMGGADQPQPEGGYGSQIFSGLLEGATGALGAPVDLVNNLLVAPAAAGINYAFGTDIQPSQTPLGGSAGLRQGLAISPESQSGGEQFARRVAQSVGGAAPFAAGASSAGQVASILATGLGGGVGGATAQQIAPDNVGAEIAGELIGGLGTGAAISGLANRSARQAAEKAVPSIDDLKAQASDLYAQAEARGVVADPAMTTSLADDITKIARDNELITPTGRIAEAYPKAKEALQLMRDYAGYDMNPTQMQVIRETLADAAFGAEGKEGRIAKKMLSAFDDFVSPLAPELAEARKISSRYLKAGTLERARELAGARAGQFTGSGFENALRTEYRNLDRRIIKGQEQGWTPEQIQAINNVSRGTPMQNTARN…
Bk	ORF26	AHB81087.1	100	97.544	285	7	0	1	285	1	285	0	557	tail collar protein BK(ORF27)	MPRDSNGNTNPLQGTIVQTGDTILPSQHNPALVDLYAMMTQSLSRDGQGGMRANLAMNGFQVTGLGNATQPGNAVPLSQFQSGTPVGAVIDYAGVNPPNTWQFCFGQAIEVSAYPDFVAACYVGNALNATAGFGYRTTSQTDPSNNRSTSGQFIVLPDLRGRVGAGKDDMGGSAANRVTTTGSGINGALIGSNGGEQNSTLTIYQIPNHDHGGSTGNGVGSYTILNVLKNLTGNLSLSINGQVGFTNENIPFSTHNHPISPQGGGLPHNNMQPTVIINKIIKVSY
Bk	ORF27	AHB81088.1	100	97.959	49	1	0	1	49	1	49	7.57e-32	95.9	hypothetical protein Bk(ORF28)	MVDIRPKGLPPAILPLRTGDAVIIDQGADGVRQTNPPRMAIDMREKDGS
Bk	ORF28	AHB81089.1	88.93	100	241	0	0	31	271	1	241	4.82e-177	479	endolysin BK(ORF29)	MKGVTIATFRAFVNPKGTKADLRKITDAQLETVYRRQYWDKVHGAELPDGVDFAVFDYAVNSGPSRAVKDLQKVVGVSQDGKVGPKTLEAIKSMGSRNVINKLCDTRLAFMKRARDKKTKKILWPTFGKGWTKRVAGVRDFALGLSSKPTPERPSVVTKEVDKPVMPTSVDKEVKKKFSLAGWLGTLFSGGGIGALGLAGFGWRELLALGAVALVVLLGGLALRGWIVKAIKDIRQELNDA
Bk	ORF29	AHB81090.1	100	100	69	0	0	1	69	1	69	4.29e-49	140	hypothetical protein Bk(ORF30)	MLKPYLYGAMALALVGTHYFMYNAGKQSVLQRLSNDRVEVIKDGQKVDAAVYAADDDGLVCLLIDCQAN
Bk	ORF30	AHB81091.1	100	99.259	135	1	0	1	135	6	140	3.39e-99	272	hypothetical protein Bk(ORF31)	MSADEMKQDATVTLNWFRVNLPTIITIVGFGFYVGTNLNDIQKSISSLSKENAELKATTADIGKLAYRVDQLEFGLQRANERTDSLQNTLISSMDLMRRDINRLTTQVEVLSSRVGILTGDIDDPKQRRSRPGPNQHTSD
Bk	ORF31	AHB81093.1	100	100	87	0	0	1	87	1	87	1.12e-64	181	hypothetical protein Bk(ORF33)	MYEPDYHYIPCRCFSADHLVRVCPDEDIDGTLNVEILSSRQSSFWSRVRWALKHVFGRDDLVFADVIISREKWLKAAGEAERKEVGK
Bk	ORF32	AHB81094.1	100	100	70	0	0	1	70	1	70	1e-49	142	hypothetical protein Bk(ORF34)	MAKLTEAEFAQQCAFIAKNAADWASSILEIGEALNDPARLTTVCRFTDEMRQRLDHLDRKAGRAALRERE
Bk	ORF33	AHB81095.1	100	100	76	0	0	1	76	1	76	1.08e-55	157	hypothetical protein Bk(ORF35)	MKLTFEKIFSIYLALAVLTFGYIASETKCEQSFMSAQTNTECAVVRGVVGGITWPLYWTWEGFSIGRQVLKGGDHG
Bk	ORF34	AHB81096.1	100	100	104	0	0	1	104	1	104	2.9e-78	217	hypothetical protein Bk(ORF36)	MGFNTALMVLNDRLDEIRNDPHFGRRVSDAVMEASRRKEKHFGSFSMLPTQHADTVQVISVGFNSINLLGYAWSDDPEIILRELANRHGYRLVKKRESDGEQSE
Bk	ORF35	AHB81097.1	100	100	103	0	0	1	103	1	103	3.57e-76	211	hypothetical protein Bk(ORF37)	MPSKEHEALVEKVAKAINGPFHPVPEGSLFTLDQLRDVRWQQINDVERSLCLAGAKAAISTIRAALQEPTEIMLQAYWDGSEASDSWGLMLAASALGEKSDGI
Bk	ORF36	AHB81098.1	100	100	39	0	0	1	39	1	39	1.68e-22	71.6	hypothetical protein Bk(ORF38)	MSNILIISLIGLFTSGVAVGLSLAAVIYLSLNAKEASNA
Bk	ORF37	AHB81099.1	100	100	49	0	0	1	49	1	49	8.1e-34	100	hypothetical protein Bk(ORF39)	MTELIDRLSKLDAPDREVDAVTAAFERCAKSFTGDELTELLKFCPPSHF
Bk	ORF38	AHB81100.1	100	100	55	0	0	1	55	1	55	3.25e-40	117	hypothetical protein Bk(ORF40)	MNKLLPTVWIMRTDDGWYPIQPSEKCRPEDHGNLNDHVISIEDANGNVLWRRVKQ
Bk	ORF39	AHB81101.1	100	100	318	0	0	1	318	1	318	0	649	hypothetical protein Bk(ORF41)	MASELEPCPFCSKTMMLRSALWPSEGDADAIIHADPTDCPMLGFSDGSADGSIIEKWNCSLSNEDDFPSDGSCVRCGSVPRNANGLCNTCLDEDAERIENTRPTPVTPVSPDADGKCGELVTVGYGYVNSLGELEYAHATSSEMRTEALCRRSQAGSIIAELQAKAKDYREYSERLVKRLESEEATRSQVEELLAAERADHDNTIATLSSLIEDNAALTARIKELERVETELCTSIGLLEDKLNAANGKIEALVQSLAYETAHEATKRAEALEAKLAAAEQALKTARPYVEDYDTRRHNTGVDETLTQIDAVLGGKPS
Bk	ORF41	AHB81102.1	100	100	195	0	0	1	195	1	195	1.62e-151	409	putative DNA methyl transferase BK(ORF42)	MSKIAYRRKEVIGDCTLYLGDCMEIMPTLGKVQAVLTDPPYGMTDASWDNAPNVEAMWRELKLDRTDAVFILNASQPFTSAVVLGNIKDFRVEWIWEKNAGSNFGTVKWQPMKEHESVLVFSSRTPRYLPIMEQRAASGAARVKTVVNYDSQPEAYSGITGKSASMRPQLRYPRSIQKFNRERGFHPNQKPVGLV
Bk	ORF42	AHB81103.1	100	100	252	0	0	1	252	1	252	0	510	hypothetical protein Bk(ORF43)	MGKIPEEAVEAAIAAHNKYYDDLVIYPSEEPTPEGAFHEALKGALPFLPVQGAVKKLEWELVSGDHYAEGAATHYNIYETKPGLWNSVTVKPGNVRLATNVDLEAAKAAAQADYEARILSALEPSSAREQALEEVTLERSIEQWRNMKPSEVMKGSTAQITYALEDARKDILSLARALSSPDHIADAGKVEGDGWHVEYEVYSEDEWQAASTDLDGALDYAVMYAADGFKNITVQEVRRRTLPSALASEGEE
Bk	ORF43	AHB81104.1	100	100	64	0	0	1	64	1	64	3.64e-47	135	hypothetical protein Bk(ORF44)	MTTVPIIAKSLGHLMVDVEMDRKEPVNAWFAATGNELPYKMWMRLVNSPFDMMQAQEEVEKYNG
Bk	ORF44	AHB81105.1	92.94	100	79	0	0	7	85	1	79	1.32e-57	163	hypothetical protein Bk(ORF45)	MFSQKDFEDVMWGREFYESVSSATKEAVDHTLRNEALRICNIDDVYSRRSAIYECPEILRGYLKVEIERIWKIKIDRKR
Bk	ORF46	AHB81107.1	100	100	85	0	0	1	85	1	85	2.53e-63	177	hypothetical protein Bk(ORF47)	MEIRDILNEREKTHGDYRSHAAITQALKADMQCQSSWSSLPEHQRESLDMIAHKIGRILAGDPDFRDHWADIAGYATLSADRCTK
Bk	ORF47	AHB81108.1	100	100	141	0	0	1	141	1	141	1.05e-108	296	type III restriction endonuclease BK(ORF48)	MKFPDNIPLFGDPSYRGKCPLESVEQMSLVNQIRRVYPDTFGKIVFHPRNEGLVSKGQFSSMAKHKAEGMTKGAPDCIVPGNPAFLCEIKRANPQLSKWQDGQIEYLEAAQNAGAFVCVALGAKAAWEAFQTYVEKYYGNS
Bk	ORF48	AHB81109.1	95.51	100	574	0	0	28	601	1	574	0	1199	helicase BK(ORF49)	MVEAPTGAGKSVIIAEIARIIYEMTGKRILVTAPSAELVIQNRAKFIATGYPASMYSASAGKKSTRHHVVFGTPLTIKSNIKAFQKNFAMVICDECDLITPTLKKIIEGMQEGNPNLRVVGTTATPMRMREGYIFREWPDGRINDDSQSLNPFYHKCVYRIEARHLIEQGYLTKPVIGQINASRYDTSGLQLNRMGNYTPESLDKAFVGMGRKTAAIVADIVSQTRNRNAVLIFAATVKHAEEVMASLPPEISAIITGDTKDRKAILDKVSRGKIKYVVNVGVLTVGVDLPIVDTIALMRQSESVRLLQQIIGRGLRLYPNKTECLILDFCLNHEKHFPDGDLFDPKVVASKPKGEAKPLIAKCPICEFQNEFSCIPDYADHDKDENGYCLDVFGNQIM…
Bk	ORF50	AHB81110.1	100	100	208	0	0	1	208	1	208	4.65e-162	437	DNA-PolB associated exonuclease BK(ORF51)	MTYTYFDVETIPDQSEGALERAKESVKVPANYKNPDTIAAYIEENAQEAWERTALDGWKGHVACIVMNDMKWMVQETWREKEMLQDFFNRLNESTLVGHNIIGFDIPFLTKRALVLGVKLPPEHIWPRNLKPWDNRVFDTMLQLGNGKEFISLDNLARNLGTKGKGNTTGAQVHYMWQNGLHDEIAEYCANDVRIVREIHERFLACNW
Bk	ORF51	AHB81111.1	100	100	146	0	0	1	146	1	146	1.51e-110	301	hypothetical protein Bk(ORF52)	MGKYEWKPFTLLVSAEEVEKEVLKIEAGKYYKTGDGRKVGPIKSYEDRYFHKASFACREWTYLENGKWAGSLNNDNRDLISEWSEAPIRTVTRREIVEGVYGSVDIYHVTKKYVCVKINSNMSGEDLRETAHLFNQLAEALEENGK
Bk	ORF52	AHB81112.1	100	100	201	0	0	1	201	1	201	2.41e-150	407	hypothetical protein Bk(ORF53)	MSFWNTSSGESAISNATSFEIEGGGDILPIPAGTKVLAIIENVKIATVKDSVEQYVEIKWGIIKPEVYNKRKIFQKVWCFDYDPMQKDPAKAKAKKDKALKMLAAIDANAGGKLAQAGVEPTDESLALALNNKPMVIGLNTWDDAETKKPKGNWVYYVGPKNDPVTEVTKEDVQAQEAKAKASQPAASSNFSHDLDDEIPF
Bk	ORF53	AHB81113.1	100	98.936	94	1	0	1	94	1	94	3.38e-69	193	hypothetical protein Bk(ORF54)	MSKEDGEGTILRQYTFYNAQDVDDTVARLNSKIRELESSIESLQSMRPHWAKGYTSDSMAAQGQTAALSQIWSYLGVDNQTDAMQKLRELNKEN
Bk	ORF54	AHB81114.1	100	100	248	0	0	1	248	1	248	0	510	hypothetical protein Bk(ORF55)	MSILQNATNDGGEQALIVTLFGTPGTGKTSTALTFPKPYMIRTQGEAVPRDAPNKAVSLGITDSPAKLWEQLTALCKDEHDFKTLIVDSSTGLEGMFIKDVLDNDPKARGINTALGGYGAGRAAVAAQHAKLRKGAEYLRSVRGMHIVFIGHADIERIDPPDSESYSKYSLRLHRESMKSYVDDVDVVGFLRQATILRGEEDERKKAITTGDIILTTTLHPAFVSKNRLGIKDDIVVQMGVNPLQEYL
Bk	ORF55	AHB81115.1	100	100	42	0	0	1	42	55	96	5.04e-28	87	hypothetical protein Bk(ORF56)	MLIYLPFFNLRIAFRIIQLYCQHRFSTKGKNMKYLTGPELQEYLRSLPYGGLHKMAKETGMIYQSLSRIKVGKTINPTWETIKKVSEYRALQEGEG
Bk	ORF56	AHB81116.1	100	100	780	0	0	1	780	1	780	0	1625	bifunctional DNA primase/polymerase BK(ORF57)	MTNTHIQAFAENNHRVFMLESIDGNYCGCGNPKCTAIGKHPVASNWQNTPQWDDDQIENMSMMVDSMGRGYGVLCSNLLVIDVDAKNGGLASYAALLEKFPDIASAGLIVETGSGGGSKHLYFSLPADVKTVQTHKDYKGIDFKHTGFVVGPGSPHKSGRNYNVLSGSVDDIDHAPSALVEFLKREERRKIEYEGSTIDISDSVIADMLSHIDCYDEYSDWIKIGMAIHDATHGNGVALWDEWSRRSSKYNPEAIDARWHSFGKSSNPVTIGTLIKMAQDGGWTEKVSFEEVELQGWFAKAVTGNPVTQGITKEDIKEVKNPIKGCPVDISTIDLTMPPGFCGEVTRWINTQCRYPRLNLSAMASLYAIGNIAGLNYAANDTSRTRANLAIFCVAGSGT…
Bk2	ORF1	CCP51112.1	100	100	65	0	0	1	65	1	65	2.5e-45	130	hypothetical protein Bk2(ORF54)	MTTERVSQADIFGLRKTIDGLMMDLDLVEKESEMTNQDMWACIMAGVMLALAFAVPFVILAVGLV
Bk2	ORF2	CCP51113.1	100	99.057	106	1	0	1	106	1	106	2.43e-76	212	hypothetical protein Bk2(ORF55)	MINAKIILASAALFAAPASAQALEPVDALTGIIRMEVARQYCGLPLPEDALRELVGVVAPYIKKTPQEFTESVRRAAMEQGSIYQRNGSLPGFCANVGAIYGRYGK
Bk2	ORF3	CCP51114.1	100	100	54	0	0	1	54	10	63	3e-37	110	hypothetical protein Bk2(ORF56)	MVFYYLEDNMTYSPEASRKGGSRKHLVEVLIREVEAHKHGKHSAECMGELIIAVRKYQKETAK
Bk2	ORF4	CCP51115.1	100	100	225	0	0	1	225	1	225	1.49e-174	470	cell cycle regulator Bk2(ORF57)	MKFVWTQEVIDRASRLWKDGKSAMEIAEEIGVTRNSVLSIMHRYRELFPKLGITSRQAIERGLIDKAVALWNEGASVKIIALETGLTPGQVSGLTKRKRELFKKRDLKKRDLTLHRVNRSMKAKKSPRNDPVNRMSKFNPNAGSKAAWYQDPELDDFELSRLPGVSLIDNDGCMYPLTAEGPHLFCGHLRFKGRYCEHHTYKCEGYKGISISYKKAYDRNIMEVV
Bk2	ORF5	CCP51116.1	100	100	30	0	0	1	30	1	30	3.91e-19	62.4	hypothetical protein Bk2(ORF58)	MSKKGKKALQQIADQSVYDFQASQSMWFCE
Bk2	ORF6	CCP51059.1	100	100	132	0	0	1	132	1	132	5.1e-101	276	terminase small subunit Bk2(ORF1)	MAGGRPTLYRPEYCETVIELGKQGDSLAQMAAHFDVSRQTIENWASDHPEFLAALSRAKVHCQAWWEKAGREGMFLGGGGFNAAVWKKSMEARFREDYTERQEVHQTGTMEHKHSIGEMTDEDLAKVIAGEK
Bk2	ORF7	CCP51060.1	100	99.882	848	1	0	1	848	1	848	0	1749	terminase large subunit Bk2(ORF2)	MTITKAQAAQELLNRRKARRNLVDYARYIEVPGAPVEEQDEESDEAEYFAETQLAKHHILILEAAQRCIEKPYGRLMLFMPPGSAKSSYGSVVVPSWAMGQKPGFKVIGVSYGSDMAKKFGRRTRSIIKQSKYRALFSTSLSGDQAAADEWALDNGSEYMSGGILSGITGNRADCLVAGTMIETSEGPVAIENIEHCPASVKVLSFNHRLNMMEYQDIEAFSHRKGIGIYRVTTARGSVVEATGNHQFYTGRGYVKASSLAPGDSLLSQLRKGEGETSIRLPEMGGEVRKGSLLLPSLQPRARVVQGQEKVRRVREPNGKEDAQVLRHMPSSSKEVAPCDSSANLPRLPDLQQDFQSGLAWQEGGGLCRLLQPNMCGHRPFSAYEREGEPDVEGWSYAS…
Bk2	ORF8	CCP51062.1	100	100	85	0	0	1	85	1	85	3.07e-63	177	hypothetical protein Bk2(ORF4)	MTKEHTPTPWDQLNGVFTPEDGYFSIIQTPDQCIANVFEEANAAHIVKCVNMHDELVSALDKIVDNNNDENWHNALNVLKKAGAL
Bk2	ORF9	CCP51063.1	100	100	97	0	0	1	97	1	97	2.52e-71	199	hypothetical protein Bk2(ORF5)	MSGAKFTKGPWEWVKSKNDNWSSYDLSPGILTKDTADGTPFGDEIDRANAHLIAAAPELYRNLEEVRKWMDEDDLGPWEAAFCAEIDALLAKARGEV
Bk2	ORF10	CCP51064.1	100	100	131	0	0	1	131	1	131	3.53e-100	274	hypothetical protein Bk2(ORF6)	MTNKDHIERTKRMIEVMQAYVDGEEVEFCGNNYDYWSKKDTPYWDWDAGTYRIAPSSTPDTINWDHVAPEFKYMARDENGIPFLYRNRPSIKDLDQWVDLDDICSNANSHKSYKRGTVDWKDSLVIRPGSE
Bk2	ORF11	CCP51065.1	100	99.871	774	1	0	1	774	1	774	0	1584	portal protein Bk2(ORF7)	MDEEEIQPSDTLELKDEPKSSSVVLSVLQNAKDKFREWQNICDRIDTVYSKYQGEKRPYSENWTDGELDLFWASYEILKPAVYAHPPKPVVSTQFKDRDPVKSKTAELLERVSVSNFDRSNIDDVMCEVRDDLIFTNRGVMWLTYESEKGEQRVCIEHLDRMDFLHEPARKWSEVGWVARRAWMTRKELRKRFYKASGDVYKDVKLSKKREDEERGNDDKSLKGSVWEVWHRADNKVYWVSEGVDRLLDEGEPHLKLKDFFPCPRPAYGTLARRSLIPVPDYERYSVHFDKINTLTARIYLLLEKVKLKGIVAGSGDIRDAVSELIQSEDDETVIFVPSISSDVTNMVAWMPLAEVATAITGLIEARAKLIDDFYQLSGISDIMRGATEADETLGAQQL…
Bk2	ORF14	CCP51068.1	100	100	80	0	0	1	80	15	94	2.21e-59	168	hypothetical protein Bk2(ORF10)	MKSISELVAEHRARMGASSLPKPYFRQDTIQPCMGMDGKMHDTLSSYRKTLLPSGNPKGERYIELGNESLPDFKAPEFDRKKRREDIKRAISEV
Bk2	ORF15	CCP51069.1	100	100	393	0	0	1	393	1	393	0	790	hypothetical protein Bk2(ORF11)	MTDEVIQPSPVTEHVSTTLESDVTPKTSGGGKITPPPVEEAKPEVPAKAESVRDSLKAELDKTKEPEKVEKPVKAEKLEEEPKPVAKTEAKSATPEKEVDASEQVKDQQTERKSEVRDRPEPPARFLPRAKELWRNTPNEVQSEVSRLVREHETEVQQYRESHQFREELKEYEELGKQHGVSVKQALDNYVGIERKFAESPPEGFRQLLSNLNMQPQQAISHILRAFNVTPQQLAQHISADPNSYVSQAPQVQPQQQPQINPEVETLKRQNQAMQEQMAAFMYIEPFAKEHPRYYELEQDIAFFLQSGKIPANLSPAEKLEAAYDMAERINPSSNVSSFSPKQTSSESRVDEDFNGSKSIKSSPGNVLEVKEPDKKMSMRELLEDELKRLKKA
Bk2	ORF16	CCP51070.1	100	99.702	336	1	0	1	336	1	336	0	678	major capsid protein Bk2(ORF12)	MAIVQDRNYRQLLTAAVARRSREVQDIVYNSTPLTRILRDQGRIRVKRAGGPELRIPVQFDKLQAQWFTGYDKIEITPKELLNSAVFNWSRVVSMFSLTGTELMYTRGEEEVIDLMETYLDAAEKSVKEEFEVALIGDGTGAGGRELIGLGGAIPVIPNTGVYGGIDRATVPNWRTSTFNITNGDVSGFTTWDSTTARPIIERIALNRSRNGRYADLLIADSLSYQAISASFVAHQRIVSERLGRLGFAGLTYMTPAGPVDIVAAGGIGTVMPANTIFGIDTQGLAIYEFPDQAFVPFHPGDGMRPINQDAVAQGIVWSGQLVLENPLFSYRIITA
Bk2	ORF17	CCP51071.1	100	100	114	0	0	1	114	1	114	7.74e-84	232	hypothetical protein Bk2(ORF13)	MANSVPFRTTPQLGPQLNDVFVGLPYWDLTGIQGAGGATVSGITEPSYKLGNRETGDDGYDYIWVQNGTTALTASARVNMDSDFVTTANASGVLQAPDVAVPAGAYFHARVYAL
Bk2	ORF18	CCP51072.1	100	100	227	0	0	1	227	1	227	6.63e-175	471	hypothetical protein Bk2(ORF14)	MTKVVEIDMRDLNVTPFFKVIEVENIPKSETAGHAVMEMYEVVEVRFAGSNNYAPVFPAHQTWKREGNKSITYAERWADQYRTFKEGNPQHAMGTPLEMLRPYGVTEEQLSICRVHRVYSIEALNTLEGDKLKSLGMMGNTLKELARKYISDHSASDKALNEIEALKKRIAELESAGTASTVIPEVEEDLYEAMTEAELRDMIESKTGTKPDGRLSHASLVNLAKGM
Bk2	ORF19	CCP51073.1	100	100	233	0	0	1	233	1	233	2.93e-179	483	hypothetical protein Bk2(ORF15)	MSILSAMQSATIRLVGQKPAVFFTSSDQLELEIVDLVNEVARDICRYADWQALTKVYNVPTDGVTEIFDLPEDYDRQLLVTDIQDLNNWVWGYEHIENLNDFLYRRARNFELTPGAWTIYQNQIHFFPPPNAQNSATYPYISNNYALDSNNAGKPEFTADTDDFIIKGGNDLLTLGLIWRWRENKKLDYTGDQEQFTMALDQLAAKDKGTNVYRARSRSRRLNTHLAWPFELG
Bk2	ORF20	CCP51074.1	100	99.535	645	3	0	1	645	1	645	0	1298	hypothetical protein Bk2(ORF16)	MYQRPILAQKKPAQRKSDLKKFHAPTGGWISNRNLSTPMENGGPQGAAVLDNFFPTSTTAILRRGKELYATLGQGDEGVTSLFTYVNGLNRKLFASTENTIYDITNILVPYNYRLVTENGDYLVTENGDYFGQSSTEDMEAFEGALGGNWITVQFATTGGIYLIGVNGASTGFIYDGNAFYPYIPGGVWALSYDNVIQDFSVGEVITGDTSGAEGTVSEILPGGGLVLKDIVNAKNVSGGSFLDNEMLTGDQGGSAQAASVLSNIVPGVAFPDGLTTADMSYVWAFKNRLWFAQKESLNIWYMDAPDAVGGDPVVYPMGGILTLGGSVLWGDSWSMGTGAAGGLSDQMVVTSTEGEVAVFQGSYPEATGDWSHVGTYRIGRPLGNRAHFRGGGDIAVAT…
Bk2	ORF21	CCP51075.1	100	100	146	0	0	1	146	1	146	6.32e-112	305	hypothetical protein Bk2(ORF17)	MYYSKTMNPSANEAVGFFVCREADITIKDFCSMGVFEDGDLIAGTLYHNYHPEYGVIELSSASVSKRWLTRAVINAMFFLPFTRLGCQLVVLRVSERNKTMIGIARKFGFSETYIPRLRGRDEGEFIFSLTDDEWSKSPYNKGVSE
Bk2	ORF22	CCP51076.1	100	99.387	326	2	0	1	326	1	326	0	665	hypothetical protein Bk2(ORF18)	MGKSAPEAPDPAQTAAAQGAWNSFTAQQQQQMNMVNQNTPWGILDYQQTGTTWITDPNGKRVEVPTYTANTTLSPEQQAIFDASQSAQGNLANIANDRSAWLGDYLSSPFEFNNQDAENWAYDLASSRIMPQQEQNRKDLENRLINSGIRPGTSAYNTEMARLTNANTDQLNQLALTGRSQAFQEQLAQRNQPLNEIIGLMSGTQVQSPNSTFAQTPQSQVAGVDYSGLVNQKYQADMNAYNSKMGALGGLFGGVASMLPFSDRRLKEDIERIGKTDSGVPVYKFKYIGSPVTHIGYMAQDLLELQPEAVSQDADGYYRVDYSKVK
Bk2	ORF23	CCP51077.1	100	99.275	138	1	0	1	138	1	138	3.48e-96	265	hypothetical protein Bk2(ORF19)	MLFNFGFRPQGQMPFMQNQQINTFAANNLSGYNNLGNRMSNNPNAYQQIPMAPASGALIDSGLVNNQSFMNNISPFASANPSSAMMANMGFNQGNQYTLTPQQQQTPIAQNMMQSNIPDVKKQAIGSIMSGGLRGGNR
Bk2	ORF24	CCP51078.1	100	99.863	729	1	0	1	729	1	729	0	1451	peptidoglycan hydrolase Bk2(ORF20)	MANLQELIPAIFTGPNGERLTPEQIAQRQQVAQSLIGRATDTSPDAGGWASVLTKGLLGFQSGRDRRAADNAITANAAAEQSLISDMLGSLGGGAGFNPAVAAGASPTSVAAVGEPVDIPSAPEIRQGLIDRGLQPHIADAFILNFQDESGLNPGINEKNPIVPGSRGGFGLYQLTGPRRREYEAFAAQRGVNPADVNAQLDFLMNELQGSEAGAAKSILSAPDTATAAQAIVNNFLRPAPEHRQARAARYARVATTPQEAIEQVAPIDGLPAAQVAPYDFASDPNLSVANSLVSPQSPSNFNDRWNAGAATSPILPEQAIPASANIVPEVTPMSAESAPAADPRLLALNDQMLGGALSPSGSSPVAQALSGPFPSAPSADRAPVTSQPFQMPAQSQSG…
Bk2	ORF25	CCP51079.1	100	100	500	0	0	1	500	1	500	0	976	hypothetical protein Bk2(ORF21)	MAIFELQGPDGQVYEVDAPDEASALQAFQGMGGADQPQPEGGYGSQIFSGLLEGATGALGAPVDLVNNLLVAPAAAGINYAFGTDIQPSQTPLGGSAGLRQGLAISPESQSGGEQFARRVAQSVGGAAPFAAGASSAGQVASILATGLGGGVGGATAQQIAPDNVGAEIAGELIGGLGTGAAISGLANRSARQAAEKAVPSIDDLKAQASDLYAQAEARGVVADPAMTTSLADDITKIARDNELITPTGRIAEAYPKAKEALQLMRDYAGYDMNPTQMQVIRETLADAAFGAEGKEGRIAKKMLSAFDDFVSPLAPELAEARKISSRYLKAGTLERARELAGARAGQFTGSGFENALRTEYRNLDRRIIKGQEQGWTPEQIQAINNVSRGTPMQNTARN…
Bk2	ORF26	CCP51080.1	100	97.895	285	6	0	1	285	1	285	0	561	tail collar protein Bk2(ORF22)	MPRDSNGNTNPLQGTIVQTGDTILPSQHNPALVDLYAMMTQSLSRDGQGGMRANLAMNGFQVTGLGNATQPGNAVPLSQFQSGTPVGAVIDYAGVNPPNTWQFCFGQAIEVSAYPDFVAACYVGNALNATAGFGYRTTSQTDPSNNRSTSGQFIVLPDLRGRVGAGKDDMGGSAANRVTTTGSGINGALIGSNGGEQNSTLTIYQIPNHDHGGSTGNGVGSYTILNVLKNLTGNLSLSRNGQVGFTNENIPFSTHNHPISPQGGGLPHNNMQPTVIINKIIKVSY
Bk2	ORF27	CCP51081.1	100	97.959	49	1	0	1	49	1	49	7.72e-32	95.9	hypothetical protein Bk2(ORF23)	MVDIRPKGLPPAILPLRTGDAVIIDQGADGVRQTNPPRMAIDMREKDGS
Bk2	ORF28	CCP51082.1	88.93	100	241	0	0	31	271	1	241	4.91e-177	479	endolysin Bk2(ORF24)	MKGVTIATFRAFVNPKGTKADLRKITDAQLETVYRRQYWDKVHGAELPDGVDFAVFDYAVNSGPSRAVKDLQKVVGVSQDGKVGPKTLEAIKSMGSRNVINKLCDTRLAFMKRARDKKTKKILWPTFGKGWTKRVAGVRDFALGLSSKPTPERPSVVTKEVDKPVMPTSVDKEVKKKFSLAGWLGTLFSGGGIGALGLAGFGWRELLALGAVALVVLLGGLALRGWIVKAIKDIRQELNDA
Bk2	ORF29	CCP51083.1	100	100	69	0	0	1	69	1	69	4.38e-49	140	hypothetical protein Bk2(ORF25)	MLKPYLYGAMALALVGTHYFMYNAGKQSVLQRLSNDRVEVIKDGQKVDAAVYAADDDGLVCLLIDCQAN
Bk2	ORF30	CCP51084.1	100	99.259	135	1	0	1	135	6	140	3.45e-99	272	hypothetical protein Bk2(ORF26)	MSADEMKQDATVTLNWFRVNLPTIITIVGFGFYVGTNLNDIQKSISSLSKENAELKATTADIGKLAYRVDQLEFGLQRANERTDSLQNTLISSMDLMRRDINRLTTQVEVLSSRVGILTGDIDDPKQRRSRPGPNQHTSD
Bk2	ORF31	CCP51086.1	100	100	87	0	0	1	87	1	87	1.14e-64	181	hypothetical protein Bk2(ORF28)	MYEPDYHYIPCRCFSADHLVRVCPDEDIDGTLNVEILSSRQSSFWSRVRWALKHVFGRDDLVFADVIISREKWLKAAGEAERKEVGK
Bk2	ORF32	CCP51087.1	100	100	70	0	0	1	70	1	70	1.02e-49	142	hypothetical protein Bk2(ORF29)	MAKLTEAEFAQQCAFIAKNAADWASSILEIGEALNDPARLTTVCRFTDEMRQRLDHLDRKAGRAALRERE
Bk2	ORF33	CCP51088.1	100	100	76	0	0	1	76	1	76	1.11e-55	157	hypothetical protein Bk2(ORF30)	MKLTFEKIFSIYLALAVLTFGYIASETKCEQSFMSAQTNTECAVVRGVVGGITWPLYWTWEGFSIGRQVLKGGDHG
Bk2	ORF34	CCP51089.1	100	100	104	0	0	1	104	1	104	2.96e-78	217	hypothetical protein Bk2(ORF31)	MGFNTALMVLNDRLDEIRNDPHFGRRVSDAVMEASRRKEKHFGSFSMLPTQHADTVQVISVGFNSINLLGYAWSDDPEIILRELANRHGYRLVKKRESDGEQSE
Bk2	ORF35	CCP51090.1	100	100	103	0	0	1	103	1	103	3.64e-76	211	hypothetical protein Bk2(ORF32)	MPSKEHEALVEKVAKAINGPFHPVPEGSLFTLDQLRDVRWQQINDVERSLCLAGAKAAISTIRAALQEPTEIMLQAYWDGSEASDSWGLMLAASALGEKSDGI
Bk2	ORF36	CCP51091.1	100	100	39	0	0	1	39	1	39	1.72e-22	71.6	hypothetical protein Bk2(ORF33)	MSNILIISLIGLFTSGVAVGLSLAAVIYLSLNAKEASNA
Bk2	ORF37	CCP51092.1	100	100	49	0	0	1	49	1	49	8.26e-34	100	hypothetical protein Bk2(ORF34)	MTELIDRLSKLDAPDREVDAVTAAFERCAKSFTGDELTELLKFCPPSHF
Bk2	ORF38	CCP51093.1	100	100	55	0	0	1	55	1	55	3.31e-40	117	hypothetical protein Bk2(ORF35)	MNKLLPTVWIMRTDDGWYPIQPSEKCRPEDHGNLNDHVISIEDANGNVLWRRVKQ
Bk2	ORF39	CCP51094.1	100	100	318	0	0	1	318	1	318	0	649	hypothetical protein Bk2(ORF36)	MASELEPCPFCSKTMMLRSALWPSEGDADAIIHADPTDCPMLGFSDGSADGSIIEKWNCSLSNEDDFPSDGSCVRCGSVPRNANGLCNTCLDEDAERIENTRPTPVTPVSPDADGKCGELVTVGYGYVNSLGELEYAHATSSEMRTEALCRRSQAGSIIAELQAKAKDYREYSERLVKRLESEEATRSQVEELLAAERADHDNTIATLSSLIEDNAALTARIKELERVETELCTSIGLLEDKLNAANGKIEALVQSLAYETAHEATKRAEALEAKLAAAEQALKTARPYVEDYDTRRHNTGVDETLTQIDAVLGGKPS
Bk2	ORF40	CCP51095.1	100	100	62	0	0	1	62	1	62	1.74e-45	131	DNA methyltransferase Bk2(ORF37)	MGSGTTAVGCINLGRPFIGVEIDPRYFDIACERVRNAYENSLNMFAGQTAATHPSGGDRHGE
Bk2	ORF41	CCP51096.1	100	100	195	0	0	1	195	1	195	1.65e-151	409	DNA methyltransferase Bk2(ORF37)	MSKIAYRRKEVIGDCTLYLGDCMEIMPTLGKVQAVLTDPPYGMTDASWDNAPNVEAMWRELKLDRTDAVFILNASQPFTSAVVLGNIKDFRVEWIWEKNAGSNFGTVKWQPMKEHESVLVFSSRTPRYLPIMEQRAASGAARVKTVVNYDSQPEAYSGITGKSASMRPQLRYPRSIQKFNRERGFHPNQKPVGLV
Bk2	ORF42	CCP51097.1	100	100	252	0	0	1	252	1	252	0	510	hypothetical protein Bk2(ORF39)	MGKIPEEAVEAAIAAHNKYYDDLVIYPSEEPTPEGAFHEALKGALPFLPVQGAVKKLEWELVSGDHYAEGAATHYNIYETKPGLWNSVTVKPGNVRLATNVDLEAAKAAAQADYEARILSALEPSSAREQALEEVTLERSIEQWRNMKPSEVMKGSTAQITYALEDARKDILSLARALSSPDHIADAGKVEGDGWHVEYEVYSEDEWQAASTDLDGALDYAVMYAADGFKNITVQEVRRRTLPSALASEGEE
Bk2	ORF43	CCP51098.1	100	100	64	0	0	1	64	1	64	3.71e-47	135	hypothetical protein Bk2(ORF40)	MTTVPIIAKSLGHLMVDVEMDRKEPVNAWFAATGNELPYKMWMRLVNSPFDMMQAQEEVEKYNG
Bk2	ORF44	CCP51099.1	92.94	100	79	0	0	7	85	1	79	1.34e-57	163	hypothetical protein Bk2(ORF41)	MFSQKDFEDVMWGREFYESVSSATKEAVDHTLRNEALRICNIDDVYSRRSAIYECPEILRGYLKVEIERIWKIKIDRKR
Bk2	ORF46	CCP51101.1	100	100	85	0	0	1	85	1	85	2.58e-63	177	hypothetical protein Bk2(ORF43)	MEIRDILNEREKTHGDYRSHAAITQALKADMQCQSSWSSLPEHQRESLDMIAHKIGRILAGDPDFRDHWADIAGYATLSADRCTK
Bk2	ORF47	CCP51102.1	100	100	141	0	0	1	141	1	141	1.07e-108	296	type III-restriction endonuclease Bk2(ORF44)	MKFPDNIPLFGDPSYRGKCPLESVEQMSLVNQIRRVYPDTFGKIVFHPRNEGLVSKGQFSSMAKHKAEGMTKGAPDCIVPGNPAFLCEIKRANPQLSKWQDGQIEYLEAAQNAGAFVCVALGAKAAWEAFQTYVEKYYGNS
Bk2	ORF48	CCP51103.1	96.01	100	577	0	0	25	601	1	577	0	1206	helicase Bk2(ORF45)	MPCMVEAPTGAGKSVIIAEIARIIYEMTGKRILVTAPSAELVIQNRAKFIATGYPASMYSASAGKKSTRHHVVFGTPLTIKSNIKAFQKNFAMVICDECDLITPTLKKIIEGMQEGNPNLRVVGTTATPMRMREGYIFREWPDGRINDDSQSLNPFYHKCVYRIEARHLIEQGYLTKPVIGQINASRYDTSGLQLNRMGNYTPESLDKAFVGMGRKTAAIVADIVSQTRNRNAVLIFAATVKHAEEVMASLPPEISAIITGDTKDRKAILDKVSRGKIKYVVNVGVLTVGVDLPIVDTIALMRQSESVRLLQQIIGRGLRLYPNKTECLILDFCLNHEKHFPDGDLFDPKVVASKPKGEAKPLIAKCPICEFQNEFSCIPDYADHDKDENGYCLDVFGN…
Bk2	ORF49	CCP51104.1	100	100	168	0	0	1	168	1	168	5.66e-127	345	DNA-binding protein Bk2(ORF46)	MDYDCISKLIKYSPESGKLFWVKRDDVCKSWNTRYAGKEAFTATLNGYKYGKILGKNYYAHRIAWLIMNGEFADEIDHIDGNRSNNIYNNLRSVSHQNNMKNITMQSNNNSGVVGVYWNRSRCKWHAQIGVNGKSHHIGYFSNIDDAVNSRKKYEDIFGYHKNHGKGV
Bk2	ORF50	CCP51105.1	100	100	208	0	0	1	208	1	208	4.74e-162	437	exonuclease Bk2(ORF47)	MTYTYFDVETIPDQSEGALERAKESVKVPANYKNPDTIAAYIEENAQEAWERTALDGWKGHVACIVMNDMKWMVQETWREKEMLQDFFNRLNESTLVGHNIIGFDIPFLTKRALVLGVKLPPEHIWPRNLKPWDNRVFDTMLQLGNGKEFISLDNLARNLGTKGKGNTTGAQVHYMWQNGLHDEIAEYCANDVRIVREIHERFLACNW
Bk2	ORF51	CCP51106.1	100	100	146	0	0	1	146	1	146	1.54e-110	301	hypothetical protein Bk2(ORF48)	MGKYEWKPFTLLVSAEEVEKEVLKIEAGKYYKTGDGRKVGPIKSYEDRYFHKASFACREWTYLENGKWAGSLNNDNRDLISEWSEAPIRTVTRREIVEGVYGSVDIYHVTKKYVCVKINSNMSGEDLRETAHLFNQLAEALEENGK
Bk2	ORF52	CCP51107.1	100	100	201	0	0	1	201	1	201	2.46e-150	407	hypothetical protein Bk2(ORF49)	MSFWNTSSGESAISNATSFEIEGGGDILPIPAGTKVLAIIENVKIATVKDSVEQYVEIKWGIIKPEVYNKRKIFQKVWCFDYDPMQKDPAKAKAKKDKALKMLAAIDANAGGKLAQAGVEPTDESLALALNNKPMVIGLNTWDDAETKKPKGNWVYYVGPKNDPVTEVTKEDVQAQEAKAKASQPAASSNFSHDLDDEIPF
Bk2	ORF53	CCP51108.1	100	98.936	94	1	0	1	94	1	94	3.45e-69	193	hypothetical protein Bk2(ORF50)	MSKEDGEGTILRQYTFYNAQDVDDTVARLNSKIRELESSIESLQSMRPHWAKGYTSDSMAAQGQTAALSQIWSYLGVDNQTDAMQKLRELNKEN
Bk2	ORF54	CCP51109.1	100	100	248	0	0	1	248	1	248	0	510	hypothetical protein Bk2(ORF51)	MSILQNATNDGGEQALIVTLFGTPGTGKTSTALTFPKPYMIRTQGEAVPRDAPNKAVSLGITDSPAKLWEQLTALCKDEHDFKTLIVDSSTGLEGMFIKDVLDNDPKARGINTALGGYGAGRAAVAAQHAKLRKGAEYLRSVRGMHIVFIGHADIERIDPPDSESYSKYSLRLHRESMKSYVDDVDVVGFLRQATILRGEEDERKKAITTGDIILTTTLHPAFVSKNRLGIKDDIVVQMGVNPLQEYL
Bk2	ORF55	CCP51110.1	100	100	42	0	0	1	42	55	96	5.13e-28	87	hypothetical protein Bk2(ORF52)	MLIYLPFFNLRIAFRIIQLYCQHRFSTKGKNMKYLTGPELQEYLRSLPYGGLHKMAKETGMIYQSLSRIKVGKTINPTWETIKKVSEYRALQEGEG
Bk2	ORF56	CCP51111.1	100	100	780	0	0	1	780	1	780	0	1625	DNA primase/polymerase Bk2(ORF53)	MTNTHIQAFAENNHRVFMLESIDGNYCGCGNPKCTAIGKHPVASNWQNTPQWDDDQIENMSMMVDSMGRGYGVLCSNLLVIDVDAKNGGLASYAALLEKFPDIASAGLIVETGSGGGSKHLYFSLPADVKTVQTHKDYKGIDFKHTGFVVGPGSPHKSGRNYNVLSGSVDDIDHAPSALVEFLKREERRKIEYEGSTIDISDSVIADMLSHIDCYDEYSDWIKIGMAIHDATHGNGVALWDEWSRRSSKYNPEAIDARWHSFGKSSNPVTIGTLIKMAQDGGWTEKVSFEEVELQGWFAKAVTGNPVTQGITKEDIKEVKNPIKGCPVDISTIDLTMPPGFCGEVTRWINTQCRYPRLNLSAMASLYAIGNIAGLNYAANDTSRTRANLAIFCVAGSGT…
EF4	ORF1	QIC52907.1	100	100	65	0	0	1	65	1	65	2.31e-45	130	hypothetical protein EF4(CDS1)	MTTERVSQADIFGLRKTIDGLMMDLDLVEKESEMTNQDMWACIMAGVMLALAFAVPFVILAVGLV
EF4	ORF2	QIC52906.1	67.92	98.611	72	1	0	35	106	1	72	6.97e-52	149	hypothetical protein EF4(CDS2)	MEVARQYCGLPLPEDALRELVGVVAPYIKKTPQEFTESVRRAAMEQGSIYQRNGSLPGFCANVGAIYGRYGK
EF4	ORF3	QIC52905.1	100	100	54	0	0	1	54	1	54	3.81e-37	109	hypothetical protein EF4(CDS3)	MTYSPEASRKGGSRKHLVEVLIREVEAHKHGKHSAECMGELIIAVRKYQKETAK
EF4	ORF4	QIC52903.1	50.67	99.123	114	1	0	103	216	5	118	7.35e-87	244	GcrA-like cell cycle regulator EF4(CDS5)	MSYSKKRDLKKRDLTLHRVNRSMKAKKSPRNDPVNRMSKFNPNAGSKAAWYQDPELDDFELSRLPGVSLIDNDGCMYPLTAEGPHLFCGHLRFKGRYCEHHTYKCEGYKGISISYKKGV
EF4	ORF4	QIC52904.1	46.67	99.048	105	1	0	1	105	5	109	4.91e-74	211	GcrA-like cell cycle regulator EF4(CDS4)	MVLEMKFVWTQEVIDRASRLWKDGKSAMEIAEEIGVTRNSVLSIMHRYRELFPKLGITSRQAIERGLIDKAVALWNEGASVKIIALETGLTPGQVSGLTKRKRELFKKKGP
EF4	ORF6	QIC52902.1	52.27	98.551	69	1	0	1	69	1	69	4.19e-51	148	terminase small subunit EF4(CDS6)	MAGGRPTLYRPEYCETVIELGKQGDSLAQMAAHFDVSRQTIENWASDHPEFLAALSRAKVHCQAWWEKSRP
EF4	ORF6	QIC52901.1	34.85	100	46	0	0	87	132	6	51	3.62e-30	95.1	terminase small subunit EF4(CDS7)	MQPCGKKSMEARFREDYTERQEVHQTGTMEHKHSIGEMTDEDLAKVIAGEK
EF4	ORF7	QIC52898.1	53.89	99.781	457	1	0	392	848	1	457	0	948	terminase large subunit EF4(CDS10)	MEGWSYASQATASFSPRVQGDEAADRREGWLHVRDMRGRQEATRSPHRQLADEQRVNEFGNPLSSLPQGGPQELAWEAERDHVISVERIGDEASVFDIQVSKNHNFFANGILVHNCVIIDDPIKGRQDADSEVIRQRTWDEYQESVLTRLKPGGSIIIIQTRWHEDDLSGRILPDNYAGESGMIMGKDGFEWEVICLAAECERADDPLGREIGQMLWEEWFDEKHWQVHRKNPRTWSALFQQRPAPDSGDYFKKEWIKLVSASQVPPLNTMSIYGASDYAVTNNGGDYTVHVVVGVDSEGRIWLLDIWRQQASSDRWVDSFCDLVRKWKPIGWAEETGQIKSGVGPFLVKRMIETGSYVAREQFPTRGGDKSVRAQSIRGRIALSGLYVRDDLPGLDAL…
EF4	ORF7	QIC52899.1	12.62	99.065	107	1	0	260	366	43	149	8.95e-68	213	terminase large subunit EF4(CDS9)	MKLSPIVRELGFTGSPLPEAQWLKLREIINSTPGVDTSKRLHLPPGDSLLSQLRKGEGETSIRLPEMGGEVRKGSLLLPSLQPRARVVQGQEKVRRVREPDGKEDAQVLRHMPSSSKEVAPCDSSANLPRLPDLQQDFQSGLAWQEGGGTLPPIAAEHVRT
EF4	ORF7	QIC52900.1	11.79	100	100	0	0	1	100	1	100	3.94e-66	207	terminase large subunit EF4(CDS8)	MTITKAQAAQELLNRRKARRNLVDYARYIEVPGAPVEEQDEESDEAEYFAETQLAKHHILILEAAQRCIEKPYGRLMLFMPPGSAKSSYGSVVVPSWAMGAEARVQSHRRVLWFRHG
EF4	ORF8	QIC52897.1	100	100	85	0	0	1	85	1	85	2.83e-63	177	hypothetical protein EF4(CDS11)	MTKEHTPTPWDQLNGVFTPEDGYFSIIQTPDQCIANVFEEANAAHIVKCVNMHDELVSALDKIVDNNNDENWHNALNVLKKAGAL
EF4	ORF9	QIC52896.1	100	100	97	0	0	1	97	1	97	2.32e-71	199	hypothetical protein EF4(CDS12)	MSGAKFTKGPWEWVKSKNDNWSSYDLSPGILTKDTADGTPFGDEIDRANAHLIAAAPELYRNLEEVRKWMDEDDLGPWEAAFCAEIDALLAKARGEV
EF4	ORF10	QIC52895.1	100	100	131	0	0	1	131	1	131	3.26e-100	274	hypothetical protein EF4(CDS13)	MTNKDHIERTKRMIEVMQAYVDGEEVEFCGNNYDYWSKKDTPYWDWDAGTYRIAPSSTPDTINWDHVAPEFKYMARDENGIPFLYRNRPSIKDLDQWVDLDDICSNANSHKSYKRGTVDWKDSLVIRPGSE
EF4	ORF11	QIC52894.1	100	99.742	774	2	0	1	774	1	774	0	1582	portal protein EF4(CDS14)	MDEEEIQPSDTLELKDEPKSSSVVLSVLQNAKDKFREWQNICDRIDTVYSKYQGEKRPYSENWTDGELDLFWASYEILKPAVYAHPPKPVVSTQFKDRDPVKSKTAELLERVSVSNFDRSNIDDVMCEVRDDLIFTNRGVMWLTYESEKGEQRVCIEHLDRMDFLHEPARKWSEVGWVARRAWMTRKELRKRFYKASGDVYKDVKLSKKREDEERGNDDKSLKGSVWEVWHRADNKVYWVSEGVDRLLDEGEPHLKLKDFFPCPRPAYGTLARRSLIPVPDYERYSVHFDKINTLTARIYLLLEKVKLKGIVAGSGDIRDAVSELIQSEDDETVIFVPSISSDVTNMVAWMPLAEVATAITGLIEARAKLIDDFYQLSGISDIMRGATEADETLGAQQL…
EF4	ORF12	QIC52892.1	100	100	59	0	0	1	59	1	59	2.85e-38	112	hypothetical protein EF4(CDS16)	MPGFPVVISDNGAPFVAVTSDAPVATVATNGLGIPISVVSSNAPPLIIEGYTPPEPDEE
EF4	ORF14	QIC52890.1	68.75	100	55	0	0	26	80	1	55	2.69e-38	113	hypothetical protein EF4(CDS18)	MHDTLSSYRKTLLPSGNPKGERYIELGNESLPDFKAPEFDRKKRREDIKRAISEV
EF4	ORF15	QIC52889.1	100	100	393	0	0	1	393	1	393	0	790	structural protein EF4(CDS19)	MTDEVIQPSPVTEHVSTTLESDVTPKTSGGGKITPPPVEEAKPEVPAKAESVRDSLKAELDKTKEPEKVEKPVKAEKLEEEPKPVAKTEAKSATPEKEVDASEQVKDQQTERKSEVRDRPEPPARFLPRAKELWRNTPNEVQSEVSRLVREHETEVQQYRESHQFREELKEYEELGKQHGVSVKQALDNYVGIERKFAESPPEGFRQLLSNLNMQPQQAISHILRAFNVTPQQLAQHISADPNSYVSQAPQVQPQQQPQINPEVETLKRQNQAMQEQMAAFMYIEPFAKEHPRYYELEQDIAFFLQSGKIPANLSPAEKLEAAYDMAERINPSSNVSSFSPKQTSSESRVDEDFNGSKSIKSSPGNVLEVKEPDKKMSMRELLEDELKRLKKA
EF4	ORF16	QIC52888.1	89.58	99.668	301	1	0	1	301	1	301	0	609	major head protein EF4(CDS20)	MAIVQDRNYRQLLTAAVARRSREVQDIVYNSTPLTRILRDQGRIRVKRAGGPELRIPVQFDKLQAQWFTGYDKIEITPKELLNSAVFNWSRVVSMFSLTGTELMYTRGEEEVIDLMETYLDAAEKSVKEEFEVALIGDGTGAGGRELIGLGGAIPVIPNTGVYGGIDRATVPNWRTSTFNITNGDVSGFTTWDSTTARPIIERIALNRSRNGRYADLLIADSLSYQAISASFVAHQRIVSERLGRLGFAGLTYMTPAGPVDIVAAGGIGTVMPANTIFGIDTQGLAIYEFPDQAFVPFHPGGRYASYQPGCGCSGHCMVRSACA
EF4	ORF17	QIC52887.1	94.74	96.296	108	4	0	7	114	37	144	3.15e-75	211	hypothetical protein EF4(CDS21)	MLRALYGPVSLCLRTRCSRTALSRHKEKKIWLIPYLFGLPPQLGPQLNDVFVGLPYWDLTGIQGAGGATVSCITEPSYKLGNRETGDDGYDYIWVQNGTTALTASARVNMDSDFVTTANASGVLQAPDVAVPAGAYFHARVYAL
EF4	ORF18	QIC52886.1	100	100	227	0	0	1	227	1	227	6.12e-175	471	hypothetical protein EF4(CDS22)	MTKVVEIDMRDLNVTPFFKVIEVENIPKSETAGHAVMEMYEVVEVRFAGSNNYAPVFPAHQTWKREGNKSITYAERWADQYRTFKEGNPQHAMGTPLEMLRPYGVTEEQLSICRVHRVYSIEALNTLEGDKLKSLGMMGNTLKELARKYISDHSASDKALNEIEALKKRIAELESAGTASTVIPEVEEDLYEAMTEAELRDMIESKTGTKPDGRLSHASLVNLAKGM
EF4	ORF19	QIC52884.1	55.79	98.462	130	2	0	104	233	8	137	2.29e-96	269	structural protein EF4(CDS24)	MKISMTSYTGARNFELTPGAWTIYQNQIHFFPPPNAQNSATYPYISNNYALDSNNAGKPEFTADTDDFIIKGGNDLLTLGLIWRWRENKKLDYTGDQEQFTMALDQLAAKDKGTNVYRARSRSRRLNTHLAWPFELG
EF4	ORF19	QIC52885.1	39.48	94.565	92	5	0	16	107	22	113	2.66e-62	182	structural protein EF4(CDS23)	MQKECKCQFCQRCNPLQLDWWAKSPPSFFTSSDQLELEIVDLVNEVARDICRYADWQALTKVYNVPTDGVTEIFDLPEDYDRQLLVTDIQDLNNWVWGYEHIENLNDFLYRRA
EF4	ORF20	QIC52881.1	25.74	91.566	166	14	0	336	501	1	166	3.51e-105	307	structural protein EF4(CDS27)	MGTGAAGGLSDQMVVTSTEGEVAVFQGSYPEATGDWSHVGTYRIGRPLGNRAHFRGGGDIAVATSVGLIPLSKAISLDVTALSPAAVSYNIQDAWQQAVDGRGLEDWSCMLWPERKMAIISPPITIGDYDPVLFISNSETGAWCRYTNWGRSRYVRIPGRDVFWWP
EF4	ORF20	QIC52882.1	21.86	98.582	141	2	0	191	331	1	141	7.27e-93	275	structural protein EF4(CDS26)	MSYDNVIQDFSVGEVITGDTSGAEGTVSEILPGGGLVLKDIVNAKNVSGGSFLDNEMLTGDQGGSAQAASVLSNIVPGVAFPDGLTTADMSYVWAFKNRLWFAQKESLNIWYMDAPDAVGGDPVVYPMGGILTLGGSVLWGRFMVYGNRCCWRFV
EF4	ORF20	QIC52880.1	15.04	94.845	97	5	0	496	592	1	97	9.34e-60	187	structural protein EF4(CDS28)	MYFGGPNGEVFKANVTGMDNGSVYTGVYIPLFDDLGSPANLKIPKMGRGVARVKANLSYGLRFKADFDIDPGSAPTASSADGSNAWGTGVWGAVCMGVEPILMFSMHSGNH
EF4	ORF20	QIC52883.1	11.63	98.667	75	1	0	1	75	1	75	9.3e-49	156	structural protein EF4(CDS25)	MYQRPILAQKKPAQRKSDLKKFHAPTGGWISNRNLSTPMENGGPQGAAVLDNFFPTSTTAILRRGKELYATLGQGG
EF4	ORF21	QIC52879.1	87.67	100	128	0	0	1	128	5	132	3.02e-97	268	N-acetyltransferase EF4(CDS29)	MIHTMYYSKTMNPSANEAVGFFVCREADITIKDFCSMGVFEDGDLIAGTLYHNYHPEYGVIELSSASVSKRWLTRAVINAMFFLPFTRLGCQLVVLRVSERNKTMIGIARKFGFSETYIPRLRGRDEGEFIFFFD
EF4	ORF22	QIC52878.1	66.87	95.413	218	7	1	42	259	23	237	5.5e-153	421	hypothetical protein EF4(CDS30)	MEFFHGPAAAANEHGKPEYPHGGILDYQQTGTTWITDPNGKRVEVPTYTANTTLSPEQQAIFDASQSAQGNLANIANDRSAWLGDYLSSPFEFNNQDAENWAYDLASSRIMPQQEQNRKDLENRLINSGIRPGTSAYNTEMARLTNANTDQLNQLALTGRSQAFQEQLAQRNQPLNEIIGLMSGTQVQSPNSTFAQTPQSQVAGVDYSGLVNQKYQADMNAYNSKMGGLLAGCLAVLRLCCHSQIDV
EF4	ORF22	QIC52877.1	21.17	100	69	0	0	258	326	1	69	2.93e-47	145	structural protein EF4(CDS31)	MLPFSDRRLKEDIERIGKTDSGVPVYKFKYIGSPVTHIGYMAQDLLELQPEAVSQDADGYYRVDYSKVK
EF4	ORF23	QIC52876.1	79.71	88.182	110	13	0	13	122	1	110	2.51e-64	188	hypothetical protein EF4(CDS32)	MPFMQNQQINTFAANNLSGYNNLGNRMSNNPNAYQQIPMAPASGALIDSGLVNNQSFMNNISPFASANPSSAMMANMGFNQGNQYTLTPQQQQTPHCAEYDAIKYPRRKKTSNRQYNVRWAKRRKSLMANLQELIPAIFTGPNGERLTPEQIAQRQQVAQSLIGRATDTSPDAGGWASVLTKGLLGFQSGRDRRAADNAITANAAAEQSLISDMLGSLGGGAGFNPAVAAGGFTYIRCGSW
EF4	ORF24	QIC52875.1	41.02	99.331	299	2	0	129	427	1	299	0	595	peptidoglycan hydrolase EF4(CDS33)	MIDRGLQPHIADAFILNFQDESGLNPGINEKNPIVPGSRGGFGLYQLTGPRRREYEAFAAQRGVNPADVNAQLDFLMNELQGSEAGAAKSILSAPDTATAAQAIVNNFLRPAPEHRQARAARYARVATTPQEAIEQVAPIDGLPAAQVAPYDFASDPNLSVANSLVSPQSPSNFNDRWNAGAATSPILPEQAIPASANIVPEVTPMSAESAPAADPRLLALNDQMLGGALSPSGSSPVAQALSGPFPSAPSADRAPVTSQPFQMPAQSQSGGINPVIIQALSSPYISNQGRQIAGMLLGAAVAAAASSTRATAFDGAAPGHSADVRY
EF4	ORF24	QIC52874.1	23.18	100	169	0	0	561	729	1	169	1.88e-117	342	hypothetical protein EF4(CDS34)	MSPIPGSPDFIKAQREREAFEKGKVSQDRTSQVVTEDIDRAVDLIDKSPFTTTGVAGSALSKIGGTASNDVNQLITTIKANAGFDRLQAMRDASPTGGALGAVSERELTYLQSTIGSLDQSQTKEQLIRNLKRVRQAYADIIDGPQDQGKSSDTGWKTLPNGVKIRAKQ
EF4	ORF24	QIC52876.1	14.27	100	104	0	0	1	104	128	231	1.38e-65	209	hypothetical protein EF4(CDS32)	MPFMQNQQINTFAANNLSGYNNLGNRMSNNPNAYQQIPMAPASGALIDSGLVNNQSFMNNISPFASANPSSAMMANMGFNQGNQYTLTPQQQQTPHCAEYDAIKYPRRKKTSNRQYNVRWAKRRKSLMANLQELIPAIFTGPNGERLTPEQIAQRQQVAQSLIGRATDTSPDAGGWASVLTKGLLGFQSGRDRRAADNAITANAAAEQSLISDMLGSLGGGAGFNPAVAAGGFTYIRCGSW
EF4	ORF25	QIC52872.1	33.6	99.405	168	1	0	124	291	1	168	1.02e-112	322	structural protein EF4(CDS36)	MGGAAPFAAGASSAGQVASILATGLGGGVGGATAQQIAPDNVGAEIAGELIGGLGTGAAISGLANRSARQAAEKAVPSIDDLKAQASDLYAQAEARGVVADPAMTTSLADDITKIARDNELITPTGRIAEAYPKAKEALQLMRDYAGYDMNPTQMQVIRETLADAAFGGRRQRRPYR
EF4	ORF25	QIC52873.1	25.4	99.213	127	1	0	1	127	1	127	1.43e-84	249	structural protein EF4(CDS35)	MAIFELQGPDGQVYEVDAPDEASALQAFQGMGGADQPQPEGGYGSQIFSGLLEGATGALGAPVDLVNNLLVAPAAAGINYAFGTDIQPSQTPLGGSAGLRQGLAISPESQSGGEQFARRVAQSVGGCRSICGRGQ
EF4	ORF25	QIC52871.1	21.8	100	109	0	0	392	500	49	157	4.15e-69	210	structural protein EF4(CDS38)	MQDSSRVPVLRMPYALNTEILTGVLSRGKSKVGRLSRYRPLTMCRVAPPMQNTARNIGKLAPTGVVSAGLGSGVPFMIGNAIGGPAVGAASAASTMGAGFAGRELATRMGLRNADVAELLARSGGTLPNASNPAIRDAVIQALIGSQLAAQSNIGGN
EF4	ORF25	QIC52870.1	10.8	96.296	54	2	0	290	343	4	57	1.91e-27	95.9	structural protein EF4(CDS37)	MLLLGAEGKEGRIAKKMLSAFDDFVSPLAPELAEARKISSRYLKAGTLERARELAGGACRTVHGFRF
EF4	ORF26	QIC52869.1	60.35	98.256	172	3	0	1	172	1	172	1.57e-124	344	tail collar protein EF4(CDS39)	MPRDSNGNTNPLQGTIVQTGDTILPSQHNPALVDLYAMMTQSLSRDGQGGMRANLAMNGFQVTGLGNATQPGNAVPLSQFQSGTPVGAVIDYAGVNPPNTWQFCFGQAIEVSAYPDFVAACYVGNALNATAGFGYRTTSQTDPSNNRSTSGQFIVLPDLRGRVGAGKDDMGGG
EF4	ORF26	QIC52868.1	40.35	96.522	115	4	0	171	285	9	123	1.1e-75	218	tail collar protein EF4(CDS40)	MLVRMTWGGGSAANRVTTTGSGINGALIGSNGGEQNSTLTIYQIPNHDHGGSTGNGVGSYTILNVLKNLTGNLSLSINGQVGFTNENIPFSTHNHPISPQGGGLPHNNMQPTVIINKIIKVSY
EF4	ORF27	QIC52867.1	93.88	97.826	46	1	0	1	46	1	46	4.68e-30	91.7	hypothetical protein EF4(CDS41)	MVDIRPKGLPPAILPLRTGDAVIIDQGADGVRQTNPPRMAIDMREKRWIVILKYHSKRF
EF4	ORF28	QIC52866.1	88.56	100	240	0	0	1	240	1	240	3.25e-178	484	endolysin EF4(CDS42)	MDRNFKVSLKEVLKHEGGWADHPSDPGGATMKGVTIATFRAFVNPKGTKADLRKITDAQLETVYRRQYWDKVHGAELPDGVDFAVFDYAVNSGPSRAVKDLQKVVGVSQDGKVGPKTLEAIKSMGSRNVINKLCDTRLAFMKRARDKKTKKILWPTFGKGWTKRVAGVRDFALGLSSKPTPERPSVVTKEVDKPVMPTSVDKEVKKKFSLAGWLGTLFSGGGIGALGLAGFGWRELLALGGGCTSSSSWWACTSWLDCKSNKRHSSGVERCLSHIFMGLWPWR
EF4	ORF29	QIC52865.1	100	100	69	0	0	1	69	1	69	4.04e-49	140	hypothetical protein EF4(CDS43)	MLKPYLYGAMALALVGTHYFMYNAGKQSVLQRLSNDRVEVIKDGQKVDAAVYAADDDGLVCLLIDCQAN
EF4	ORF30	QIC52864.1	100	99.259	135	1	0	1	135	6	140	3.19e-99	272	hypothetical protein EF4(CDS44)	MSADEMKQDATVTLNWFRVNLPTIITIVGFGFYVGTNLNDIQKSISSLSKENAELKATTADIGKLAYRVDQLEFGLQRANERTDSLQNTLISSMDLMRRDINRLTTQVEVLSSRVGILTGDIDDPKQRRSRPGPNQHTSD
EF4	ORF31	QIC52862.1	100	100	87	0	0	1	87	1	87	1.05e-64	181	hypothetical protein EF4(CDS46)	MYEPDYHYIPCRCFSADHLVRVCPDEDIDGTLNVEILSSRQSSFWSRVRWALKHVFGRDDLVFADVIISREKWLKAAGEAERKEVGK
EF4	ORF32	QIC52861.1	100	100	70	0	0	1	70	1	70	9.41e-50	142	hypothetical protein EF4(CDS47)	MAKLTEAEFAQQCAFIAKNAADWASSILEIGEALNDPARLTTVCRFTDEMRQRLDHLDRKAGRAALRERE
EF4	ORF33	QIC52860.1	100	100	76	0	0	1	76	105	180	1.21e-55	161	hypothetical protein EF4(CDS48)	MGFNTALMVLNDRLDEIRNDPHFGRRVSDAVMEASRRKEKHFGSFSMLPTQHADTVQVISVGFNSINLLGYAWSDDPEIILRELANRHGYRLVKKRESDGGAERMKLTFEKIFSIYLALAVLTFGYIASETKCEQSFMSAQTNTECAVVRGVVGGITWPLYWTWEGFSIGRQVLKGGDHG
EF4	ORF34	QIC52860.1	96.15	100	100	0	0	1	100	1	100	7.83e-75	211	hypothetical protein EF4(CDS48)	MGFNTALMVLNDRLDEIRNDPHFGRRVSDAVMEASRRKEKHFGSFSMLPTQHADTVQVISVGFNSINLLGYAWSDDPEIILRELANRHGYRLVKKRESDGGAERMKLTFEKIFSIYLALAVLTFGYIASETKCEQSFMSAQTNTECAVVRGVVGGITWPLYWTWEGFSIGRQVLKGGDHG
EF4	ORF35	QIC52859.1	76.7	100	79	0	0	1	79	1	79	1.43e-58	166	hypothetical protein EF4(CDS49)	MPSKEHEALVEKVAKAINGPFHPVPEGSLFTLDQLRDVRWQQINDVERSLCLAGAKAAISTIRAALQEPTEIMLQAYWDRE
EF4	ORF36	QIC52858.1	100	100	39	0	0	1	39	1	39	1.58e-22	71.6	hypothetical protein EF4(CDS50)	MSNILIISLIGLFTSGVAVGLSLAAVIYLSLNAKEASNA
EF4	ORF37	QIC52857.1	100	100	49	0	0	1	49	56	104	8.72e-34	102	hypothetical protein EF4(CDS51)	MNKLLPTVWIMRTDDGWYPIQPSEKCRPEDHGNLNDHVISIEDANGNVALAQGETMTELIDRLSKLDAPDREVDAVTAAFERCAKSFTGDELTELLKFCPPSHF
EF4	ORF38	QIC52857.1	87.27	100	48	0	0	1	48	1	48	2.02e-35	106	hypothetical protein EF4(CDS51)	MNKLLPTVWIMRTDDGWYPIQPSEKCRPEDHGNLNDHVISIEDANGNVALAQGETMTELIDRLSKLDAPDREVDAVTAAFERCAKSFTGDELTELLKFCPPSHF
EF4	ORF39	QIC52856.1	61.64	99.49	196	1	0	123	318	1	196	2.45e-140	386	hypothetical protein EF4(CDS52)	MGYGYVNSLGELEYAHATSSEMRTEALCRRSQAGSIIAELQAKAKDYREYSERLVKRLESEEATRSQVEELLAAERADHDNTIATLSSLIEDNAALTARIKELERVETELCTSIGLLEDKLNAANGKIEALVQSLAYETAHEATKRAEALEAKLAAAEQALKTARPYVEDYDTRRHNTGVDETLTQIDAVLGGKPS
EF4	ORF39	QIC52855.1	33.02	100	105	0	0	1	105	1	105	1.18e-78	227	hypothetical protein EF4(CDS53)	MASELEPCPFCSKTMMLRSALWPSEGDADAIIHADPTDCPMLGFSDGSADGSIIEKWNCSLSNEDDFPSDGSCVRCGSVPRNANGLCNTCLDEDAERIENTRPTPRYSSIAGC
EF4	ORF40	QIC52854.1	100	100	62	0	0	1	62	1	62	1.61e-45	131	DNA methyltransferase EF4(CDS54)	MGSGTTAVGCINLGRPFIGVEIDPRYFDIACERVRNAYENSLNMFAGQTAATHPSGGDRHGE
EF4	ORF42	QIC52925.1	100	100	252	0	0	1	252	1	252	0	510	hypothetical protein EF4(CDS55)	MGKIPEEAVEAAIAAHNKYYDDLVIYPSEEPTPEGAFHEALKGALPFLPVQGAVKKLEWELVSGDHYAEGAATHYNIYETKPGLWNSVTVKPGNVRLATNVDLEAAKAAAQADYEARILSALEPSSAREQALEEVTLERSIEQWRNMKPSEVMKGSTAQITYALEDARKDILSLARALSSPDHIADAGKVEGDGWHVEYEVYSEDEWQAASTDLDGALDYAVMYAADGFKNITVQEVRRRTLPSALASEGEE
EF4	ORF43	QIC52924.1	100	100	64	0	0	1	64	1	64	3.42e-47	135	hypothetical protein EF4(CDS56)	MTTVPIIAKSLGHLMVDVEMDRKEPVNAWFAATGNELPYKMWMRLVNSPFDMMQAQEEVEKYNG
EF4	ORF44	QIC52923.1	100	100	85	0	0	1	85	1	85	8.69e-63	176	hypothetical protein EF4(CDS57)	MMTYRNMFSQKDFEDVMWGREFYESVSSATKEAVDHTLRNEALRICNIDDVYSRRSAIYECPEILRGYLKVEIERIWKIKIDRKR
EF4	ORF46	QIC52921.1	100	100	85	0	0	1	85	1	85	2.38e-63	177	hypothetical protein EF4(CDS59)	MEIRDILNEREKTHGDYRSHAAITQALKADMQCQSSWSSLPEHQRESLDMIAHKIGRILAGDPDFRDHWADIAGYATLSADRCTK
EF4	ORF47	QIC52920.1	100	100	141	0	0	1	141	1	141	9.91e-109	296	type III restriction endonuclease EF4(CDS60)	MKFPDNIPLFGDPSYRGKCPLESVEQMSLVNQIRRVYPDTFGKIVFHPRNEGLVSKGQFSSMAKHKAEGMTKGAPDCIVPGNPAFLCEIKRANPQLSKWQDGQIEYLEAAQNAGAFVCVALGAKAAWEAFQTYVEKYYGNS
EF4	ORF48	QIC52919.1	49.42	99.663	297	1	0	305	601	1	297	0	631	helicase EF4(CDS61)	MVNVGVLTVGVDLPIVDTIALMRQSESVRLLQQIIGRGLRLYPNKTECLILDFCLNHEKHFPDGDLFDPKVVASKPKGEAKPLIAKCPICEFQNEFSCIPDYADHDKDENGYCLDVFGNQIMTEYGPLSGHYGRRCFGYVPVGAGRVERCGYRWSGKDCPACGEKNDIAARYCYVCKAELVDPNERLVGEFKAHKKDPHLPQCDQVISMDVKRSVSQAGNAILRVDWVTPYRAFTTYFMVDGRTPRQQAEYNNFMLTTDNGNVKPETISYRKTDSKFFAILGYNQPKDEEPVRGMAA
EF4	ORF48	QIC52917.1	27.29	100	164	0	0	137	300	1	164	1.96e-119	342	helicase EF4(CDS62)	MQEGNPNLRVVGTTATPMRMREGYIFREWPDGRINDDSQSLNPFYHKCVYRIEARHLIEQGYLTKPVIGQINASRYDTSGLQLNRMGNYTPESLDKAFVGMGRKTAAIVADIVSQTRNRNAVLIFAATVKHAEEVMASLPPEISAIITGDTKDRKAILDKVSRG
EF4	ORF48	QIC52918.1	19.13	97.391	115	3	0	1	115	18	132	6.55e-75	227	helicase EF4(CDS63)	MKIFLVIIKNHGKGGIGLKTLLRPYQQEAVNAVIEYVKSSIMPCMVEAPTGAGKSVIIAEIARIIYEMTGKRILVTAPSAELVIQNRAKFIATGYPASMYSASAGKKSTRHHVVFGTPLTIKSNIKAFQKKLCHGYLR
EF4	ORF49	QIC52916.1	60.12	100	101	0	0	1	101	1	101	5.55e-75	211	DNA-binding HNH endonuclease EF4(CDS64)	MDYDCISKLIKYSPESGKLFWVKRDDVCKSWNTRYAGKEAFTATLNGYKYGKILGKNYYAHRIAWLIMNGEFADEIDHIDGNRSNNIYNNLRSVSHQNNMKKYNYAVKQ
EF4	ORF50	QIC52915.1	100	100	208	0	0	1	208	1	208	4.38e-162	437	DNA-PolB associated exonuclease EF4(CDS65)	MTYTYFDVETIPDQSEGALERAKESVKVPANYKNPDTIAAYIEENAQEAWERTALDGWKGHVACIVMNDMKWMVQETWREKEMLQDFFNRLNESTLVGHNIIGFDIPFLTKRALVLGVKLPPEHIWPRNLKPWDNRVFDTMLQLGNGKEFISLDNLARNLGTKGKGNTTGAQVHYMWQNGLHDEIAEYCANDVRIVREIHERFLACNW
EF4	ORF51	QIC52914.1	81.51	95.798	119	4	1	1	119	1	118	4.97e-84	234	hypothetical protein EF4(CDS66)	MGKYEWKPFTLLVSAEEVEKEVLKIEAGKYYKTGDGRKVGPIKSYEDRYFHKASFACREWTYLENGKWAGSLNNDNRDLISEWSEAPIRTVTRREIVEGVYGSVDIYHVTKKICMRENKLQYEW
EF4	ORF52	QIC52913.1	100	100	201	0	0	1	201	1	201	2.27e-150	407	hypothetical protein EF4(CDS67)	MSFWNTSSGESAISNATSFEIEGGGDILPIPAGTKVLAIIENVKIATVKDSVEQYVEIKWGIIKPEVYNKRKIFQKVWCFDYDPMQKDPAKAKAKKDKALKMLAAIDANAGGKLAQAGVEPTDESLALALNNKPMVIGLNTWDDAETKKPKGNWVYYVGPKNDPVTEVTKEDVQAQEAKAKASQPAASSNFSHDLDDEIPF
EF4	ORF53	QIC52912.1	100	98.936	94	1	0	1	94	1	94	3.18e-69	193	hypothetical protein EF4(CDS68)	MSKEDGEGTILRQYTFYNAQDVDDTVARLNSKIRELESSIESLQSMRPHWAKGYTSDSMAAQGQTAALSQIWSYLGVDNQTDAMQKLRELNKEN
EF4	ORF54	QIC52911.1	100	100	248	0	0	1	248	1	248	0	510	AAA family ATPase EF4(CDS69)	MSILQNATNDGGEQALIVTLFGTPGTGKTSTALTFPKPYMIRTQGEAVPRDAPNKAVSLGITDSPAKLWEQLTALCKDEHDFKTLIVDSSTGLEGMFIKDVLDNDPKARGINTALGGYGAGRAAVAAQHAKLRKGAEYLRSVRGMHIVFIGHADIERIDPPDSESYSKYSLRLHRESMKSYVDDVDVVGFLRQATILRGEEDERKKAITTGDIILTTTLHPAFVSKNRLGIKDDIVVQMGVNPLQEYL
EF4	ORF55	QIC52910.1	100	100	42	0	0	1	42	24	65	4.58e-28	86.3	hypothetical protein EF4(CDS70)	MKYLTGPELQEYLRSLPYGGLHKMAKETGMIYQSLSRIKVGKTINPTWETIKKVSEYRALQEGEG
EF4	ORF56	QIC52909.1	84.36	100	658	0	0	123	780	8	665	0	1365	bifunctional DNA primase/polymerase EF4(CDS71)	MDPSTFIFSLPADVKTVQTHKDYKGIDFKHTGFVVGPGSPHKSGRNYNVLSGSVDDIDHAPSALVEFLKREERRKIEYEGSTIDISDSVIADMLSHIDCYDEYSDWIKIGMAIHDATHGNGVALWDEWSRRSSKYNPEAIDARWHSFGKSSNPVTIGTLIKMAQDGGWTEKVSFEEVELQGWFAKAVTGNPVTQGITKEDIKEVKNPIKGCPVDISTIDLTMPPGFCGEVTRWINTQCRYPRLNLSAMASLYAIGNIAGLNYAANDTSRTRANLAIFCVAGSGTGKDAVLEAVNKIIILAGMSGANHGKIKSEREMYQNLIHHQAAIYTIDEVGAHLAKISNASRSGASHLEGVIETFMSVYTKSESFHIVGGDDKRELQKMMRDKLAYFAQKVEENED…
EF4	ORF56	QIC52908.1	13.72	100	107	0	0	17	123	3	109	6.79e-75	229	bifunctional DNA primase/polymerase EF4(CDS72)	MFFMLESIDGNYCGCGNPKCTAIGKHPVASNWQNTPQWDDDQIENMSMMVDSMGRGYGVLCSNLLVIDVDAKNGGLASYAALLEKFPDIASAGLIVETGSGGGSKHLYFFIASRC
F1	ORF1	CDL18805.1	100	100	65	0	0	1	65	1	65	2.67e-45	130	hypothetical protein F1(ORF54)	MTTERVSQADIFGLRKTIDGLMMDLDLVEKESEMTNQDMWACIMAGVMLALAFAVPFVILAVGLV
F1	ORF2	CDL18806.1	100	99.057	106	1	0	1	106	1	106	2.59e-76	212	hypothetical protein F1(ORF55)	MINAKIILASAALFAAPASAQALEPVDALTGIIRMEVARQYCGLPLPEDALRELVGVVAPYIKKTPQEFTESVRRAAMEQGSIYQRNGSLPGFCANVGAIYGRYGK
F1	ORF3	CDL18807.1	100	100	54	0	0	1	54	10	63	3.21e-37	110	hypothetical protein F1(ORF56)	MVFYYLEDNMTYSPEASRKGGSRKHLVEVLIREVEAHKHGKHSAECMGELIIAVRKYQKETAK
F1	ORF4	CDL18808.1	100	100	225	0	0	1	225	1	225	1.59e-174	470	cell cycle regulator F1(ORF57)	MKFVWTQEVIDRASRLWKDGKSAMEIAEEIGVTRNSVLSIMHRYRELFPKLGITSRQAIERGLIDKAVALWNEGASVKIIALETGLTPGQVSGLTKRKRELFKKRDLKKRDLTLHRVNRSMKAKKSPRNDPVNRMSKFNPNAGSKAAWYQDPELDDFELSRLPGVSLIDNDGCMYPLTAEGPHLFCGHLRFKGRYCEHHTYKCEGYKGISISYKKAYDRNIMEVV
F1	ORF5	CDL18809.1	100	100	30	0	0	1	30	1	30	4.17e-19	62.4	hypothetical protein F1(ORF58)	MSKKGKKALQQIADQSVYDFQASQSMWFCE
F1	ORF6	CDL18752.1	100	100	132	0	0	1	132	1	132	5.45e-101	276	terminase small subunit F1(ORF1)	MAGGRPTLYRPEYCETVIELGKQGDSLAQMAAHFDVSRQTIENWASDHPEFLAALSRAKVHCQAWWEKAGREGMFLGGGGFNAAVWKKSMEARFREDYTERQEVHQTGTMEHKHSIGEMTDEDLAKVIAGEK
F1	ORF7	CDL18753.1	100	99.882	848	1	0	1	848	1	848	0	1749	terminase large subunit F1(ORF2)	MTITKAQAAQELLNRRKARRNLVDYARYIEVPGAPVEEQDEESDEAEYFAETQLAKHHILILEAAQRCIEKPYGRLMLFMPPGSAKSSYGSVVVPSWAMGQKPGFKVIGVSYGSDMAKKFGRRTRSIIKQSKYRALFSTSLSGDQAAADEWALDNGSEYMSGGILSGITGNRADCLVAGTMIETSEGPVAIENIEHCPASVKVLSFNHRLNMMEYQDIEAFSHRKGIGIYRVTTARGSVVEATGNHQFYTGRGYVKASSLAPGDSLLSQLRKGEGETSIRLPEMGGEVRKGSLLLPSLQPRARVVQGQEKVRRVREPNGKEDAQVLRHMPSSSKEVAPCDSSANLPRLPDLQQDFQSGLAWQEGGGLCRLLQPNMCGHRPFSAYEREGEPDVEGWSYAS…
F1	ORF8	CDL18755.1	100	100	85	0	0	1	85	1	85	3.28e-63	177	hypothetical protein F1(ORF4)	MTKEHTPTPWDQLNGVFTPEDGYFSIIQTPDQCIANVFEEANAAHIVKCVNMHDELVSALDKIVDNNNDENWHNALNVLKKAGAL
F1	ORF9	CDL18756.1	100	100	97	0	0	1	97	1	97	2.69e-71	199	hypothetical protein F1(ORF5)	MSGAKFTKGPWEWVKSKNDNWSSYDLSPGILTKDTADGTPFGDEIDRANAHLIAAAPELYRNLEEVRKWMDEDDLGPWEAAFCAEIDALLAKARGEV
F1	ORF10	CDL18757.1	100	100	131	0	0	1	131	1	131	3.77e-100	274	hypothetical protein F1(ORF6)	MTNKDHIERTKRMIEVMQAYVDGEEVEFCGNNYDYWSKKDTPYWDWDAGTYRIAPSSTPDTINWDHVAPEFKYMARDENGIPFLYRNRPSIKDLDQWVDLDDICSNANSHKSYKRGTVDWKDSLVIRPGSE
F1	ORF11	CDL18758.1	100	99.871	774	1	0	1	774	1	774	0	1584	portal protein F1(ORF7)	MDEEEIQPSDTLELKDEPKSSSVVLSVLQNAKDKFREWQNICDRIDTVYSKYQGEKRPYSENWTDGELDLFWASYEILKPAVYAHPPKPVVSTQFKDRDPVKSKTAELLERVSVSNFDRSNIDDVMCEVRDDLIFTNRGVMWLTYESEKGEQRVCIEHLDRMDFLHEPARKWSEVGWVARRAWMTRKELRKRFYKASGDVYKDVKLSKKREDEERGNDDKSLKGSVWEVWHRADNKVYWVSEGVDRLLDEGEPHLKLKDFFPCPRPAYGTLARRSLIPVPDYERYSVHFDKINTLTARIYLLLEKVKLKGIVAGSGDIRDAVSELIQSEDDETVIFVPSISSDVTNMVAWMPLAEVATAITGLIEARAKLIDDFYQLSGISDIMRGATEADETLGAQQL…
F1	ORF14	CDL18761.1	100	100	80	0	0	1	80	15	94	2.36e-59	168	hypothetical protein F1(ORF10)	MKSISELVAEHRARMGASSLPKPYFRQDTIQPCMGMDGKMHDTLSSYRKTLLPSGNPKGERYIELGNESLPDFKAPEFDRKKRREDIKRAISEV
F1	ORF15	CDL18762.1	100	100	393	0	0	1	393	1	393	0	790	structural protein F1(ORF11)	MTDEVIQPSPVTEHVSTTLESDVTPKTSGGGKITPPPVEEAKPEVPAKAESVRDSLKAELDKTKEPEKVEKPVKAEKLEEEPKPVAKTEAKSATPEKEVDASEQVKDQQTERKSEVRDRPEPPARFLPRAKELWRNTPNEVQSEVSRLVREHETEVQQYRESHQFREELKEYEELGKQHGVSVKQALDNYVGIERKFAESPPEGFRQLLSNLNMQPQQAISHILRAFNVTPQQLAQHISADPNSYVSQAPQVQPQQQPQINPEVETLKRQNQAMQEQMAAFMYIEPFAKEHPRYYELEQDIAFFLQSGKIPANLSPAEKLEAAYDMAERINPSSNVSSFSPKQTSSESRVDEDFNGSKSIKSSPGNVLEVKEPDKKMSMRELLEDELKRLKKA
F1	ORF16	CDL18763.1	100	99.702	336	1	0	1	336	1	336	0	678	major capsid protein F1(ORF12)	MAIVQDRNYRQLLTAAVARRSREVQDIVYNSTPLTRILRDQGRIRVKRAGGPELRIPVQFDKLQAQWFTGYDKIEITPKELLNSAVFNWSRVVSMFSLTGTELMYTRGEEEVIDLMETYLDAAEKSVKEEFEVALIGDGTGAGGRELIGLGGAIPVIPNTGVYGGIDRATVPNWRTSTFNITNGDVSGFTTWDSTTARPIIERIALNRSRNGRYADLLIADSLSYQAISASFVAHQRIVSERLGRLGFAGLTYMTPAGPVDIVAAGGIGTVMPANTIFGIDTQGLAIYEFPDQAFVPFHPGDGMRPINQDAVAQGIVWSGQLVLENPLFSYRIITA
F1	ORF17	CDL18764.1	100	100	114	0	0	1	114	1	114	8.27e-84	232	hypothetical protein F1(ORF13)	MANSVPFRTTPQLGPQLNDVFVGLPYWDLTGIQGAGGATVSGITEPSYKLGNRETGDDGYDYIWVQNGTTALTASARVNMDSDFVTTANASGVLQAPDVAVPAGAYFHARVYAL
F1	ORF18	CDL18765.1	100	99.559	227	1	0	1	227	1	227	1.27e-173	468	hypothetical protein F1(ORF14)	MTKVVEIDMRDLNVTPFFKVIEVENIPKSETAGHAVMEMREVVEVRFAGSNNYAPVFPAHQTWKREGNKSITYAERWADQYRTFKEGNPQHAMGTPLEMLRPYGVTEEQLSICRVHRVYSIEALNTLEGDKLKSLGMMGNTLKELARKYISDHSASDKALNEIEALKKRIAELESAGTASTVIPEVEEDLYEAMTEAELRDMIESKTGTKPDGRLSHASLVNLAKGM
F1	ORF19	CDL18766.1	100	100	233	0	0	1	233	1	233	3.13e-179	483	structural protein F1(ORF15)	MSILSAMQSATIRLVGQKPAVFFTSSDQLELEIVDLVNEVARDICRYADWQALTKVYNVPTDGVTEIFDLPEDYDRQLLVTDIQDLNNWVWGYEHIENLNDFLYRRARNFELTPGAWTIYQNQIHFFPPPNAQNSATYPYISNNYALDSNNAGKPEFTADTDDFIIKGGNDLLTLGLIWRWRENKKLDYTGDQEQFTMALDQLAAKDKGTNVYRARSRSRRLNTHLAWPFELG
F1	ORF20	CDL18767.1	69.15	89.126	469	28	2	200	645	326	794	0	830	structural protein F1(ORF16)	MYQRPILAQKKPAQRKSDLKKFHAPTGGWISNRNLSTPMENGGPQGAAVLDNFFPTSTTAILRRGKELYATLGQGDEGVTSLFTYVNGLNRKLFASTENTIYDITNILVPYNYRLVTENGDYLVTENGDYFGQSSTEDMEAFEGALGGNWITVQFATTGGIYLIGVNGASTGFIYDGNAFYPYIPSGVWALSYDNVIQDFSVGEVITGDTSGAEGTVSEILPGGGLVLKDIVNAKNVYSMSFRDATDDIKVGMSLEGVDSGAKADVKTVSGVVSRYAINYVTKTANFTVGETVTGGTSSATCVVVSINADDDTKGQLVVSTVSGAFVVGEKLTGSVSGAATSSTVVYTRYDGNIEIEGMTGSFVSGELIRGADGITAYANSSPVYISGGSFLYNEMLTG…
F1	ORF21	CDL18768.1	100	100	146	0	0	1	146	1	146	6.75e-112	305	hypothetical protein F1(ORF17)	MYYSKTMNPSANEAVGFFVCREADITIKDFCSMGVFEDGDLIAGTLYHNYHPEYGVIELSSASVSKRWLTRAVINAMFFLPFTRLGCQLVVLRVSERNKTMIGIARKFGFSETYIPRLRGRDEGEFIFSLTDDEWSKSPYNKGVSE
F1	ORF22	CDL18769.1	100	98.773	326	4	0	1	326	1	326	0	662	structural protein F1(ORF18)	MGKSAPKAPDPAQTAAAQGAWNSFTAQQQQQMNMVNQNTPWGILDYQQTGTTWITDPNGKRVEVPTYTANTTLSPEQQAIFDASQSAQGNLANIANDQSAWLGDYLSSPFEFNNQDAENWAYDLASSRIMPQQEQNRKDLENRLINSGIRPGTSAYNTEMARLTNANTDQLNQLALTGRSQAFQEQLAQRNQPLNEIIGLMSGTQVQSPNSTFAQTPQSQVAGVDYSGLVNQKYQADMNAYNSKMGALGGLFGGVASMLPFSDRRLKEDIERIGKTDSGVPVYKFKYIGSPVTHIGYMAQDLLELQPEAVSQDADGYYRVDYSKVK
F1	ORF23	CDL18770.1	100	99.275	138	1	0	1	138	1	138	3.72e-96	265	hypothetical protein F1(ORF19)	MLFNFGFRPQGQMPFMQNQQINTFAANNLSGYNNLGNRMSNNPNAYQQIPMAPASGALIDSGLVNNQSFMNNISPFASANPSSAMMANMGFNQGNQYTLTPQQQQTPIAQNMMQSNIPDVKKQAIGSIMSGGLRGGNR
F1	ORF24	CDL18771.1	100	99.863	729	1	0	1	729	1	729	0	1451	peptidoglycan hydrolase F1(ORF20)	MANLQELIPAIFTGPNGERLTPEQIAQRQQVAQSLIGRATDTSPDAGGWASVLTKGLLGFQSGRDRRAADNAITANAAAEQSLISDMLGSLGGGAGFNPAVAAGASPTSVAAVGEPVDIPSAPEIRQGLIDRGLQPHIADAFILNFQDESGLNPGINEKNPIVPGSRGGFGLYQLTGPRRREYEAFAAQRGVNPADVNAQLDFLMNELQGSEAGAAKSILSAPDTATAAQAIVNNFLRPAPEHRQARAARYARVATTPQEAIEQVAPIDGLPAAQVAPYDFASDPNLSVANSLVSPQSPSNFNDRWNAGAATSPILPEQAIPASANIVPEVTPMSAESAPAADPRLLALNDQMLGGALSPSGSSPVAQALSGPFPSAPSADRAPVTSQPFQMPAQSQSG…
F1	ORF25	CDL18772.1	100	100	500	0	0	1	500	1	500	0	976	structural protein F1(ORF21)	MAIFELQGPDGQVYEVDAPDEASALQAFQGMGGADQPQPEGGYGSQIFSGLLEGATGALGAPVDLVNNLLVAPAAAGINYAFGTDIQPSQTPLGGSAGLRQGLAISPESQSGGEQFARRVAQSVGGAAPFAAGASSAGQVASILATGLGGGVGGATAQQIAPDNVGAEIAGELIGGLGTGAAISGLANRSARQAAEKAVPSIDDLKAQASDLYAQAEARGVVADPAMTTSLADDITKIARDNELITPTGRIAEAYPKAKEALQLMRDYAGYDMNPTQMQVIRETLADAAFGAEGKEGRIAKKMLSAFDDFVSPLAPELAEARKISSRYLKAGTLERARELAGARAGQFTGSGFENALRTEYRNLDRRIIKGQEQGWTPEQIQAINNVSRGTPMQNTARN…
F1	ORF26	CDL18773.1	100	97.193	285	8	0	1	285	1	285	0	555	tail collar protein F1(ORF22)	MPRDSNGNTNPLPGTIVQTGDTILPSQHNPALVDLYAMMTQSLSRDGQGGMRANLAMNGFQVTGLGNATQPGNAVPLSQFQSGTPVGAVIDYAGVNPPNTWQFCFGQAIEVSAYPDFVAACYVGNALNATAGFGYRTTSQTDPSNNRSTSGQFIVLPDLRGRVGAGKDDMGGSAANRVTTTGSGINGALIGSNGGEQNSTLTIYQIPNHDHGGSTGNGFGSYTILNVLKNLTGNLSLSAYGQVGFTNENIPFSTHNHPISPQGGGLPHNNMQPTVIINKIIKVSY
F1	ORF27	CDL18774.1	73.47	100	36	0	0	1	36	1	36	2.3e-22	77.8	hypothetical protein F1(ORF23)	MVDIRPKGLPPAILPLRTGDAVIIDQGADGVRQTNPISFTDSVAPVATQSEAQTGSDNTKRMTPLRTKQSIASEVGVSIASKAQGDKADSAVQSVNGETGSAIVLDKGDIGLGNVDNTSDADKPISNATQTALNAKANASVTISAGTGLTGGGTLAANRTIALNSTSIASLAKADSSVQTVNGVSPTGGNVSVSAEEVRLQDSRSSALLESFAGSVNFVQTAGYNSVGDGGGALYRRVASEPVSVNKINNGDFSSDTGWVKGPGWSIASGKANHATGASGAISQAVAFVTDRKYRVTFTVSDRTTGTVTPQFLDGTAFAGTA
F1	ORF28	CDL18776.1	88.93	100	241	0	0	31	271	1	241	5.25e-177	479	endolysin F1(ORF25)	MKGVTIATFRAFVNPKGTKADLRKITDAQLETVYRRQYWDKVHGAELPDGVDFAVFDYAVNSGPSRAVKDLQKVVGVSQDGKVGPKTLEAIKSMGSRNVINKLCDTRLAFMKRARDKKTKKILWPTFGKGWTKRVAGVRDFALGLSSKPTPERPSVVTKEVDKPVMPTSVDKEVKKKFSLAGWLGTLFSGGGIGALGLAGFGWRELLALGAVALVVLLGGLALRGWIVKAIKDIRQELNDA
F1	ORF29	CDL18777.1	100	100	69	0	0	1	69	1	69	4.67e-49	140	hypothetical protein F1(ORF26)	MLKPYLYGAMALALVGTHYFMYNAGKQSVLQRLSNDRVEVIKDGQKVDAAVYAADDDGLVCLLIDCQAN
F1	ORF30	CDL18778.1	100	99.259	135	1	0	1	135	6	140	3.69e-99	272	hypothetical protein F1(ORF27)	MSADEMKQDATVTLNWFRVNLPTIITIVGFGFYVGTNLNDIQKSISSLSKENAELKATTADIGKLAYRVDQLEFGLQRANERTDSLQNTLISSMDLMRRDINRLTTQVEVLSSRVGILTGDIDDPKQRRSRPGPNQHTSD
F1	ORF31	CDL18780.1	100	100	87	0	0	1	87	1	87	1.22e-64	181	hypothetical protein F1(ORF29)	MYEPDYHYIPCRCFSADHLVRVCPDEDIDGTLNVEILSSRQSSFWSRVRWALKHVFGRDDLVFADVIISREKWLKAAGEAERKEVGK
F1	ORF32	CDL18781.1	100	100	70	0	0	1	70	1	70	1.09e-49	142	hypothetical protein F1(ORF30)	MAKLTEAEFAQQCAFIAKNAADWASSILEIGEALNDPARLTTVCRFTDEMRQRLDHLDRKAGRAALRERE
F1	ORF33	CDL18782.1	100	100	76	0	0	1	76	1	76	1.18e-55	157	hypothetical protein F1(ORF31)	MKLTFEKIFSIYLALAVLTFGYIASETKCEQSFMSAQTNTECAVVRGVVGGITWPLYWTWEGFSIGRQVLKGGDHG
F1	ORF34	CDL18783.1	100	100	104	0	0	1	104	1	104	3.16e-78	217	hypothetical protein F1(ORF32)	MGFNTALMVLNDRLDEIRNDPHFGRRVSDAVMEASRRKEKHFGSFSMLPTQHADTVQVISVGFNSINLLGYAWSDDPEIILRELANRHGYRLVKKRESDGEQSE
F1	ORF35	CDL18784.1	100	100	103	0	0	1	103	1	103	3.89e-76	211	hypothetical protein F1(ORF33)	MPSKEHEALVEKVAKAINGPFHPVPEGSLFTLDQLRDVRWQQINDVERSLCLAGAKAAISTIRAALQEPTEIMLQAYWDGSEASDSWGLMLAASALGEKSDGI
F1	ORF36	CDL18785.1	100	100	39	0	0	1	39	1	39	1.83e-22	71.6	hypothetical protein F1(ORF34)	MSNILIISLIGLFTSGVAVGLSLAAVIYLSLNAKEASNA
F1	ORF37	CDL18786.1	100	100	49	0	0	1	49	1	49	8.82e-34	100	hypothetical protein F1(ORF35)	MTELIDRLSKLDAPDREVDAVTAAFERCAKSFTGDELTELLKFCPPSHF
F1	ORF38	CDL18787.1	100	100	55	0	0	1	55	1	55	3.54e-40	117	hypothetical protein F1(ORF36)	MNKLLPTVWIMRTDDGWYPIQPSEKCRPEDHGNLNDHVISIEDANGNVLWRRVKQ
F1	ORF39	CDL18788.1	59.75	100	190	0	0	1	190	1	190	1.65e-145	399	hypothetical protein F1(ORF37)	MASELEPCPFCSKTMMLRSALWPSEGDADAIIHADPTDCPMLGFSDGSADGSIIEKWNCSLSNEDDFPSDGSCVRCGSVPRNANGLCNTCLDEDAERIENTRPTPVTPVSPDADGKCGELVTVGYGYVNSLGELEYAHATSSEMRTEALCRRSQAGSIIAELQAKAKDYREYSERLVKRLESEEATRSQV
F1	ORF40	CDL18789.1	100	100	62	0	0	1	62	214	275	2.98e-44	134	DNA methyltransferase F1(ORF38)	MSKIAYRRKEVIGDCTLYLGDCMEIMPTLGKVQAVLTDPPYGMTDASWDNAPNVEAMWRELKLDRTDAVFILNASQPFTSAVVLGNIKDFRVEWIWEKNAGSNFGTVKWQPMKEHESVLVFSSRTPRYLPIMEQRAASGAARVKTVVNYDSQPEAYSGITGKSASMRPQLRYPRSIQKFNRERGFHPNQKPVGLVEYFLKTYTEVGDVVLDPYMGSGTTAVGCINLGRPFIGVEIDPRYFDIACERVRNAYENSLNMFAGQTAATHPSGGDRHGE
F1	ORF41	CDL18789.1	100	100	195	0	0	1	195	1	195	3.06e-150	409	DNA methyltransferase F1(ORF38)	MSKIAYRRKEVIGDCTLYLGDCMEIMPTLGKVQAVLTDPPYGMTDASWDNAPNVEAMWRELKLDRTDAVFILNASQPFTSAVVLGNIKDFRVEWIWEKNAGSNFGTVKWQPMKEHESVLVFSSRTPRYLPIMEQRAASGAARVKTVVNYDSQPEAYSGITGKSASMRPQLRYPRSIQKFNRERGFHPNQKPVGLVEYFLKTYTEVGDVVLDPYMGSGTTAVGCINLGRPFIGVEIDPRYFDIACERVRNAYENSLNMFAGQTAATHPSGGDRHGE
F1	ORF42	CDL18790.1	100	100	252	0	0	1	252	1	252	0	510	hypothetical protein F1(ORF39)	MGKIPEEAVEAAIAAHNKYYDDLVIYPSEEPTPEGAFHEALKGALPFLPVQGAVKKLEWELVSGDHYAEGAATHYNIYETKPGLWNSVTVKPGNVRLATNVDLEAAKAAAQADYEARILSALEPSSAREQALEEVTLERSIEQWRNMKPSEVMKGSTAQITYALEDARKDILSLARALSSPDHIADAGKVEGDGWHVEYEVYSEDEWQAASTDLDGALDYAVMYAADGFKNITVQEVRRRTLPSALASEGEE
F1	ORF43	CDL18791.1	100	100	64	0	0	1	64	1	64	3.96e-47	135	hypothetical protein F1(ORF40)	MTTVPIIAKSLGHLMVDVEMDRKEPVNAWFAATGNELPYKMWMRLVNSPFDMMQAQEEVEKYNG
F1	ORF44	CDL18792.1	92.94	100	79	0	0	7	85	1	79	1.43e-57	163	hypothetical protein F1(ORF41)	MFSQKDFEDVMWGREFYESVSSATKEAVDHTLRNEALRICNIDDVYSRRSAIYECPEILRGYLKVEIERIWKIKIDRKR
F1	ORF46	CDL18794.1	100	100	85	0	0	1	85	1	85	2.75e-63	177	hypothetical protein F1(ORF43)	MEIRDILNEREKTHGDYRSHAAITQALKADMQCQSSWSSLPEHQRESLDMIAHKIGRILAGDPDFRDHWADIAGYATLSADRCTK
F1	ORF47	CDL18795.1	100	100	141	0	0	1	141	1	141	1.15e-108	296	type III-restriction endonuclease F1(ORF44)	MKFPDNIPLFGDPSYRGKCPLESVEQMSLVNQIRRVYPDTFGKIVFHPRNEGLVSKGQFSSMAKHKAEGMTKGAPDCIVPGNPAFLCEIKRANPQLSKWQDGQIEYLEAAQNAGAFVCVALGAKAAWEAFQTYVEKYYGNS
F1	ORF48	CDL18796.1	96.01	100	577	0	0	25	601	1	577	0	1206	helicase F1(ORF45)	MPCMVEAPTGAGKSVIIAEIARIIYEMTGKRILVTAPSAELVIQNRAKFIATGYPASMYSASAGKKSTRHHVVFGTPLTIKSNIKAFQKNFAMVICDECDLITPTLKKIIEGMQEGNPNLRVVGTTATPMRMREGYIFREWPDGRINDDSQSLNPFYHKCVYRIEARHLIEQGYLTKPVIGQINASRYDTSGLQLNRMGNYTPESLDKAFVGMGRKTAAIVADIVSQTRNRNAVLIFAATVKHAEEVMASLPPEISAIITGDTKDRKAILDKVSRGKIKYVVNVGVLTVGVDLPIVDTIALMRQSESVRLLQQIIGRGLRLYPNKTECLILDFCLNHEKHFPDGDLFDPKVVASKPKGEAKPLIAKCPICEFQNEFSCIPDYADHDKDENGYCLDVFGN…
F1	ORF49	CDL18797.1	100	100	168	0	0	1	168	1	168	6.05e-127	345	DNA-binding protein F1(ORF46)	MDYDCISKLIKYSPESGKLFWVKRDDVCKSWNTRYAGKEAFTATLNGYKYGKILGKNYYAHRIAWLIMNGEFADEIDHIDGNRSNNIYNNLRSVSHQNNMKNITMQSNNNSGVVGVYWNRSRCKWHAQIGVNGKSHHIGYFSNIDDAVNSRKKYEDIFGYHKNHGKGV
F1	ORF50	CDL18798.1	100	100	208	0	0	1	208	1	208	5.07e-162	437	exonuclease F1(ORF47)	MTYTYFDVETIPDQSEGALERAKESVKVPANYKNPDTIAAYIEENAQEAWERTALDGWKGHVACIVMNDMKWMVQETWREKEMLQDFFNRLNESTLVGHNIIGFDIPFLTKRALVLGVKLPPEHIWPRNLKPWDNRVFDTMLQLGNGKEFISLDNLARNLGTKGKGNTTGAQVHYMWQNGLHDEIAEYCANDVRIVREIHERFLACNW
F1	ORF51	CDL18799.1	100	100	146	0	0	1	146	1	146	1.65e-110	301	hypothetical protein F1(ORF48)	MGKYEWKPFTLLVSAEEVEKEVLKIEAGKYYKTGDGRKVGPIKSYEDRYFHKASFACREWTYLENGKWAGSLNNDNRDLISEWSEAPIRTVTRREIVEGVYGSVDIYHVTKKYVCVKINSNMSGEDLRETAHLFNQLAEALEENGK
F1	ORF52	CDL18800.1	100	100	201	0	0	1	201	1	201	2.62e-150	407	hypothetical protein F1(ORF49)	MSFWNTSSGESAISNATSFEIEGGGDILPIPAGTKVLAIIENVKIATVKDSVEQYVEIKWGIIKPEVYNKRKIFQKVWCFDYDPMQKDPAKAKAKKDKALKMLAAIDANAGGKLAQAGVEPTDESLALALNNKPMVIGLNTWDDAETKKPKGNWVYYVGPKNDPVTEVTKEDVQAQEAKAKASQPAASSNFSHDLDDEIPF
F1	ORF53	CDL18801.1	100	98.936	94	1	0	1	94	1	94	3.68e-69	193	hypothetical protein F1(ORF50)	MSKEDGEGTILRQYTFYNAQDVDDTVARLNSKIRELESSIESLQSMRPHWAKGYTSDSMAAQGQTAALSQIWSYLGVDNQTDAMQKLRELNKEN
F1	ORF54	CDL18802.1	100	100	248	0	0	1	248	1	248	0	510	hypothetical protein F1(ORF51)	MSILQNATNDGGEQALIVTLFGTPGTGKTSTALTFPKPYMIRTQGEAVPRDAPNKAVSLGITDSPAKLWEQLTALCKDEHDFKTLIVDSSTGLEGMFIKDVLDNDPKARGINTALGGYGAGRAAVAAQHAKLRKGAEYLRSVRGMHIVFIGHADIERIDPPDSESYSKYSLRLHRESMKSYVDDVDVVGFLRQATILRGEEDERKKAITTGDIILTTTLHPAFVSKNRLGIKDDIVVQMGVNPLQEYL
F1	ORF55	CDL18803.1	100	100	42	0	0	1	42	55	96	5.48e-28	87	hypothetical protein F1(ORF52)	MLIYLPFFNLRIAFRIIQLYCQHRFSTKGKNMKYLTGPELQEYLRSLPYGGLHKMAKETGMIYQSLSRIKVGKTINPTWETIKKVSEYRALQEGEG
F1	ORF56	CDL18804.1	100	100	780	0	0	1	780	1	780	0	1625	DNA primase/helicase F1(ORF53)	MTNTHIQAFAENNHRVFMLESIDGNYCGCGNPKCTAIGKHPVASNWQNTPQWDDDQIENMSMMVDSMGRGYGVLCSNLLVIDVDAKNGGLASYAALLEKFPDIASAGLIVETGSGGGSKHLYFSLPADVKTVQTHKDYKGIDFKHTGFVVGPGSPHKSGRNYNVLSGSVDDIDHAPSALVEFLKREERRKIEYEGSTIDISDSVIADMLSHIDCYDEYSDWIKIGMAIHDATHGNGVALWDEWSRRSSKYNPEAIDARWHSFGKSSNPVTIGTLIKMAQDGGWTEKVSFEEVELQGWFAKAVTGNPVTQGITKEDIKEVKNPIKGCPVDISTIDLTMPPGFCGEVTRWINTQCRYPRLNLSAMASLYAIGNIAGLNYAANDTSRTRANLAIFCVAGSGT…
Fi	ORF1	CCP90097.1	100	100	65	0	0	1	65	1	65	2.7e-45	130	hypothetical protein Fi(ORF54)	MTTERVSQADIFGLRKTIDGLMMDLDLVEKESEMTNQDMWACIMAGVMLALAFAVPFVILAVGLV
Fi	ORF2	CCP90098.1	100	99.057	106	1	0	1	106	1	106	2.62e-76	212	hypothetical protein Fi(ORF55)	MINAKIILASAALFAAPASAQALEPVDALTGIIRMEVARQYCGLPLPEDALRELVGVVAPYIKKTPQEFTESVRRAAMEQGSIYQRNGSLPGFCANVGAIYGRYGK
Fi	ORF3	CCP90099.1	100	100	54	0	0	1	54	10	63	3.24e-37	110	hypothetical protein Fi(ORF56)	MVFYYLEDNMTYSPEASRKGGSRKHLVEVLIREVEAHKHGKHSAECMGELIIAVRKYQKETAK
Fi	ORF4	CCP90100.1	100	100	225	0	0	1	225	1	225	1.61e-174	470	cell cycle regulator Fi(ORF57)	MKFVWTQEVIDRASRLWKDGKSAMEIAEEIGVTRNSVLSIMHRYRELFPKLGITSRQAIERGLIDKAVALWNEGASVKIIALETGLTPGQVSGLTKRKRELFKKRDLKKRDLTLHRVNRSMKAKKSPRNDPVNRMSKFNPNAGSKAAWYQDPELDDFELSRLPGVSLIDNDGCMYPLTAEGPHLFCGHLRFKGRYCEHHTYKCEGYKGISISYKKAYDRNIMEVV
Fi	ORF5	CCP90101.1	100	100	30	0	0	1	30	1	30	4.22e-19	62.4	hypothetical protein Fi(ORF58)	MSKKGKKALQQIADQSVYDFQASQSMWFCE
Fi	ORF6	CCP90044.1	100	100	132	0	0	1	132	1	132	5.51e-101	276	terminase small subunit Fi(ORF1)	MAGGRPTLYRPEYCETVIELGKQGDSLAQMAAHFDVSRQTIENWASDHPEFLAALSRAKVHCQAWWEKAGREGMFLGGGGFNAAVWKKSMEARFREDYTERQEVHQTGTMEHKHSIGEMTDEDLAKVIAGEK
Fi	ORF7	CCP90045.1	100	99.882	848	1	0	1	848	1	848	0	1749	terminase large subunit Fi(ORF2)	MTITKAQAAQELLNRRKARRNLVDYARYIEVPGAPVEEQDEESDEAEYFAETQLAKHHILILEAAQRCIEKPYGRLMLFMPPGSAKSSYGSVVVPSWAMGQKPGFKVIGVSYGSDMAKKFGRRTRSIIKQSKYRALFSTSLSGDQAAADEWALDNGSEYMSGGILSGITGNRADCLVAGTMIETSEGPVAIENIEHCPASVKVLSFNHRLNMMEYQDIEAFSHRKGIGIYRVTTARGSVVEATGNHQFYTGRGYVKASSLAPGDSLLSQLRKGEGETSIRLPEMGGEVRKGSLLLPSLQPRARVVQGQEKVRRVREPNGKEDAQVLRHMPSSSKEVAPCDSSANLPRLPDLQQDFQSGLAWQEGGGLCRLLQPNMCGHRPFSAYEREGEPDVEGWSYAS…
Fi	ORF8	CCP90047.1	100	100	85	0	0	1	85	1	85	3.32e-63	177	hypothetical protein Fi(ORF4)	MTKEHTPTPWDQLNGVFTPEDGYFSIIQTPDQCIANVFEEANAAHIVKCVNMHDELVSALDKIVDNNNDENWHNALNVLKKAGAL
Fi	ORF9	CCP90048.1	100	100	97	0	0	1	97	1	97	2.72e-71	199	hypothetical protein Fi(ORF5)	MSGAKFTKGPWEWVKSKNDNWSSYDLSPGILTKDTADGTPFGDEIDRANAHLIAAAPELYRNLEEVRKWMDEDDLGPWEAAFCAEIDALLAKARGEV
Fi	ORF10	CCP90049.1	100	100	131	0	0	1	131	1	131	3.81e-100	274	hypothetical protein Fi(ORF6)	MTNKDHIERTKRMIEVMQAYVDGEEVEFCGNNYDYWSKKDTPYWDWDAGTYRIAPSSTPDTINWDHVAPEFKYMARDENGIPFLYRNRPSIKDLDQWVDLDDICSNANSHKSYKRGTVDWKDSLVIRPGSE
Fi	ORF11	CCP90050.1	100	99.871	774	1	0	1	774	1	774	0	1584	portal protein Fi(ORF7)	MDEEEIQPSDTLELKDEPKSSSVVLSVLQNAKDKFREWQNICDRIDTVYSKYQGEKRPYSENWTDGELDLFWASYEILKPAVYAHPPKPVVSTQFKDRDPVKSKTAELLERVSVSNFDRSNIDDVMCEVRDDLIFTNRGVMWLTYESEKGEQRVCIEHLDRMDFLHEPARKWSEVGWVARRAWMTRKELRKRFYKASGDVYKDVKLSKKREDEERGNDDKSLKGSVWEVWHRADNKVYWVSEGVDRLLDEGEPHLKLKDFFPCPRPAYGTLARRSLIPVPDYERYSVHFDKINTLTARIYLLLEKVKLKGIVAGSGDIRDAVSELIQSEDDETVIFVPSISSDVTNMVAWMPLAEVATAITGLIEARAKLIDDFYQLSGISDIMRGATEADETLGAQQL…
Fi	ORF14	CCP90053.1	100	100	80	0	0	1	80	15	94	2.39e-59	168	hypothetical protein Fi(ORF10)	MKSISELVAEHRARMGASSLPKPYFRQDTIQPCMGMDGKMHDTLSSYRKTLLPSGNPKGERYIELGNESLPDFKAPEFDRKKRREDIKRAISEV
Fi	ORF15	CCP90054.1	100	99.746	393	1	0	1	393	1	393	0	789	hypothetical protein Fi(ORF11)	MTDEVIQPSPVTEHVSTTLESDVTPKTSGGGKITPPPVEEAKPEVPAKAESVRDSLKAELDKTKEPEKVEKPVKAEKLEEEPKPVAKTEAKSATPEKEVDASEQVKDQQTERKSEFRDRPEPPARFLPRAKELWRNTPNEVQSEVSRLVREHETEVQQYRESHQFREELKEYEELGKQHGVSVKQALDNYVGIERKFAESPPEGFRQLLSNLNMQPQQAISHILRAFNVTPQQLAQHISADPNSYVSQAPQVQPQQQPQINPEVETLKRQNQAMQEQMAAFMYIEPFAKEHPRYYELEQDIAFFLQSGKIPANLSPAEKLEAAYDMAERINPSSNVSSFSPKQTSSESRVDEDFNGSKSIKSSPGNVLEVKEPDKKMSMRELLEDELKRLKKA
Fi	ORF16	CCP90055.1	100	99.702	336	1	0	1	336	1	336	0	678	major capsid protein Fi(ORF12)	MAIVQDRNYRQLLTAAVARRSREVQDIVYNSTPLTRILRDQGRIRVKRAGGPELRIPVQFDKLQAQWFTGYDKIEITPKELLNSAVFNWSRVVSMFSLTGTELMYTRGEEEVIDLMETYLDAAEKSVKEEFEVALIGDGTGAGGRELIGLGGAIPVIPNTGVYGGIDRATVPNWRTSTFNITNGDVSGFTTWDSTTARPIIERIALNRSRNGRYADLLIADSLSYQAISASFVAHQRIVSERLGRLGFAGLTYMTPAGPVDIVAAGGIGTVMPANTIFGIDTQGLAIYEFPDQAFVPFHPGDGMRPINQDAVAQGIVWSGQLVLENPLFSYRIITA
Fi	ORF17	CCP90056.1	100	100	114	0	0	1	114	1	114	8.36e-84	232	hypothetical protein Fi(ORF13)	MANSVPFRTTPQLGPQLNDVFVGLPYWDLTGIQGAGGATVSGITEPSYKLGNRETGDDGYDYIWVQNGTTALTASARVNMDSDFVTTANASGVLQAPDVAVPAGAYFHARVYAL
Fi	ORF18	CCP90057.1	100	99.559	227	1	0	1	227	1	227	1.28e-173	468	hypothetical protein Fi(ORF14)	MTKVVEIDMRDLNVTPFFKVIEVENIPKSETAGHAVMEMREVVEVRFAGSNNYAPVFPAHQTWKREGNKSITYAERWADQYRTFKEGNPQHAMGTPLEMLRPYGVTEEQLSICRVHRVYSIEALNTLEGDKLKSLGMMGNTLKELARKYISDHSASDKALNEIEALKKRIAELESAGTASTVIPEVEEDLYEAMTEAELRDMIESKTGTKPDGRLSHASLVNLAKGM
Fi	ORF19	CCP90058.1	100	100	233	0	0	1	233	1	233	3.17e-179	483	hypothetical protein Fi(ORF15)	MSILSAMQSATIRLVGQKPAVFFTSSDQLELEIVDLVNEVARDICRYADWQALTKVYNVPTDGVTEIFDLPEDYDRQLLVTDIQDLNNWVWGYEHIENLNDFLYRRARNFELTPGAWTIYQNQIHFFPPPNAQNSATYPYISNNYALDSNNAGKPEFTADTDDFIIKGGNDLLTLGLIWRWRENKKLDYTGDQEQFTMALDQLAAKDKGTNVYRARSRSRRLNTHLAWPFELG
Fi	ORF20	CCP90059.1	69.15	88.913	469	29	2	200	645	326	794	0	827	hypothetical protein Fi(ORF16)	MYQRPILAQKKPAQRKSDLKKFHAPTGGWISNRNLSTPMENGGPQGAAVLDNFFPTSTTAILRRGKELYATLGQGDEGVTSLFTYVNGLNRKLFASTENTIYDITNILVPYNYRLVTENGDYLVTENGDYFGQSSTEDMEAFEGALGGNWITVQFATTGGIYLIGVNGASTGFIYDGNAFYPYIPGGVWALSYDNVIQDFSVGEVITGDTSGAEGTVSEILPGGGLVLKDIVNAKNVYSMSFRDATDDIKVGMSLEGVDSGAKADVKTVSGVVSRYAINYVTKTANFTVGETVTGGTSSATCVVVSINADDDTKGQLVVSTVSGAFVVGEKLTGSVSGAATSSTVVYTRYDGNIEIEGMTGSFVSGELIRGADGITAYANSSPVYISGGSFLDNEMLTG…
Fi	ORF21	CCP90060.1	100	100	146	0	0	1	146	1	146	6.83e-112	305	hypothetical protein Fi(ORF17)	MYYSKTMNPSANEAVGFFVCREADITIKDFCSMGVFEDGDLIAGTLYHNYHPEYGVIELSSASVSKRWLTRAVINAMFFLPFTRLGCQLVVLRVSERNKTMIGIARKFGFSETYIPRLRGRDEGEFIFSLTDDEWSKSPYNKGVSE
Fi	ORF22	CCP90061.1	100	98.773	326	4	0	1	326	1	326	0	662	hypothetical protein Fi(ORF18)	MGKSAPKAPDPAQTAAAQGAWNSFTAQQQQQMNMVNQNTPWGILDYQQTGTTWITDPNGKRVEVPTYTANTTLSPEQQAIFDASQSAQGNLANIANDQSAWLGDYLSSPFEFNNQDAENWAYDLASSRIMPQQEQNRKDLENRLINSGIRPGTSAYNTEMARLTNANTDQLNQLALTGRSQAFQEQLAQRNQPLNEIIGLMSGTQVQSPNSTFAQTPQSQVAGVDYSGLVNQKYQADMNAYNSKMGALGGLFGGVASMLPFSDRRLKEDIERIGKTDSGVPVYKFKYIGSPVTHIGYMAQDLLELQPEAVSQDADGYYRVDYSKVK
Fi	ORF23	CCP90062.1	100	99.275	138	1	0	1	138	1	138	3.76e-96	265	hypothetical protein Fi(ORF19)	MLFNFGFRPQGQMPFMQNQQINTFAANNLSGYNNLGNRMSNNPNAYQQIPMAPASGALIDSGLVNNQSFMNNISPFASANPSSAMMANMGFNQGNQYTLTPQQQQTPIAQNMMQSNIPDVKKQAIGSIMSGGLRGGNR
Fi	ORF24	CCP90063.1	100	99.863	729	1	0	1	729	1	729	0	1451	peptidoglycan hydrolase Fi(ORF20)	MANLQELIPAIFTGPNGERLTPEQIAQRQQVAQSLIGRATDTSPDAGGWASVLTKGLLGFQSGRDRRAADNAITANAAAEQSLISDMLGSLGGGAGFNPAVAAGASPTSVAAVGEPVDIPSAPEIRQGLIDRGLQPHIADAFILNFQDESGLNPGINEKNPIVPGSRGGFGLYQLTGPRRREYEAFAAQRGVNPADVNAQLDFLMNELQGSEAGAAKSILSAPDTATAAQAIVNNFLRPAPEHRQARAARYARVATTPQEAIEQVAPIDGLPAAQVAPYDFASDPNLSVANSLVSPQSPSNFNDRWNAGAATSPILPEQAIPASANIVPEVTPMSAESAPAADPRLLALNDQMLGGALSPSGSSPVAQALSGPFPSAPSADRAPVTSQPFQMPAQSQSG…
Fi	ORF25	CCP90064.1	100	100	500	0	0	1	500	1	500	0	976	hypothetical protein Fi(ORF21)	MAIFELQGPDGQVYEVDAPDEASALQAFQGMGGADQPQPEGGYGSQIFSGLLEGATGALGAPVDLVNNLLVAPAAAGINYAFGTDIQPSQTPLGGSAGLRQGLAISPESQSGGEQFARRVAQSVGGAAPFAAGASSAGQVASILATGLGGGVGGATAQQIAPDNVGAEIAGELIGGLGTGAAISGLANRSARQAAEKAVPSIDDLKAQASDLYAQAEARGVVADPAMTTSLADDITKIARDNELITPTGRIAEAYPKAKEALQLMRDYAGYDMNPTQMQVIRETLADAAFGAEGKEGRIAKKMLSAFDDFVSPLAPELAEARKISSRYLKAGTLERARELAGARAGQFTGSGFENALRTEYRNLDRRIIKGQEQGWTPEQIQAINNVSRGTPMQNTARN…
Fi	ORF26	CCP90065.1	100	96.842	285	9	0	1	285	1	285	0	552	tail collar protein Fi(ORF22)	MPRDSNGNTNPLPGTIVQTGDTILPSQHNPALVDLYAMMTQSLSRDGQGGMRANLAMNGFQVTGLGNATQPGNAVPLSQFQSGTPVGAVIDYAGVNPPNTWQFCFGQAIEVSAYPDFVAACYVGNALNATAGFGYRTTSQTDPSNNRSTSGQFIVLPDLRGRVGAGKDDMGGSAANRVTTTGSGINGALIGSNGGEQNSTLTIDQIPNHDHGGSTGNGVGSYTILNVLKNLTGNLSLSTNGQVGFTNENIPFSTHNHPISPQGGGLPHNNMQPTVIINKIIKVSY
Fi	ORF27	CCP90066.1	73.47	100	36	0	0	1	36	1	36	2.33e-22	77.8	hypothetical protein Fi(ORF23)	MVDIRPKGLPPAILPLRTGDAVIIDQGADGVRQTNPISFTDSVAPVATQSEAQTGSDNTKRMTPLRTKQSIASEVGVSIASKAQGDKADSAVQSVNGETGSAIVLDKGDIGLGNVDNTSDADKPISNATQTALNAKANASVTISAGTGLTGGGTLAANRTIALNSTSIASLAKADSSVQTVNGVSPTGGNVSVSAEEVRLQDSRSSALLESFAGSVNFVQTAGYNSVGDGGGALYRRVASEPVSVNKINNGDFSSDTGWVKGPGWSIASGKANHATGASGAISQAVAFVTDRKYRVTFTVSDRTTGTVTPQFLDGTAFAGTA
Fi	ORF28	CCP90068.1	88.93	100	241	0	0	31	271	1	241	5.31e-177	479	endolysin Fi(ORF25)	MKGVTIATFRAFVNPKGTKADLRKITDAQLETVYRRQYWDKVHGAELPDGVDFAVFDYAVNSGPSRAVKDLQKVVGVSQDGKVGPKTLEAIKSMGSRNVINKLCDTRLAFMKRARDKKTKKILWPTFGKGWTKRVAGVRDFALGLSSKPTPERPSVVTKEVDKPVMPTSVDKEVKKKFSLAGWLGTLFSGGGIGALGLAGFGWRELLALGAVALVVLLGGLALRGWIVKAIKDIRQELNDA
Fi	ORF29	CCP90069.1	100	100	69	0	0	1	69	1	69	4.73e-49	140	hypothetical protein Fi(ORF26)	MLKPYLYGAMALALVGTHYFMYNAGKQSVLQRLSNDRVEVIKDGQKVDAAVYAADDDGLVCLLIDCQAN
Fi	ORF30	CCP90070.1	100	99.259	135	1	0	1	135	6	140	3.73e-99	272	hypothetical protein Fi(ORF27)	MSADEMKQDATVTLNWFRVNLPTIITIVGFGFYVGTNLNDIQKSISSLSKENAELKATTADIGKLAYRVDQLEFGLQRANERTDSLQNTLISSMDLMRRDINRLTTQVEVLSSRVGILTGDIDDPKQRRSRPGPNQHTSD
Fi	ORF31	CCP90072.1	100	100	87	0	0	1	87	1	87	1.23e-64	181	hypothetical protein Fi(ORF29)	MYEPDYHYIPCRCFSADHLVRVCPDEDIDGTLNVEILSSRQSSFWSRVRWALKHVFGRDDLVFADVIISREKWLKAAGEAERKEVGK
Fi	ORF32	CCP90073.1	100	100	70	0	0	1	70	1	70	1.1e-49	142	hypothetical protein Fi(ORF30)	MAKLTEAEFAQQCAFIAKNAADWASSILEIGEALNDPARLTTVCRFTDEMRQRLDHLDRKAGRAALRERE
Fi	ORF33	CCP90074.1	100	100	76	0	0	1	76	1	76	1.19e-55	157	hypothetical protein Fi(ORF31)	MKLTFEKIFSIYLALAVLTFGYIASETKCEQSFMSAQTNTECAVVRGVVGGITWPLYWTWEGFSIGRQVLKGGDHG
Fi	ORF34	CCP90075.1	100	100	104	0	0	1	104	1	104	3.19e-78	217	hypothetical protein Fi(ORF32)	MGFNTALMVLNDRLDEIRNDPHFGRRVSDAVMEASRRKEKHFGSFSMLPTQHADTVQVISVGFNSINLLGYAWSDDPEIILRELANRHGYRLVKKRESDGEQSE
Fi	ORF35	CCP90076.1	100	100	103	0	0	1	103	1	103	3.93e-76	211	hypothetical protein Fi(ORF33)	MPSKEHEALVEKVAKAINGPFHPVPEGSLFTLDQLRDVRWQQINDVERSLCLAGAKAAISTIRAALQEPTEIMLQAYWDGSEASDSWGLMLAASALGEKSDGI
Fi	ORF36	CCP90077.1	100	100	39	0	0	1	39	1	39	1.85e-22	71.6	hypothetical protein Fi(ORF34)	MSNILIISLIGLFTSGVAVGLSLAAVIYLSLNAKEASNA
Fi	ORF37	CCP90078.1	100	100	49	0	0	1	49	1	49	8.92e-34	100	hypothetical protein Fi(ORF35)	MTELIDRLSKLDAPDREVDAVTAAFERCAKSFTGDELTELLKFCPPSHF
Fi	ORF38	CCP90079.1	100	100	55	0	0	1	55	1	55	3.58e-40	117	hypothetical protein Fi(ORF36)	MNKLLPTVWIMRTDDGWYPIQPSEKCRPEDHGNLNDHVISIEDANGNVLWRRVKQ
Fi	ORF39	CCP90080.1	100	100	318	0	0	1	318	1	318	0	649	hypothetical protein Fi(ORF37)	MASELEPCPFCSKTMMLRSALWPSEGDADAIIHADPTDCPMLGFSDGSADGSIIEKWNCSLSNEDDFPSDGSCVRCGSVPRNANGLCNTCLDEDAERIENTRPTPVTPVSPDADGKCGELVTVGYGYVNSLGELEYAHATSSEMRTEALCRRSQAGSIIAELQAKAKDYREYSERLVKRLESEEATRSQVEELLAAERADHDNTIATLSSLIEDNAALTARIKELERVETELCTSIGLLEDKLNAANGKIEALVQSLAYETAHEATKRAEALEAKLAAAEQALKTARPYVEDYDTRRHNTGVDETLTQIDAVLGGKPS
Fi	ORF40	CCP90081.1	100	100	62	0	0	1	62	214	275	3.01e-44	134	DNA methyltransferase Fi(ORF38)	MSKIAYRRKEVIGDCTLYLGDCMEIMPTLGKVQAVLTDPPYGMTDASWDNAPNVEAMWRELKLDRTDAVFILNASQPFTSAVVLGNIKDFRVEWIWEKNAGSNFGTVKWQPMKEHESVLVFSSRTPRYLPIMEQRAASGAARVKTVVNYDSQPEAYSGITGKSASMRPQLRYPRSIQKFNRERGFHPNQKPVGLVEYFLKTYTEVGDVVLDPYMGSGTTAVGCINLGRPFIGVEIDPRYFDIACERVRNAYENSLNMFAGQTAATHPSGGDRHGE
Fi	ORF41	CCP90081.1	100	100	195	0	0	1	195	1	195	3.1e-150	409	DNA methyltransferase Fi(ORF37)	MSKIAYRRKEVIGDCTLYLGDCMEIMPTLGKVQAVLTDPPYGMTDASWDNAPNVEAMWRELKLDRTDAVFILNASQPFTSAVVLGNIKDFRVEWIWEKNAGSNFGTVKWQPMKEHESVLVFSSRTPRYLPIMEQRAASGAARVKTVVNYDSQPEAYSGITGKSASMRPQLRYPRSIQKFNRERGFHPNQKPVGLVEYFLKTYTEVGDVVLDPYMGSGTTAVGCINLGRPFIGVEIDPRYFDIACERVRNAYENSLNMFAGQTAATHPSGGDRHGE
Fi	ORF42	CCP90082.1	100	100	252	0	0	1	252	1	252	0	510	hypothetical protein Fi(ORF39)	MGKIPEEAVEAAIAAHNKYYDDLVIYPSEEPTPEGAFHEALKGALPFLPVQGAVKKLEWELVSGDHYAEGAATHYNIYETKPGLWNSVTVKPGNVRLATNVDLEAAKAAAQADYEARILSALEPSSAREQALEEVTLERSIEQWRNMKPSEVMKGSTAQITYALEDARKDILSLARALSSPDHIADAGKVEGDGWHVEYEVYSEDEWQAASTDLDGALDYAVMYAADGFKNITVQEVRRRTLPSALASEGEE
Fi	ORF43	CCP90083.1	100	100	64	0	0	1	64	1	64	4.01e-47	135	hypothetical protein Fi(ORF40)	MTTVPIIAKSLGHLMVDVEMDRKEPVNAWFAATGNELPYKMWMRLVNSPFDMMQAQEEVEKYNG
Fi	ORF44	CCP90084.1	92.94	100	79	0	0	7	85	1	79	1.45e-57	163	hypothetical protein Fi(ORF41)	MFSQKDFEDVMWGREFYESVSSATKEAVDHTLRNEALRICNIDDVYSRRSAIYECPEILRGYLKVEIERIWKIKIDRKR
Fi	ORF46	CCP90086.1	100	100	85	0	0	1	85	1	85	2.78e-63	177	hypothetical protein Fi(ORF43)	MEIRDILNEREKTHGDYRSHAAITQALKADMQCQSSWSSLPEHQRESLDMIAHKIGRILAGDPDFRDHWADIAGYATLSADRCTK
Fi	ORF47	CCP90087.1	100	100	141	0	0	1	141	1	141	1.16e-108	296	type III-restriction endonuclease Fi(ORF44)	MKFPDNIPLFGDPSYRGKCPLESVEQMSLVNQIRRVYPDTFGKIVFHPRNEGLVSKGQFSSMAKHKAEGMTKGAPDCIVPGNPAFLCEIKRANPQLSKWQDGQIEYLEAAQNAGAFVCVALGAKAAWEAFQTYVEKYYGNS
Fi	ORF48	CCP90088.1	96.01	100	577	0	0	25	601	1	577	0	1206	helicase Fi(ORF45)	MPCMVEAPTGAGKSVIIAEIARIIYEMTGKRILVTAPSAELVIQNRAKFIATGYPASMYSASAGKKSTRHHVVFGTPLTIKSNIKAFQKNFAMVICDECDLITPTLKKIIEGMQEGNPNLRVVGTTATPMRMREGYIFREWPDGRINDDSQSLNPFYHKCVYRIEARHLIEQGYLTKPVIGQINASRYDTSGLQLNRMGNYTPESLDKAFVGMGRKTAAIVADIVSQTRNRNAVLIFAATVKHAEEVMASLPPEISAIITGDTKDRKAILDKVSRGKIKYVVNVGVLTVGVDLPIVDTIALMRQSESVRLLQQIIGRGLRLYPNKTECLILDFCLNHEKHFPDGDLFDPKVVASKPKGEAKPLIAKCPICEFQNEFSCIPDYADHDKDENGYCLDVFGN…
Fi	ORF49	CCP90089.1	100	100	168	0	0	1	168	1	168	6.12e-127	345	DNA-binding protein Fi(ORF46)	MDYDCISKLIKYSPESGKLFWVKRDDVCKSWNTRYAGKEAFTATLNGYKYGKILGKNYYAHRIAWLIMNGEFADEIDHIDGNRSNNIYNNLRSVSHQNNMKNITMQSNNNSGVVGVYWNRSRCKWHAQIGVNGKSHHIGYFSNIDDAVNSRKKYEDIFGYHKNHGKGV
Fi	ORF50	CCP90090.1	100	100	208	0	0	1	208	1	208	5.12e-162	437	exonuclease Fi(ORF47)	MTYTYFDVETIPDQSEGALERAKESVKVPANYKNPDTIAAYIEENAQEAWERTALDGWKGHVACIVMNDMKWMVQETWREKEMLQDFFNRLNESTLVGHNIIGFDIPFLTKRALVLGVKLPPEHIWPRNLKPWDNRVFDTMLQLGNGKEFISLDNLARNLGTKGKGNTTGAQVHYMWQNGLHDEIAEYCANDVRIVREIHERFLACNW
Fi	ORF51	CCP90091.1	100	100	146	0	0	1	146	1	146	1.67e-110	301	hypothetical protein Fi(ORF48)	MGKYEWKPFTLLVSAEEVEKEVLKIEAGKYYKTGDGRKVGPIKSYEDRYFHKASFACREWTYLENGKWAGSLNNDNRDLISEWSEAPIRTVTRREIVEGVYGSVDIYHVTKKYVCVKINSNMSGEDLRETAHLFNQLAEALEENGK
Fi	ORF52	CCP90092.1	100	100	201	0	0	1	201	1	201	2.65e-150	407	hypothetical protein Fi(ORF49)	MSFWNTSSGESAISNATSFEIEGGGDILPIPAGTKVLAIIENVKIATVKDSVEQYVEIKWGIIKPEVYNKRKIFQKVWCFDYDPMQKDPAKAKAKKDKALKMLAAIDANAGGKLAQAGVEPTDESLALALNNKPMVIGLNTWDDAETKKPKGNWVYYVGPKNDPVTEVTKEDVQAQEAKAKASQPAASSNFSHDLDDEIPF
Fi	ORF53	CCP90093.1	100	98.936	94	1	0	1	94	1	94	3.72e-69	193	hypothetical protein Fi(ORF50)	MSKEDGEGTILRQYTFYNAQDVDDTVARLNSKIRELESSIESLQSMRPHWAKGYTSDSMAAQGQTAALSQIWSYLGVDNQTDAMQKLRELNKEN
Fi	ORF54	CCP90094.1	100	100	248	0	0	1	248	1	248	0	510	hypothetical protein Fi(ORF51)	MSILQNATNDGGEQALIVTLFGTPGTGKTSTALTFPKPYMIRTQGEAVPRDAPNKAVSLGITDSPAKLWEQLTALCKDEHDFKTLIVDSSTGLEGMFIKDVLDNDPKARGINTALGGYGAGRAAVAAQHAKLRKGAEYLRSVRGMHIVFIGHADIERIDPPDSESYSKYSLRLHRESMKSYVDDVDVVGFLRQATILRGEEDERKKAITTGDIILTTTLHPAFVSKNRLGIKDDIVVQMGVNPLQEYL
Fi	ORF55	CCP90095.1	100	100	42	0	0	1	42	55	96	5.55e-28	87	hypothetical protein Fi(ORF52)	MLIYLPFFNLRIAFRIIQLYCQHRFSTKGKNMKYLTGPELQEYLRSLPYGGLHKMAKETGMIYQSLSRIKVGKTINPTWETIKKVSEYRALQEGEG
Fi	ORF56	CCP90096.1	100	99.872	780	1	0	1	780	1	780	0	1623	DNA primase/polymerase Fi(ORF53)	MTNTHIQAFAENNHRVFMLESIDGNYCGCGNPKCTAIGKHPVASNWQNTPQWDDDQIENMSMMVDSMGRGYGVLCSNLLVIDVDAKNGGLASYAALLEKFPDIASAGLIVETGSGGGSKHLYFSLPADVKTVQTHKDYKGIDFKHTGFVVGPGSPHKSGRNYNVLSGSVDDIDHAPSALVEFLKREERRKIEYEGSTIDISDSVIADMLSHIDCYDEYSDWIKIGMAIHDATHGNGVALWDEWSRRSSKYNPEAIDARWHSFGKSSNPVTIGTLIKMAQDGGWTEKVSFEEVELQGWFAKAVTGNPVTQGITKEDIKEVKNPIKGCPVDISTIDLTMPPGFCGEVTRWINTQCRYPRLNLSAMASLYAIGNIAGLNYAANDTSRTRANLAIFCVAGSGT…
Fz	ORF1	AHB81117.1	100	100	65	0	0	1	65	1	65	2.71e-45	130	hypothetical protein Fz(ORF1)	MTTERVSQADIFGLRKTIDGLMMDLDLVEKESEMTNQDMWACIMAGVMLALAFAVPFVILAVGLV
Fz	ORF2	AHB81118.1	100	99.057	106	1	0	1	106	1	106	2.62e-76	212	hypothetical protein Fz(ORF2)	MINAKIILASAALFAAPASAQALEPVDALTGIIRMEVARQYCGLPLPEDALRELVGVVAPYIKKTPQEFTESVRRAAMEQGSIYQRNGSLPGFCANVGAIYGRYGK
Fz	ORF3	AHB81119.1	100	100	54	0	0	1	54	10	63	3.25e-37	110	hypothetical protein Fz(ORF3)	MVFYYLEDNMTYSPEASRKGGSRKHLVEVLIREVEAHKHGKHSAECMGELIIAVRKYQKETAK
Fz	ORF4	AHB81120.1	100	100	225	0	0	1	225	1	225	1.61e-174	470	GcrA-like protein Fz(ORF4)	MKFVWTQEVIDRASRLWKDGKSAMEIAEEIGVTRNSVLSIMHRYRELFPKLGITSRQAIERGLIDKAVALWNEGASVKIIALETGLTPGQVSGLTKRKRELFKKRDLKKRDLTLHRVNRSMKAKKSPRNDPVNRMSKFNPNAGSKAAWYQDPELDDFELSRLPGVSLIDNDGCMYPLTAEGPHLFCGHLRFKGRYCEHHTYKCEGYKGISISYKKAYDRNIMEVV
Fz	ORF5	AHB81121.1	100	100	30	0	0	1	30	1	30	4.22e-19	62.4	GcrA-like protein Fz(ORF5)	MSKKGKKALQQIADQSVYDFQASQSMWFCE
Fz	ORF6	AHB81122.1	100	100	132	0	0	1	132	1	132	5.52e-101	276	terminase small subunit Fz(ORF6)	MAGGRPTLYRPEYCETVIELGKQGDSLAQMAAHFDVSRQTIENWASDHPEFLAALSRAKVHCQAWWEKAGREGMFLGGGGFNAAVWKKSMEARFREDYTERQEVHQTGTMEHKHSIGEMTDEDLAKVIAGEK
Fz	ORF7	AHB81123.1	100	99.882	848	1	0	1	848	1	848	0	1749	terminase large subunit Fz(ORF7)	MTITKAQAAQELLNRRKARRNLVDYARYIEVPGAPVEEQDEESDEAEYFAETQLAKHHILILEAAQRCIEKPYGRLMLFMPPGSAKSSYGSVVVPSWAMGQKPGFKVIGVSYGSDMAKKFGRRTRSIIKQSKYRALFSTSLSGDQAAADEWALDNGSEYMSGGILSGITGNRADCLVAGTMIETSEGPVAIENIEHCPASVKVLSFNHRLNMMEYQDIEAFSHRKGIGIYRVTTARGSVVEATGNHQFYTGRGYVKASSLAPGDSLLSQLRKGEGETSIRLPEMGGEVRKGSLLLPSLQPRARVVQGQEKVRRVREPNGKEDAQVLRHMPSSSKEVAPCDSSANLPRLPDLQQDFQSGLAWQEGGGLCRLLQPNMCGHRPFSAYEREGEPDVEGWSYAS…
Fz	ORF8	AHB81125.1	100	100	85	0	0	1	85	1	85	3.32e-63	177	hypothetical protein Fz(ORF9)	MTKEHTPTPWDQLNGVFTPEDGYFSIIQTPDQCIANVFEEANAAHIVKCVNMHDELVSALDKIVDNNNDENWHNALNVLKKAGAL
Fz	ORF9	AHB81126.1	100	100	97	0	0	1	97	1	97	2.72e-71	199	hypothetical protein Fz(ORF10)	MSGAKFTKGPWEWVKSKNDNWSSYDLSPGILTKDTADGTPFGDEIDRANAHLIAAAPELYRNLEEVRKWMDEDDLGPWEAAFCAEIDALLAKARGEV
Fz	ORF10	AHB81127.1	100	100	131	0	0	1	131	1	131	3.82e-100	274	hypothetical protein Fz(ORF11)	MTNKDHIERTKRMIEVMQAYVDGEEVEFCGNNYDYWSKKDTPYWDWDAGTYRIAPSSTPDTINWDHVAPEFKYMARDENGIPFLYRNRPSIKDLDQWVDLDDICSNANSHKSYKRGTVDWKDSLVIRPGSE
Fz	ORF11	AHB81128.1	100	99.871	774	1	0	1	774	1	774	0	1584	portal protein Fz(ORF12)	MDEEEIQPSDTLELKDEPKSSSVVLSVLQNAKDKFREWQNICDRIDTVYSKYQGEKRPYSENWTDGELDLFWASYEILKPAVYAHPPKPVVSTQFKDRDPVKSKTAELLERVSVSNFDRSNIDDVMCEVRDDLIFTNRGVMWLTYESEKGEQRVCIEHLDRMDFLHEPARKWSEVGWVARRAWMTRKELRKRFYKASGDVYKDVKLSKKREDEERGNDDKSLKGSVWEVWHRADNKVYWVSEGVDRLLDEGEPHLKLKDFFPCPRPAYGTLARRSLIPVPDYERYSVHFDKINTLTARIYLLLEKVKLKGIVAGSGDIRDAVSELIQSEDDETVIFVPSISSDVTNMVAWMPLAEVATAITGLIEARAKLIDDFYQLSGISDIMRGATEADETLGAQQL…
Fz	ORF14	AHB81131.1	100	100	80	0	0	1	80	15	94	2.39e-59	168	hypothetical protein Fz(ORF15)	MKSISELVAEHRARMGASSLPKPYFRQDTIQPCMGMDGKMHDTLSSYRKTLLPSGNPKGERYIELGNESLPDFKAPEFDRKKRREDIKRAISEV
Fz	ORF15	AHB81132.1	100	99.746	393	1	0	1	393	1	393	0	789	structural protein Fz(ORF16)	MTDEVIQPSPVTEHVSTTLESDVTPKTSGGGKITPPPVEEAKPEVPAKAESVRDSLKAELDKTKEPEKVEKPVKAEKLEEEPKPVAKTEAKSATPEKEVDASEQVKDQQTERKSEFRDRPEPPARFLPRAKELWRNTPNEVQSEVSRLVREHETEVQQYRESHQFREELKEYEELGKQHGVSVKQALDNYVGIERKFAESPPEGFRQLLSNLNMQPQQAISHILRAFNVTPQQLAQHISADPNSYVSQAPQVQPQQQPQINPEVETLKRQNQAMQEQMAAFMYIEPFAKEHPRYYELEQDIAFFLQSGKIPANLSPAEKLEAAYDMAERINPSSNVSSFSPKQTSSESRVDEDFNGSKSIKSSPGNVLEVKEPDKKMSMRELLEDELKRLKKA
Fz	ORF16	AHB81133.1	100	99.702	336	1	0	1	336	1	336	0	678	major head protein Fz(ORF17)	MAIVQDRNYRQLLTAAVARRSREVQDIVYNSTPLTRILRDQGRIRVKRAGGPELRIPVQFDKLQAQWFTGYDKIEITPKELLNSAVFNWSRVVSMFSLTGTELMYTRGEEEVIDLMETYLDAAEKSVKEEFEVALIGDGTGAGGRELIGLGGAIPVIPNTGVYGGIDRATVPNWRTSTFNITNGDVSGFTTWDSTTARPIIERIALNRSRNGRYADLLIADSLSYQAISASFVAHQRIVSERLGRLGFAGLTYMTPAGPVDIVAAGGIGTVMPANTIFGIDTQGLAIYEFPDQAFVPFHPGDGMRPINQDAVAQGIVWSGQLVLENPLFSYRIITA
Fz	ORF17	AHB81134.1	100	100	114	0	0	1	114	1	114	8.37e-84	232	hypothetical protein Fz(ORF18)	MANSVPFRTTPQLGPQLNDVFVGLPYWDLTGIQGAGGATVSGITEPSYKLGNRETGDDGYDYIWVQNGTTALTASARVNMDSDFVTTANASGVLQAPDVAVPAGAYFHARVYAL
Fz	ORF18	AHB81135.1	100	99.559	227	1	0	1	227	1	227	1.28e-173	468	hypothetical protein Fz(ORF19)	MTKVVEIDMRDLNVTPFFKVIEVENIPKSETAGHAVMEMREVVEVRFAGSNNYAPVFPAHQTWKREGNKSITYAERWADQYRTFKEGNPQHAMGTPLEMLRPYGVTEEQLSICRVHRVYSIEALNTLEGDKLKSLGMMGNTLKELARKYISDHSASDKALNEIEALKKRIAELESAGTASTVIPEVEEDLYEAMTEAELRDMIESKTGTKPDGRLSHASLVNLAKGM
Fz	ORF19	AHB81136.1	93.99	99.543	219	1	0	15	233	1	219	2.81e-168	454	structural protein Fz(ORF20)	MGQKPAVFFTSSDQLELEIVDLVNEVARDICRYADWQALTKVYNVPTDGVTEIFDLPEDYDRQLLVTDIQDLNNWVWGYEHIENLNDFLYRRARNFELTPGAWTIYQNQIHFFPPPNAQNSATYPYISNNYALDSNNAGKPEFTADTDDFIIKGGNDLLTLGLIWRWRENKKLDYTGDQEQFTMALDQLAAKDKGTNVYRARSRSRRLNTHLAWPFELG
Fz	ORF20	AHB81137.1	69.15	88.913	469	29	2	200	645	326	794	0	827	structural protein Fz(ORF21)	MYQRPILAQKKPAQRKSDLKKFHAPTGGWISNRNLSTPMENGGPQGAAVLDNFFPTSTTAILRRGKELYATLGQGDEGVTSLFTYVNGLNRKLFASTENTIYDITNILVPYNYRLVTENGDYLVTENGDYFGQSSTEDMEAFEGALGGNWITVQFATTGGIYLIGVNGASTGFIYDGNAFYPYIPGGVWALSYDNVIQDFSVGEVITGDTSGAEGTVSEILPGGGLVLKDIVNAKNVYSMSFRDATDDIKVGMSLEGVDSGAKADVKTVSGVVSRYAINYVTKTANFTVGETVTGGTSSATCVVVSINADDDTKGQLVVSTVSGAFVVGEKLTGSVSGAATSSTVVYTRYDGNIEIEGMTGSFVSGELIRGADGITAYANSSPVYISGGSFLDNEMLTG…
Fz	ORF21	AHB81138.1	100	100	146	0	0	1	146	1	146	6.84e-112	305	hypothetical protein Fz(ORF22)	MYYSKTMNPSANEAVGFFVCREADITIKDFCSMGVFEDGDLIAGTLYHNYHPEYGVIELSSASVSKRWLTRAVINAMFFLPFTRLGCQLVVLRVSERNKTMIGIARKFGFSETYIPRLRGRDEGEFIFSLTDDEWSKSPYNKGVSE
Fz	ORF22	AHB81139.1	100	98.773	326	4	0	1	326	1	326	0	662	structural protein Fz(ORF23)	MGKSAPKAPDPAQTAAAQGAWNSFTAQQQQQMNMVNQNTPWGILDYQQTGTTWITDPNGKRVEVPTYTANTTLSPEQQAIFDASQSAQGNLANIANDQSAWLGDYLSSPFEFNNQDAENWAYDLASSRIMPQQEQNRKDLENRLINSGIRPGTSAYNTEMARLTNANTDQLNQLALTGRSQAFQEQLAQRNQPLNEIIGLMSGTQVQSPNSTFAQTPQSQVAGVDYSGLVNQKYQADMNAYNSKMGALGGLFGGVASMLPFSDRRLKEDIERIGKTDSGVPVYKFKYIGSPVTHIGYMAQDLLELQPEAVSQDADGYYRVDYSKVK
Fz	ORF23	AHB81140.1	100	99.275	138	1	0	1	138	1	138	3.76e-96	265	hypothetical protein Fz(ORF24)	MLFNFGFRPQGQMPFMQNQQINTFAANNLSGYNNLGNRMSNNPNAYQQIPMAPASGALIDSGLVNNQSFMNNISPFASANPSSAMMANMGFNQGNQYTLTPQQQQTPIAQNMMQSNIPDVKKQAIGSIMSGGLRGGNR
Fz	ORF24	AHB81141.1	100	99.863	729	1	0	1	729	1	729	0	1451	peptidoglycan hydrolase Fz(ORF25)	MANLQELIPAIFTGPNGERLTPEQIAQRQQVAQSLIGRATDTSPDAGGWASVLTKGLLGFQSGRDRRAADNAITANAAAEQSLISDMLGSLGGGAGFNPAVAAGASPTSVAAVGEPVDIPSAPEIRQGLIDRGLQPHIADAFILNFQDESGLNPGINEKNPIVPGSRGGFGLYQLTGPRRREYEAFAAQRGVNPADVNAQLDFLMNELQGSEAGAAKSILSAPDTATAAQAIVNNFLRPAPEHRQARAARYARVATTPQEAIEQVAPIDGLPAAQVAPYDFASDPNLSVANSLVSPQSPSNFNDRWNAGAATSPILPEQAIPASANIVPEVTPMSAESAPAADPRLLALNDQMLGGALSPSGSSPVAQALSGPFPSAPSADRAPVTSQPFQMPAQSQSG…
Fz	ORF25	AHB81142.1	100	100	500	0	0	1	500	1	500	0	976	structural protein Fz(ORF26)	MAIFELQGPDGQVYEVDAPDEASALQAFQGMGGADQPQPEGGYGSQIFSGLLEGATGALGAPVDLVNNLLVAPAAAGINYAFGTDIQPSQTPLGGSAGLRQGLAISPESQSGGEQFARRVAQSVGGAAPFAAGASSAGQVASILATGLGGGVGGATAQQIAPDNVGAEIAGELIGGLGTGAAISGLANRSARQAAEKAVPSIDDLKAQASDLYAQAEARGVVADPAMTTSLADDITKIARDNELITPTGRIAEAYPKAKEALQLMRDYAGYDMNPTQMQVIRETLADAAFGAEGKEGRIAKKMLSAFDDFVSPLAPELAEARKISSRYLKAGTLERARELAGARAGQFTGSGFENALRTEYRNLDRRIIKGQEQGWTPEQIQAINNVSRGTPMQNTARN…
Fz	ORF26	AHB81143.1	100	96.842	285	9	0	1	285	1	285	0	552	tail collar protein Fz(ORF27)	MPRDSNGNTNPLPGTIVQTGDTILPSQHNPALVDLYAMMTQSLSRDGQGGMRANLAMNGFQVTGLGNATQPGNAVPLSQFQSGTPVGAVIDYAGVNPPNTWQFCFGQAIEVSAYPDFVAACYVGNALNATAGFGYRTTSQTDPSNNRSTSGQFIVLPDLRGRVGAGKDDMGGSAANRVTTTGSGINGALIGSNGGEQNSTLTIDQIPNHDHGGSTGNGVGSYTILNVLKNLTGNLSLSTNGQVGFTNENIPFSTHNHPISPQGGGLPHNNMQPTVIINKIIKVSY
Fz	ORF27	AHB81144.1	73.47	100	36	0	0	1	36	1	36	2.33e-22	77.8	hypothetical protein Fz(ORF28)	MVDIRPKGLPPAILPLRTGDAVIIDQGADGVRQTNPISFTDSVAPVATQSEAQTGSDNTKRMTPLRTKQSIASEVGVSIASKAQGDKADSAVQSVNGETGSAIVLDKGDIGLGNVDNTSDADKPISNATQTALNAKANASVTISAGTGLTGGGTLAANRTIALNSTSIASLAKADSSVQTVNGVSPTGGNVSVSAEEVRLQDSRSSALLESFAGSVNFVQTAGYNSVGDGGGALYRRVASEPVSVNKINNGDFSSDTGWVKGPGWSIASGKANHATGASGAISQAVAFVTDRKYRVTFTVSDRTTGTVTPQFLDGTAFAGTA
Fz	ORF28	AHB81146.1	100	100	271	0	0	1	271	1	271	0	543	endolysin Fz(ORF30)	MDRNFKVSLKEVLKHEGGWADHPSDPGGATMKGVTIATFRAFVNPKGTKADLRKITDAQLETVYRRQYWDKVHGAELPDGVDFAVFDYAVNSGPSRAVKDLQKVVGVSQDGKVGPKTLEAIKSMGSRNVINKLCDTRLAFMKRARDKKTKKILWPTFGKGWTKRVAGVRDFALGLSSKPTPERPSVVTKEVDKPVMPTSVDKEVKKKFSLAGWLGTLFSGGGIGALGLAGFGWRELLALGAVALVVLLGGLALRGWIVKAIKDIRQELNDA
Fz	ORF29	AHB81147.1	100	100	69	0	0	1	69	1	69	4.73e-49	140	hypothetical protein Fz(ORF31)	MLKPYLYGAMALALVGTHYFMYNAGKQSVLQRLSNDRVEVIKDGQKVDAAVYAADDDGLVCLLIDCQAN
Fz	ORF30	AHB81148.1	100	99.259	135	1	0	1	135	6	140	3.73e-99	272	hypothetical protein Fz(ORF32)	MSADEMKQDATVTLNWFRVNLPTIITIVGFGFYVGTNLNDIQKSISSLSKENAELKATTADIGKLAYRVDQLEFGLQRANERTDSLQNTLISSMDLMRRDINRLTTQVEVLSSRVGILTGDIDDPKQRRSRPGPNQHTSD
Fz	ORF31	AHB81150.1	100	100	87	0	0	1	87	1	87	1.23e-64	181	hypothetical protein Fz(ORF34)	MYEPDYHYIPCRCFSADHLVRVCPDEDIDGTLNVEILSSRQSSFWSRVRWALKHVFGRDDLVFADVIISREKWLKAAGEAERKEVGK
Fz	ORF32	AHB81151.1	100	100	70	0	0	1	70	1	70	1.1e-49	142	hypothetical protein Fz(ORF35)	MAKLTEAEFAQQCAFIAKNAADWASSILEIGEALNDPARLTTVCRFTDEMRQRLDHLDRKAGRAALRERE
Fz	ORF33	AHB81152.1	100	100	76	0	0	1	76	1	76	1.2e-55	157	hypothetical protein Fz(ORF36)	MKLTFEKIFSIYLALAVLTFGYIASETKCEQSFMSAQTNTECAVVRGVVGGITWPLYWTWEGFSIGRQVLKGGDHG
Fz	ORF34	AHB81153.1	100	100	104	0	0	1	104	1	104	3.2e-78	217	hypothetical protein Fz(ORF37)	MGFNTALMVLNDRLDEIRNDPHFGRRVSDAVMEASRRKEKHFGSFSMLPTQHADTVQVISVGFNSINLLGYAWSDDPEIILRELANRHGYRLVKKRESDGEQSE
Fz	ORF35	AHB81154.1	100	100	103	0	0	1	103	1	103	3.93e-76	211	hypothetical protein Fz(ORF38)	MPSKEHEALVEKVAKAINGPFHPVPEGSLFTLDQLRDVRWQQINDVERSLCLAGAKAAISTIRAALQEPTEIMLQAYWDGSEASDSWGLMLAASALGEKSDGI
Fz	ORF36	AHB81155.1	100	100	39	0	0	1	39	1	39	1.85e-22	71.6	hypothetical protein Fz(ORF39)	MSNILIISLIGLFTSGVAVGLSLAAVIYLSLNAKEASNA
Fz	ORF37	AHB81156.1	100	100	49	0	0	1	49	1	49	8.92e-34	100	hypothetical protein Fz(ORF40)	MTELIDRLSKLDAPDREVDAVTAAFERCAKSFTGDELTELLKFCPPSHF
Fz	ORF38	AHB81157.1	100	100	55	0	0	1	55	1	55	3.58e-40	117	hypothetical protein Fz(ORF41)	MNKLLPTVWIMRTDDGWYPIQPSEKCRPEDHGNLNDHVISIEDANGNVLWRRVKQ
Fz	ORF39	AHB81158.1	100	100	318	0	0	1	318	1	318	0	649	hypothetical protein Fz(ORF42)	MASELEPCPFCSKTMMLRSALWPSEGDADAIIHADPTDCPMLGFSDGSADGSIIEKWNCSLSNEDDFPSDGSCVRCGSVPRNANGLCNTCLDEDAERIENTRPTPVTPVSPDADGKCGELVTVGYGYVNSLGELEYAHATSSEMRTEALCRRSQAGSIIAELQAKAKDYREYSERLVKRLESEEATRSQVEELLAAERADHDNTIATLSSLIEDNAALTARIKELERVETELCTSIGLLEDKLNAANGKIEALVQSLAYETAHEATKRAEALEAKLAAAEQALKTARPYVEDYDTRRHNTGVDETLTQIDAVLGGKPS
Fz	ORF40	AHB81159.1	100	100	62	0	0	1	62	214	275	3.02e-44	134	DNA methyl transferase Fz(ORF43)	MSKIAYRRKEVIGDCTLYLGDCMEIMPTLGKVQAVLTDPPYGMTDASWDNAPNVEAMWRELKLDRTDAVFILNASQPFTSAVVLGNIKDFRVEWIWEKNAGSNFGTVKWQPMKEHESVLVFSSRTPRYLPIMEQRAASGAARVKTVVNYDSQPEAYSGITGKSASMRPQLRYPRSIQKFNRERGFHPNQKPVGLVEYFLKTYTEVGDVVLDPYMGSGTTAVGCINLGRPFIGVEIDPRYFDIACERVRNAYENSLNMFAGQTAATHPSGGDRHGE
Fz	ORF41	AHB81159.1	100	100	195	0	0	1	195	1	195	3.1e-150	409	DNA methyl transferase Fz(ORF43)	MSKIAYRRKEVIGDCTLYLGDCMEIMPTLGKVQAVLTDPPYGMTDASWDNAPNVEAMWRELKLDRTDAVFILNASQPFTSAVVLGNIKDFRVEWIWEKNAGSNFGTVKWQPMKEHESVLVFSSRTPRYLPIMEQRAASGAARVKTVVNYDSQPEAYSGITGKSASMRPQLRYPRSIQKFNRERGFHPNQKPVGLVEYFLKTYTEVGDVVLDPYMGSGTTAVGCINLGRPFIGVEIDPRYFDIACERVRNAYENSLNMFAGQTAATHPSGGDRHGE
Fz	ORF42	AHB81160.1	100	100	252	0	0	1	252	1	252	0	510	hypothetical protein Fz(ORF44)	MGKIPEEAVEAAIAAHNKYYDDLVIYPSEEPTPEGAFHEALKGALPFLPVQGAVKKLEWELVSGDHYAEGAATHYNIYETKPGLWNSVTVKPGNVRLATNVDLEAAKAAAQADYEARILSALEPSSAREQALEEVTLERSIEQWRNMKPSEVMKGSTAQITYALEDARKDILSLARALSSPDHIADAGKVEGDGWHVEYEVYSEDEWQAASTDLDGALDYAVMYAADGFKNITVQEVRRRTLPSALASEGEE
Fz	ORF43	AHB81161.1	100	100	64	0	0	1	64	1	64	4.01e-47	135	hypothetical protein Fz(ORF45)	MTTVPIIAKSLGHLMVDVEMDRKEPVNAWFAATGNELPYKMWMRLVNSPFDMMQAQEEVEKYNG
Fz	ORF44	AHB81162.1	92.94	100	79	0	0	7	85	1	79	1.45e-57	163	hypothetical protein Fz(ORF46)	MFSQKDFEDVMWGREFYESVSSATKEAVDHTLRNEALRICNIDDVYSRRSAIYECPEILRGYLKVEIERIWKIKIDRKR
Fz	ORF46	AHB81164.1	100	100	85	0	0	1	85	1	85	2.78e-63	177	hypothetical protein Fz(ORF48)	MEIRDILNEREKTHGDYRSHAAITQALKADMQCQSSWSSLPEHQRESLDMIAHKIGRILAGDPDFRDHWADIAGYATLSADRCTK
Fz	ORF47	AHB81165.1	100	100	141	0	0	1	141	1	141	1.16e-108	296	type III restriction endonuclease Fz(ORF49)	MKFPDNIPLFGDPSYRGKCPLESVEQMSLVNQIRRVYPDTFGKIVFHPRNEGLVSKGQFSSMAKHKAEGMTKGAPDCIVPGNPAFLCEIKRANPQLSKWQDGQIEYLEAAQNAGAFVCVALGAKAAWEAFQTYVEKYYGNS
Fz	ORF48	AHB81166.1	95.51	100	574	0	0	28	601	1	574	0	1199	helicase Fz(ORF50)	MVEAPTGAGKSVIIAEIARIIYEMTGKRILVTAPSAELVIQNRAKFIATGYPASMYSASAGKKSTRHHVVFGTPLTIKSNIKAFQKNFAMVICDECDLITPTLKKIIEGMQEGNPNLRVVGTTATPMRMREGYIFREWPDGRINDDSQSLNPFYHKCVYRIEARHLIEQGYLTKPVIGQINASRYDTSGLQLNRMGNYTPESLDKAFVGMGRKTAAIVADIVSQTRNRNAVLIFAATVKHAEEVMASLPPEISAIITGDTKDRKAILDKVSRGKIKYVVNVGVLTVGVDLPIVDTIALMRQSESVRLLQQIIGRGLRLYPNKTECLILDFCLNHEKHFPDGDLFDPKVVASKPKGEAKPLIAKCPICEFQNEFSCIPDYADHDKDENGYCLDVFGNQIM…
Fz	ORF49	AHB81167.1	100	100	168	0	0	1	168	1	168	6.12e-127	345	DNA-binding protein Fz(ORF51)	MDYDCISKLIKYSPESGKLFWVKRDDVCKSWNTRYAGKEAFTATLNGYKYGKILGKNYYAHRIAWLIMNGEFADEIDHIDGNRSNNIYNNLRSVSHQNNMKNITMQSNNNSGVVGVYWNRSRCKWHAQIGVNGKSHHIGYFSNIDDAVNSRKKYEDIFGYHKNHGKGV
Fz	ORF50	AHB81168.1	100	100	208	0	0	1	208	1	208	5.13e-162	437	DNA-PolB associated exonuclease Fz(ORF52)	MTYTYFDVETIPDQSEGALERAKESVKVPANYKNPDTIAAYIEENAQEAWERTALDGWKGHVACIVMNDMKWMVQETWREKEMLQDFFNRLNESTLVGHNIIGFDIPFLTKRALVLGVKLPPEHIWPRNLKPWDNRVFDTMLQLGNGKEFISLDNLARNLGTKGKGNTTGAQVHYMWQNGLHDEIAEYCANDVRIVREIHERFLACNW
Fz	ORF51	AHB81169.1	100	100	146	0	0	1	146	1	146	1.67e-110	301	hypothetical protein Fz(ORF53)	MGKYEWKPFTLLVSAEEVEKEVLKIEAGKYYKTGDGRKVGPIKSYEDRYFHKASFACREWTYLENGKWAGSLNNDNRDLISEWSEAPIRTVTRREIVEGVYGSVDIYHVTKKYVCVKINSNMSGEDLRETAHLFNQLAEALEENGK
Fz	ORF52	AHB81170.1	100	100	201	0	0	1	201	1	201	2.66e-150	407	hypothetical protein Fz(ORF54)	MSFWNTSSGESAISNATSFEIEGGGDILPIPAGTKVLAIIENVKIATVKDSVEQYVEIKWGIIKPEVYNKRKIFQKVWCFDYDPMQKDPAKAKAKKDKALKMLAAIDANAGGKLAQAGVEPTDESLALALNNKPMVIGLNTWDDAETKKPKGNWVYYVGPKNDPVTEVTKEDVQAQEAKAKASQPAASSNFSHDLDDEIPF
Fz	ORF53	AHB81171.1	100	98.936	94	1	0	1	94	1	94	3.73e-69	193	hypothetical protein Fz(ORF55)	MSKEDGEGTILRQYTFYNAQDVDDTVARLNSKIRELESSIESLQSMRPHWAKGYTSDSMAAQGQTAALSQIWSYLGVDNQTDAMQKLRELNKEN
Fz	ORF54	AHB81172.1	100	100	248	0	0	1	248	1	248	0	510	hypothetical protein Fz(ORF56)	MSILQNATNDGGEQALIVTLFGTPGTGKTSTALTFPKPYMIRTQGEAVPRDAPNKAVSLGITDSPAKLWEQLTALCKDEHDFKTLIVDSSTGLEGMFIKDVLDNDPKARGINTALGGYGAGRAAVAAQHAKLRKGAEYLRSVRGMHIVFIGHADIERIDPPDSESYSKYSLRLHRESMKSYVDDVDVVGFLRQATILRGEEDERKKAITTGDIILTTTLHPAFVSKNRLGIKDDIVVQMGVNPLQEYL
Fz	ORF55	AHB81173.1	100	100	42	0	0	1	42	55	96	5.55e-28	87	hypothetical protein Fz(ORF57)	MLIYLPFFNLRIAFRIIQLYCQHRFSTKGKNMKYLTGPELQEYLRSLPYGGLHKMAKETGMIYQSLSRIKVGKTINPTWETIKKVSEYRALQEGEG
Fz	ORF56	AHB81174.1	100	99.872	780	1	0	1	780	1	780	0	1623	bifunctional DNA primase/polymerase Fz(ORF58)	MTNTHIQAFAENNHRVFMLESIDGNYCGCGNPKCTAIGKHPVASNWQNTPQWDDDQIENMSMMVDSMGRGYGVLCSNLLVIDVDAKNGGLASYAALLEKFPDIASAGLIVETGSGGGSKHLYFSLPADVKTVQTHKDYKGIDFKHTGFVVGPGSPHKSGRNYNVLSGSVDDIDHAPSALVEFLKREERRKIEYEGSTIDISDSVIADMLSHIDCYDEYSDWIKIGMAIHDATHGNGVALWDEWSRRSSKYNPEAIDARWHSFGKSSNPVTIGTLIKMAQDGGWTEKVSFEEVELQGWFAKAVTGNPVTQGITKEDIKEVKNPIKGCPVDISTIDLTMPPGFCGEVTRWINTQCRYPRLNLSAMASLYAIGNIAGLNYAANDTSRTRANLAIFCVAGSGT…
Iz	ORF1	APD21405.1	100	100	65	0	0	1	65	1	65	2.65e-45	130	hypothetical protein Iz(ORF61)	MTTERVSQADIFGLRKTIDGLMMDLDLVEKESEMTNQDMWACIMAGVMLALAFAVPFVILAVGLV
Iz	ORF2	APD21406.1	100	99.057	106	1	0	1	106	1	106	2.57e-76	212	hypothetical protein Iz(ORF62)	MINAKIILASAALFAAPASAQALEPVDALTGIIRMEVARQYCGLPLPEDALRELVGVVAPYIKKTPQEFTESVRRAAMEQGSIYQRNGSLPGFCANVGAIYGRYGK
Iz	ORF3	APD21407.1	100	100	54	0	0	1	54	1	54	4.38e-37	109	hypothetical protein Iz(ORF63)	MTYSPEASRKGGSRKHLVEVLIREVEAHKHGKHSAECMGELIIAVRKYQKETAK
Iz	ORF4	APD21408.1	100	100	225	0	0	1	225	48	272	6.73e-174	470	cell cycle regulator Iz(ORF64)	MGSTRRSAWVNSSLLSGSIRRKPQNDNLHRISNRCQGCCSVRYVVLEMKFVWTQEVIDRASRLWKDGKSAMEIAEEIGVTRNSVLSIMHRYRELFPKLGITSRQAIERGLIDKAVALWNEGASVKIIALETGLTPGQVSGLTKRKRELFKKRDLKKRDLTLHRVNRSMKAKKSPRNDPVNRMSKFNPNAGSKAAWYQDPELDDFELSRLPGVSLIDNDGCMYPLTAEGPHLFCGHLRFKGRYCEHHTYKCEGYKGISISYKKAYDRNIMEVV
Iz	ORF6	APD21345.1	100	100	132	0	0	1	132	1	132	5.41e-101	276	terminase small subunit Iz(ORF1)	MAGGRPTLYRPEYCETVIELGKQGDSLAQMAAHFDVSRQTIENWASDHPEFLAALSRAKVHCQAWWEKAGREGMFLGGGGFNAAVWKKSMEARFREDYTERQEVHQTGTMEHKHSIGEMTDEDLAKVIAGEK
Iz	ORF7	APD21346.1	91.04	100	772	0	0	77	848	1	772	0	1595	terminase large subunit Iz(ORF2)	MLFMPPGSAKSSYGSVVVPSWAMGQKPGFKVIGVSYGSDMAKKFGRRTRSIIKQSKYRALFSTSLSGDQAAADEWALDNGSEYMSGGILSGITGNRADCLVAGTMIETSEGPVAIENIEHCPASVKVLSFNHRLNMMEYQDIEAFSHRKGIGIYRVTTARGSVVEATGNHQFYTGRGYVKASSLAPGDSLLSQLRKGEGETSIRLPEMGGEVRKGSLLLPSLQPRARVVQGQEKVRRVREPDGKEDAQVLRHMPSSSKEVAPCDSSANLPRLPDLQQDFQSGLAWQEGGGLCRLLQPNMCGHRPFSAYEREGEPDVEGWSYASQATASFSPRVQGDEAADRREGWLHVRDMRGRQEATRSPHRQLADEQRVNEFGNPLSSLPQGGPQELAWEAERDHVI…
Iz	ORF8	APD21347.1	100	100	85	0	0	1	85	30	114	2.15e-63	179	hypothetical protein Iz(ORF3)	MLLRCLGSVKGFDYITIVCLCVFRSGETIMTKEHTPTPWDQLNGVFTPEDGYFSIIQTPDQCIANVFEEANAAHIVKCVNMHDELVSALDKIVDNNNDENWHNALNVLKKAGAL
Iz	ORF9	APD21348.1	100	100	97	0	0	1	97	1	97	2.67e-71	199	hypothetical protein Iz(ORF4)	MSGAKFTKGPWEWVKSKNDNWSSYDLSPGILTKDTADGTPFGDEIDRANAHLIAAAPELYRNLEEVRKWMDEDDLGPWEAAFCAEIDALLAKARGEV
Iz	ORF10	APD21349.1	100	100	131	0	0	1	131	1	131	3.74e-100	274	hypothetical protein Iz(ORF5)	MTNKDHIERTKRMIEVMQAYVDGEEVEFCGNNYDYWSKKDTPYWDWDAGTYRIAPSSTPDTINWDHVAPEFKYMARDENGIPFLYRNRPSIKDLDQWVDLDDICSNANSHKSYKRGTVDWKDSLVIRPGSE
Iz	ORF11	APD21351.1	83.85	100	649	0	0	126	774	1	649	0	1324	virion structural protein Iz(ORF7)	MCEVRDDLIFTNRGVMWLTYESEKGEQRVCIEHLDRMDFLHEPARKWSEVGWVARRAWMTRKELRKRFYKASGDVYKDVKLSKKREDEERGNDDKSLKGSVWEVWHRADNKVYWVSEGVDRLLDEGEPHLKLKDFFPCPRPAYGTLARRSLIPVPDYERYSVHFDKINTLTARIYLLLEKVKLKGIVAGSGDIRDAVSELIQSEDDETVIFVPSISSDVTNMVAWMPLAEVATAITGLIEARAKLIDDFYQLSGISDIMRGATEADETLGAQQLKGQYGSVRVRQKIDELQRIAADAVRISAEIIAEHFSKDTLLEMSQMKISTKAQIEKQIKGIEEAAEKELENLKKQTEKFVQENQIPPELQQDIQTKFKETQQAILQKYAPMLQEANSEIPIEDII…
Iz	ORF12	APD21353.1	100	100	59	0	0	1	59	1	59	3.28e-38	112	hypothetical protein Iz(ORF9)	MPGFPVVISDNGAPFVAVTSDAPVATVATNGLGIPISVVSSNAPPLIIEGYTPPEPDEE
Iz	ORF14	APD21356.1	100	100	80	0	0	1	80	15	94	2.35e-59	168	hypothetical protein Iz(ORF12)	MKSISELVAEHRARMGASSLPKPYFRQDTIQPCMGMDGKMHDTLSSYRKTLLPSGNPKGERYIELGNESLPDFKAPEFDRKKRREDIKRAISEV
Iz	ORF15	APD21357.1	100	100	393	0	0	1	393	1	393	0	790	hypothetical protein Iz(ORF13)	MTDEVIQPSPVTEHVSTTLESDVTPKTSGGGKITPPPVEEAKPEVPAKAESVRDSLKAELDKTKEPEKVEKPVKAEKLEEEPKPVAKTEAKSATPEKEVDASEQVKDQQTERKSEVRDRPEPPARFLPRAKELWRNTPNEVQSEVSRLVREHETEVQQYRESHQFREELKEYEELGKQHGVSVKQALDNYVGIERKFAESPPEGFRQLLSNLNMQPQQAISHILRAFNVTPQQLAQHISADPNSYVSQAPQVQPQQQPQINPEVETLKRQNQAMQEQMAAFMYIEPFAKEHPRYYELEQDIAFFLQSGKIPANLSPAEKLEAAYDMAERINPSSNVSSFSPKQTSSESRVDEDFNGSKSIKSSPGNVLEVKEPDKKMSMRELLEDELKRLKKA
Iz	ORF16	APD21358.1	100	99.702	336	1	0	1	336	1	336	0	678	major virion structural protein Iz(ORF14)	MAIVQDRNYRQLLTAAVARRSREVQDIVYNSTPLTRILRDQGRIRVKRAGGPELRIPVQFDKLQAQWFTGYDKIEITPKELLNSAVFNWSRVVSMFSLTGTELMYTRGEEEVIDLMETYLDAAEKSVKEEFEVALIGDGTGAGGRELIGLGGAIPVIPNTGVYGGIDRATVPNWRTSTFNITNGDVSGFTTWDSTTARPIIERIALNRSRNGRYADLLIADSLSYQAISASFVAHQRIVSERLGRLGFAGLTYMTPAGPVDIVAAGGIGTVMPANTIFGIDTQGLAIYEFPDQAFVPFHPGDGMRPINQDAVAQGIVWSGQLVLENPLFSYRIITA
Iz	ORF17	APD21359.1	100	100	114	0	0	1	114	1	114	8.21e-84	232	hypothetical protein Iz(ORF15)	MANSVPFRTTPQLGPQLNDVFVGLPYWDLTGIQGAGGATVSGITEPSYKLGNRETGDDGYDYIWVQNGTTALTASARVNMDSDFVTTANASGVLQAPDVAVPAGAYFHARVYAL
Iz	ORF18	APD21360.1	100	100	227	0	0	1	227	1	227	7.03e-175	471	hypothetical protein Iz(ORF16)	MTKVVEIDMRDLNVTPFFKVIEVENIPKSETAGHAVMEMYEVVEVRFAGSNNYAPVFPAHQTWKREGNKSITYAERWADQYRTFKEGNPQHAMGTPLEMLRPYGVTEEQLSICRVHRVYSIEALNTLEGDKLKSLGMMGNTLKELARKYISDHSASDKALNEIEALKKRIAELESAGTASTVIPEVEEDLYEAMTEAELRDMIESKTGTKPDGRLSHASLVNLAKGM
Iz	ORF19	APD21361.1	100	100	233	0	0	1	233	1	233	3.11e-179	483	hypothetical protein Iz(ORF17)	MSILSAMQSATIRLVGQKPAVFFTSSDQLELEIVDLVNEVARDICRYADWQALTKVYNVPTDGVTEIFDLPEDYDRQLLVTDIQDLNNWVWGYEHIENLNDFLYRRARNFELTPGAWTIYQNQIHFFPPPNAQNSATYPYISNNYALDSNNAGKPEFTADTDDFIIKGGNDLLTLGLIWRWRENKKLDYTGDQEQFTMALDQLAAKDKGTNVYRARSRSRRLNTHLAWPFELG
Iz	ORF20	APD21362.1	69.15	89.765	469	25	2	200	645	326	794	0	837	neck structural protein Iz(ORF18)	MYQRPILAQKKPAQRKSDLKKFHAPTGGWISNCNLSTPMENGGPQGAAVLDNFFPTSTTAILRRGKELYATLGQGDEGVTSLFTYVNGLNRKLFASTENTIYDITNILVPYNYRLVTENGDYLVTENGDYFGQSSTEDMEAFEGALGGNWITVQFATTGGIYLIGVNGASTGFIYDGNAFYPYIPGGVWALSYDNVIQDFSVGEVITGDTSGAEGTVSEILPGGGLVLKDIVNAKNVYSMSFRDATDDIKVGMSLEGVDSGAKADVKTVSGVVSRYAINYVTKTANFTVGETVTGGTSSATCVVVSINADDDTKGQLVVSTVSGAFVVGEKLTGSVSGAATSSTVVYTRYDGNIEIEGMTGSFVSGELIRGADGITAYANSSPVYISGGSFLYNEMLTG…
Iz	ORF21	APD21363.1	100	100	146	0	0	1	146	1	146	6.71e-112	305	acetyltransferase Iz(ORF19)	MYYSKTMNPSANEAVGFFVCREADITIKDFCSMGVFEDGDLIAGTLYHNYHPEYGVIELSSASVSKRWLTRAVINAMFFLPFTRLGCQLVVLRVSERNKTMIGIARKFGFSETYIPRLRGRDEGEFIFSLTDDEWSKSPYNKGVSE
Iz	ORF22	APD21364.1	100	99.387	326	2	0	1	326	1	326	0	665	hypothetical protein Iz(ORF20)	MGKSAPEAPDPAQTAAAQGAWNSFTAQQQQQMNMVNQNTPWGILDYQQTGTTWITDPNGKRVEVPTYTANTTLSPEQQAIFDASQSAQGNLANIANDRSAWLGDYLSSPFEFNNQDAENWAYDLASSRIMPQQEQNRKDLENRLINSGIRPGTSAYNTEMARLTNANTDQLNQLALTGRSQAFQEQLAQRNQPLNEIIGLMSGTQVQSPNSTFAQTPQSQVAGVDYSGLVNQKYQADMNAYNSKMGALGGLFGGVASMLPFSDRRLKEDIERIGKTDSGVPVYKFKYIGSPVTHIGYMAQDLLELQPEAVSQDADGYYRVDYSKVK
Iz	ORF23	APD21365.1	100	99.275	138	1	0	1	138	1	138	3.69e-96	265	hypothetical protein Iz(ORF21)	MLFNFGFRPQGQMPFMQNQQINTFAANNLSGYNNLGNRMSNNPNAYQQIPMAPASGALIDSGLVNNQSFMNNISPFASANPSSAMMANMGFNQGNQYTLTPQQQQTPIAQNMMQSNIPDVKKQAIGSIMSGGLRGGNR
Iz	ORF24	APD21366.1	100	99.863	729	1	0	1	729	1	729	0	1451	peptidogylcan hydrolase Iz(ORF22)	MANLQELIPAIFTGPNGERLTPEQIAQRQQVAQSLIGRATDTSPDAGGWASVLTKGLLGFQSGRDRRAADNAITANAAAEQSLISDMLGSLGGGAGFNPAVAAGASPTSVAAVGEPVDIPSAPEIRQGLIDRGLQPHIADAFILNFQDESGLNPGINEKNPIVPGSRGGFGLYQLTGPRRREYEAFAAQRGVNPADVNAQLDFLMNELQGSEAGAAKSILSAPDTATAAQAIVNNFLRPAPEHRQARAARYARVATTPQEAIEQVAPIDGLPAAQVAPYDFASDPNLSVANSLVSPQSPSNFNDRWNAGAATSPILPEQAIPASANIVPEVTPMSAESAPAADPRLLALNDQMLGGALSPSGSSPVAQALSGPFPSAPSADRAPVTSQPFQMPAQSQSG…
Iz	ORF25	APD21367.1	100	100	500	0	0	1	500	1	500	0	976	hypothetical protein Iz(ORF23)	MAIFELQGPDGQVYEVDAPDEASALQAFQGMGGADQPQPEGGYGSQIFSGLLEGATGALGAPVDLVNNLLVAPAAAGINYAFGTDIQPSQTPLGGSAGLRQGLAISPESQSGGEQFARRVAQSVGGAAPFAAGASSAGQVASILATGLGGGVGGATAQQIAPDNVGAEIAGELIGGLGTGAAISGLANRSARQAAEKAVPSIDDLKAQASDLYAQAEARGVVADPAMTTSLADDITKIARDNELITPTGRIAEAYPKAKEALQLMRDYAGYDMNPTQMQVIRETLADAAFGAEGKEGRIAKKMLSAFDDFVSPLAPELAEARKISSRYLKAGTLERARELAGARAGQFTGSGFENALRTEYRNLDRRIIKGQEQGWTPEQIQAINNVSRGTPMQNTARN…
Iz	ORF26	APD21368.1	100	97.895	285	6	0	1	285	1	285	0	561	tail collar domain-containing protein Iz(ORF24)	MPRDSNGNTNPLQGTIVQTGDTILPSQHNPALVDLYAMMTQSLSRDGQGGMRANLAMNGFQVTGLGNATQPGNAVPLSQFQSGTPVGAVIDYAGVNPPNTWQFCFGQAIEVSAYPDFVAACYVGNALNATAGFGYRTTSQTDPSNNRSTSGQFIVLPDLRGRVGAGKDDMGGSAANRVTTTGSGINGALIGSNGGEQNSTLTIYQIPNHDHGGSTGNGVGSYTILNVLKNLTGNLSLSRNGQVGFTNENIPFSTHNHPISPQGGGLPHNNMQPTVIINKIIKVSY
Iz	ORF27	APD21370.1	73.47	100	36	0	0	1	36	1	36	2.29e-22	77.8	tail fiber protein Iz(ORF26)	MVDIRPKGLPPAILPLRTGDAVIIDQGADGVRQTNPISFTDSVAPVATQSEAQTGSDNTKRMTPLRTKQSIASEVGVSIASKAQGDKADSAVQSVNGETGSAIVLDKGDIGLGNVDNTSDADKPISNATQTALNAKANASVTISAGTGLTGGGTLAANRTIALNSTSIASLAKADSSVQTVNGVSPTGGNVSVSAEEVRLQDSRSSALLESFAGSVNFVQTAGYNSVGDGGGALYRRVASEPVSVNKINNGDFSSDTGWVKGPGWSIASGKANHATGASGAISQAVAFVTDRKYRVTFTVSDRTTGTVTPQFLDGTAFAGTA
Iz	ORF27	APD21369.1	67.35	100	33	0	0	1	33	1	33	4.2e-20	66.2	hypothetical protein Iz(ORF25)	MVDIRPKGLPPAILPLRTGDAVIIDQGADGVRQGLVAIQY
Iz	ORF28	APD21372.1	100	100	271	0	0	1	271	1	271	0	543	secretion activator Iz(ORF28)	MDRNFKVSLKEVLKHEGGWADHPSDPGGATMKGVTIATFRAFVNPKGTKADLRKITDAQLETVYRRQYWDKVHGAELPDGVDFAVFDYAVNSGPSRAVKDLQKVVGVSQDGKVGPKTLEAIKSMGSRNVINKLCDTRLAFMKRARDKKTKKILWPTFGKGWTKRVAGVRDFALGLSSKPTPERPSVVTKEVDKPVMPTSVDKEVKKKFSLAGWLGTLFSGGGIGALGLAGFGWRELLALGAVALVVLLGGLALRGWIVKAIKDIRQELNDA
Iz	ORF29	APD21373.1	100	100	69	0	0	1	69	1	69	4.64e-49	140	hypothetical protein Iz(ORF29)	MLKPYLYGAMALALVGTHYFMYNAGKQSVLQRLSNDRVEVIKDGQKVDAAVYAADDDGLVCLLIDCQAN
Iz	ORF31	APD21376.1	100	100	87	0	0	1	87	1	87	1.21e-64	181	hypothetical protein Iz(ORF32)	MYEPDYHYIPCRCFSADHLVRVCPDEDIDGTLNVEILSSRQSSFWSRVRWALKHVFGRDDLVFADVIISREKWLKAAGEAERKEVGK
Iz	ORF32	APD21377.1	100	100	70	0	0	1	70	1	70	1.08e-49	142	hypothetical protein Iz(ORF33)	MAKLTEAEFAQQCAFIAKNAADWASSILEIGEALNDPARLTTVCRFTDEMRQRLDHLDRKAGRAALRERE
Iz	ORF33	APD21378.1	100	100	76	0	0	1	76	33	108	4.64e-55	157	hypothetical protein Iz(ORF34)	MVGRPRDYPTRTGEPAWLPACQKAGIRWGAERMKLTFEKIFSIYLALAVLTFGYIASETKCEQSFMSAQTNTECAVVRGVVGGITWPLYWTWEGFSIGRQVLKGGDHG
Iz	ORF34	APD21379.1	100	100	104	0	0	1	104	1	104	3.14e-78	217	hypothetical protein Iz(ORF35)	MGFNTALMVLNDRLDEIRNDPHFGRRVSDAVMEASRRKEKHFGSFSMLPTQHADTVQVISVGFNSINLLGYAWSDDPEIILRELANRHGYRLVKKRESDGEQSE
Iz	ORF35	APD21380.1	100	100	103	0	0	1	103	1	103	3.86e-76	211	hypothetical protein Iz(ORF36)	MPSKEHEALVEKVAKAINGPFHPVPEGSLFTLDQLRDVRWQQINDVERSLCLAGAKAAISTIRAALQEPTEIMLQAYWDGSEASDSWGLMLAASALGEKSDGI
Iz	ORF36	APD21381.1	100	100	39	0	0	1	39	1	39	1.82e-22	71.6	hypothetical protein Iz(ORF37)	MSNILIISLIGLFTSGVAVGLSLAAVIYLSLNAKEASNA
Iz	ORF37	APD21382.1	100	100	49	0	0	1	49	1	49	8.75e-34	100	hypothetical protein Iz(ORF38)	MTELIDRLSKLDAPDREVDAVTAAFERCAKSFTGDELTELLKFCPPSHF
Iz	ORF38	APD21383.1	100	100	55	0	0	1	55	1	55	3.51e-40	117	hypothetical protein Iz(ORF39)	MNKLLPTVWIMRTDDGWYPIQPSEKCRPEDHGNLNDHVISIEDANGNVLWRRVKQ
Iz	ORF39	APD21384.1	100	99.686	318	1	0	1	318	25	342	0	646	hypothetical protein Iz(ORF40)	MPTKTALTCLRDKPPPPTHQEATVMASELEPCPFCSKTMMLRSALWPSEGDADAIIHADPTDCPMLGFSDGSADGSIIEKWNCSLSNEDDFPSDGSCVRCGSVPRNANGLCNTCLDEDAERIENTRPTPVTPVSPDADGKCGELVTVGYGYVNSLGELEYAHATSSEMRTEALCRRSHAGSIIAELQAKAKDYREYSERLVKRLESEEATRSQVEELLAAERADHDNTIATLSSLIEDNAALTARIKELERVETELCTSIGLLEDKLNAANGKIEALVQSLAYETAHEATKRAEALEAKLAAAEQALKTARPYVEDYDTRRHNTGVDETLTQIDAVLGGKPS
Iz	ORF40	APD21385.1	100	100	62	0	0	1	62	1	62	1.85e-45	131	DNA methyltransferase Iz(ORF41)	MGSGTTAVGCINLGRPFIGVEIDPRYFDIACERVRNAYENSLNMFAGQTAATHPSGGDRHGE
Iz	ORF41	APD21386.1	100	100	195	0	0	1	195	1	195	1.75e-151	409	DNA methyltransferase Iz(ORF42)	MSKIAYRRKEVIGDCTLYLGDCMEIMPTLGKVQAVLTDPPYGMTDASWDNAPNVEAMWRELKLDRTDAVFILNASQPFTSAVVLGNIKDFRVEWIWEKNAGSNFGTVKWQPMKEHESVLVFSSRTPRYLPIMEQRAASGAARVKTVVNYDSQPEAYSGITGKSASMRPQLRYPRSIQKFNRERGFHPNQKPVGLV
Iz	ORF42	APD21387.1	100	100	252	0	0	1	252	1	252	0	510	hypothetical protein Iz(ORF43)	MGKIPEEAVEAAIAAHNKYYDDLVIYPSEEPTPEGAFHEALKGALPFLPVQGAVKKLEWELVSGDHYAEGAATHYNIYETKPGLWNSVTVKPGNVRLATNVDLEAAKAAAQADYEARILSALEPSSAREQALEEVTLERSIEQWRNMKPSEVMKGSTAQITYALEDARKDILSLARALSSPDHIADAGKVEGDGWHVEYEVYSEDEWQAASTDLDGALDYAVMYAADGFKNITVQEVRRRTLPSALASEGEE
Iz	ORF43	APD21388.1	100	100	64	0	0	1	64	1	64	3.93e-47	135	hypothetical protein Iz(ORF44)	MTTVPIIAKSLGHLMVDVEMDRKEPVNAWFAATGNELPYKMWMRLVNSPFDMMQAQEEVEKYNG
Iz	ORF44	APD21389.1	98.82	100	84	0	0	2	85	1	84	8.34e-62	174	hypothetical protein Iz(ORF45)	MTYRNMFSQKDFEDVMWGREFYESVSSATKEAVDHTLRNEALRICNIDDVYSRRSAIYECPEILRGYLKVEIERIWKIKIDRKR
Iz	ORF45	APD21391.1	100	100	52	0	0	1	52	1	52	6.53e-38	111	hypothetical protein Iz(ORF47)	MYEVTPYDAVFDISVQMQIEGYEKYARPGENSRYAHRKWEQVHARAFRKGNI
Iz	ORF46	APD21392.1	100	100	85	0	0	1	85	6	90	4.72e-63	177	hypothetical protein Iz(ORF48)	MWRSIMEIRDILNEREKTHGDYRSHAAITQALKADMQCQSSWSSLPEHQRESLDMIAHKIGRILAGDPDFRDHWADIAGYATLSADRCTK
Iz	ORF47	APD21393.1	81.56	100	115	0	0	27	141	1	115	2.96e-87	241	hypothetical protein Iz(ORF49)	MSLVNQIRRVYPDTFGKIVFHPRNEGLVSKGQFSSMAKHKAEGMTKGAPDCIVPGNPAFLCEIKRANPQLSKWQDGQIEYLEAAQNAGAFVCVALGAKAAWEAFQTYVEKYYGNS
Iz	ORF48	APD21394.1	96.01	100	577	0	0	25	601	1	577	0	1206	helicase Iz(ORF50)	MPCMVEAPTGAGKSVIIAEIARIIYEMTGKRILVTAPSAELVIQNRAKFIATGYPASMYSASAGKKSTRHHVVFGTPLTIKSNIKAFQKNFAMVICDECDLITPTLKKIIEGMQEGNPNLRVVGTTATPMRMREGYIFREWPDGRINDDSQSLNPFYHKCVYRIEARHLIEQGYLTKPVIGQINASRYDTSGLQLNRMGNYTPESLDKAFVGMGRKTAAIVADIVSQTRNRNAVLIFAATVKHAEEVMASLPPEISAIITGDTKDRKAILDKVSRGKIKYVVNVGVLTVGVDLPIVDTIALMRQSESVRLLQQIIGRGLRLYPNKTECLILDFCLNHEKHFPDGDLFDPKVVASKPKGEAKPLIAKCPICEFQNEFSCIPDYADHDKDENGYCLDVFGN…
Iz	ORF49	APD21395.1	100	100	168	0	0	1	168	1	168	6.01e-127	345	HNH endonuclease Iz(ORF51)	MDYDCISKLIKYSPESGKLFWVKRDDVCKSWNTRYAGKEAFTATLNGYKYGKILGKNYYAHRIAWLIMNGEFADEIDHIDGNRSNNIYNNLRSVSHQNNMKNITMQSNNNSGVVGVYWNRSRCKWHAQIGVNGKSHHIGYFSNIDDAVNSRKKYEDIFGYHKNHGKGV
Iz	ORF50	APD21396.1	100	100	208	0	0	1	208	1	208	5.03e-162	437	exonuclease Iz(ORF52)	MTYTYFDVETIPDQSEGALERAKESVKVPANYKNPDTIAAYIEENAQEAWERTALDGWKGHVACIVMNDMKWMVQETWREKEMLQDFFNRLNESTLVGHNIIGFDIPFLTKRALVLGVKLPPEHIWPRNLKPWDNRVFDTMLQLGNGKEFISLDNLARNLGTKGKGNTTGAQVHYMWQNGLHDEIAEYCANDVRIVREIHERFLACNW
Iz	ORF51	APD21397.1	100	100	146	0	0	1	146	1	146	1.64e-110	301	hypothetical protein Iz(ORF53)	MGKYEWKPFTLLVSAEEVEKEVLKIEAGKYYKTGDGRKVGPIKSYEDRYFHKASFACREWTYLENGKWAGSLNNDNRDLISEWSEAPIRTVTRREIVEGVYGSVDIYHVTKKYVCVKINSNMSGEDLRETAHLFNQLAEALEENGK
Iz	ORF52	APD21398.1	100	100	201	0	0	1	201	1	201	2.6e-150	407	hypothetical protein Iz(ORF54)	MSFWNTSSGESAISNATSFEIEGGGDILPIPAGTKVLAIIENVKIATVKDSVEQYVEIKWGIIKPEVYNKRKIFQKVWCFDYDPMQKDPAKAKAKKDKALKMLAAIDANAGGKLAQAGVEPTDESLALALNNKPMVIGLNTWDDAETKKPKGNWVYYVGPKNDPVTEVTKEDVQAQEAKAKASQPAASSNFSHDLDDEIPF
Iz	ORF53	APD21399.1	100	98.936	94	1	0	1	94	1	94	3.65e-69	193	hypothetical protein Iz(ORF55)	MSKEDGEGTILRQYTFYNAQDVDDTVARLNSKIRELESSIESLQSMRPHWAKGYTSDSMAAQGQTAALSQIWSYLGVDNQTDAMQKLRELNKEN
Iz	ORF54	APD21400.1	100	100	248	0	0	1	248	1	248	0	510	helicase subunit Iz(ORF56)	MSILQNATNDGGEQALIVTLFGTPGTGKTSTALTFPKPYMIRTQGEAVPRDAPNKAVSLGITDSPAKLWEQLTALCKDEHDFKTLIVDSSTGLEGMFIKDVLDNDPKARGINTALGGYGAGRAAVAAQHAKLRKGAEYLRSVRGMHIVFIGHADIERIDPPDSESYSKYSLRLHRESMKSYVDDVDVVGFLRQATILRGEEDERKKAITTGDIILTTTLHPAFVSKNRLGIKDDIVVQMGVNPLQEYL
Iz	ORF56	APD21402.1	62.56	100	488	0	0	1	488	1	488	0	1023	DNA primase Iz(ORF58)	MTNTHIQAFAENNHRVFMLESIDGNYCGCGNPKCTAIGKHPVASNWQNTPQWDDDQIENMSMMVDSMGRGYGVLCSNLLVIDVDAKNGGLASYAALLEKFPDIASAGLIVETGSGGGSKHLYFSLPADVKTVQTHKDYKGIDFKHTGFVVGPGSPHKSGRNYNVLSGSVDDIDHAPSALVEFLKREERRKIEYEGSTIDISDSVIADMLSHIDCYDEYSDWIKIGMAIHDATHGNGVALWDEWSRRSSKYNPEAIDARWHSFGKSSNPVTIGTLIKMAQDGGWTEKVSFEEVELQGWFAKAVTGNPVTQGITKEDIKEVKNPIKGCPVDISTIDLTMPPGFCGEVTRWINTQCRYPRLNLSAMASLYAIGNIAGLNYAANDTSRTRANLAIFCVAGSGT…
Iz	ORF56	APD21401.1	36.41	100	284	0	0	497	780	1	284	0	585	DNA primase Iz(ORF57)	MMRDKLAYFAQKVEENEDKEHSQKMVDSLKERLKTADRLVEPFLSLIGFTTPTQLSRMMVIDNAESGFLGRTVMCVEPDINPYPNPGFTKEDMPYGMKMKILALSGVDSSEEFDRIERRGPLKLVDIEPEAKELIERCINWTVDYNQSKIEMGLEPFSGLYRRVCEKAIKIALILGIPDGLITVEHVKWAMAASMRDAEEKVSAITIEDKSFSKADKLLASIYKAVKNKPGQTFAWIAARSNISKYGKEEVEKALAHMVARGDIRVEEDTNKKNLEILKRYYVR
Pr	ORF1	YP_007002067.1	100	100	65	0	0	1	65	1	65	2.48e-45	130	hypothetical protein Pr(ORF1)	MTTERVSQADIFGLRKTIDGLMMDLDLVEKESEMTNQDMWACIMAGVMLALAFAVPFVILAVGLV
Pr	ORF2	YP_007002068.1	100	99.057	106	1	0	1	106	1	106	2.41e-76	212	hypothetical protein Pr(ORF2)	MINAKIILASAALFAAPASAQALEPVDALTGIIRMEVARQYCGLPLPEDALRELVGVVAPYIKKTPQEFTESVRRAAMEQGSIYQRNGSLPGFCANVGAIYGRYGK
Pr	ORF3	YP_007002069.1	100	100	54	0	0	1	54	10	63	2.98e-37	110	hypothetical protein Pr(ORF3)	MVFYYLEDNMTYSPEASRKGGSRKHLVEVLIREVEAHKHGKHSAECMGELIIAVRKYQKETAK
Pr	ORF4	YP_007002070.1	100	100	225	0	0	1	225	1	225	1.48e-174	470	GcrA-like protein Pr(ORF4)	MKFVWTQEVIDRASRLWKDGKSAMEIAEEIGVTRNSVLSIMHRYRELFPKLGITSRQAIERGLIDKAVALWNEGASVKIIALETGLTPGQVSGLTKRKRELFKKRDLKKRDLTLHRVNRSMKAKKSPRNDPVNRMSKFNPNAGSKAAWYQDPELDDFELSRLPGVSLIDNDGCMYPLTAEGPHLFCGHLRFKGRYCEHHTYKCEGYKGISISYKKAYDRNIMEVV
Pr	ORF5	YP_007002071.1	100	100	30	0	0	1	30	1	30	3.87e-19	62.4	hypothetical protein Pr(ORF5)	MSKKGKKALQQIADQSVYDFQASQSMWFCE
Pr	ORF6	YP_007002072.1	100	100	132	0	0	1	132	1	132	5.06e-101	276	terminase small subunit Pr(ORF6)	MAGGRPTLYRPEYCETVIELGKQGDSLAQMAAHFDVSRQTIENWASDHPEFLAALSRAKVHCQAWWEKAGREGMFLGGGGFNAAVWKKSMEARFREDYTERQEVHQTGTMEHKHSIGEMTDEDLAKVIAGEK
Pr	ORF7	YP_007002073.1	100	100	848	0	0	1	848	1	848	0	1751	terminase large subunit Pr(ORF7)	MTITKAQAAQELLNRRKARRNLVDYARYIEVPGAPVEEQDEESDEAEYFAETQLAKHHILILEAAQRCIEKPYGRLMLFMPPGSAKSSYGSVVVPSWAMGQKPGFKVIGVSYGSDMAKKFGRRTRSIIKQSKYRALFSTSLSGDQAAADEWALDNGSEYMSGGILSGITGNRADCLVAGTMIETSEGPVAIENIEHCPASVKVLSFNHRLNMMEYQDIEAFSHRKGIGIYRVTTARGSVVEATGNHQFYTGRGYVKASSLAPGDSLLSQLRKGEGETSIRLPEMGGEVRKGSLLLPSLQPRARVVQGQEKVRRVREPDGKEDAQVLRHMPSSSKEVAPCDSSANLPRLPDLQQDFQSGLAWQEGGGLCRLLQPNMCGHRPFSAYEREGEPDVEGWSYAS…
Pr	ORF8	YP_007002075.1	100	100	85	0	0	1	85	1	85	3.04e-63	177	hypothetical protein Pr(ORF9)	MTKEHTPTPWDQLNGVFTPEDGYFSIIQTPDQCIANVFEEANAAHIVKCVNMHDELVSALDKIVDNNNDENWHNALNVLKKAGAL
Pr	ORF9	YP_007002076.1	100	100	97	0	0	1	97	1	97	2.49e-71	199	hypothetical protein Pr(ORF10)	MSGAKFTKGPWEWVKSKNDNWSSYDLSPGILTKDTADGTPFGDEIDRANAHLIAAAPELYRNLEEVRKWMDEDDLGPWEAAFCAEIDALLAKARGEV
Pr	ORF10	YP_007002077.1	100	100	131	0	0	1	131	1	131	3.5e-100	274	hypothetical protein Pr(ORF11)	MTNKDHIERTKRMIEVMQAYVDGEEVEFCGNNYDYWSKKDTPYWDWDAGTYRIAPSSTPDTINWDHVAPEFKYMARDENGIPFLYRNRPSIKDLDQWVDLDDICSNANSHKSYKRGTVDWKDSLVIRPGSE
Pr	ORF11	YP_007002078.1	100	99.871	774	1	0	1	774	1	774	0	1584	portal protein Pr(ORF12)	MDEEEIQPSDTLELKDEPKSSSVVLSVLQNAKDKFREWQNICDRIDTVYSKYQGEKRPYSENWTDGELDLFWASYEILKPAVYAHPPKPVVSTQFKDRDPVKSKTAELLERVSVSNFDRSNIDDVMCEVRDDLIFTNRGVMWLTYESEKGEQRVCIEHLDRMDFLHEPARKWSEVGWVARRAWMTRKELRKRFYKASGDVYKDVKLSKKREDEERGNDDKSLKGSVWEVWHRADNKVYWVSEGVDRLLDEGEPHLKLKDFFPCPRPAYGTLARRSLIPVPDYERYSVHFDKINTLTARIYLLLEKVKLKGIVAGSGDIRDAVSELIQSEDDETVIFVPSISSDVTNMVAWMPLAEVATAITGLIEARAKLIDDFYQLSGISDIMRGATEADETLGAQQL…
Pr	ORF14	YP_007002081.1	100	100	80	0	0	1	80	15	94	2.19e-59	168	hypothetical protein Pr(ORF15)	MKSISELVAEHRARMGASSLPKPYFRQDTIQPCMGMDGKMHDTLSSYRKTLLPSGNPKGERYIELGNESLPDFKAPEFDRKKRREDIKRAISEV
Pr	ORF15	YP_007002082.1	100	100	393	0	0	1	393	1	393	0	790	virion structural protein Pr(ORF16)	MTDEVIQPSPVTEHVSTTLESDVTPKTSGGGKITPPPVEEAKPEVPAKAESVRDSLKAELDKTKEPEKVEKPVKAEKLEEEPKPVAKTEAKSATPEKEVDASEQVKDQQTERKSEVRDRPEPPARFLPRAKELWRNTPNEVQSEVSRLVREHETEVQQYRESHQFREELKEYEELGKQHGVSVKQALDNYVGIERKFAESPPEGFRQLLSNLNMQPQQAISHILRAFNVTPQQLAQHISADPNSYVSQAPQVQPQQQPQINPEVETLKRQNQAMQEQMAAFMYIEPFAKEHPRYYELEQDIAFFLQSGKIPANLSPAEKLEAAYDMAERINPSSNVSSFSPKQTSSESRVDEDFNGSKSIKSSPGNVLEVKEPDKKMSMRELLEDELKRLKKA
Pr	ORF16	YP_007002083.1	100	99.405	336	2	0	1	336	1	336	0	676	major head protein Pr(ORF17)	MAIVQDRNYRQLLTAAVARRSREVQDIVYNSTPLTRILRDQGRIRVKRAGGPELRIPVQFDKLQAQWFTGYDKIEITPKELLNSAVFNWSRVVSMFSLTGTELMYTRGEEEVIDLMETYLDAAEKSVKEEFEVALIGDGTGAGGRELIGLGGAIPVIPNTGVYGGIDRATVPNWRTSTFNITNGDVSGFTTWDSTTARPIYERIALNRSRNGRYADLLIADSLSYQAISASFVAHQRIVSERLGRLGFAGLTYMTPAGPVDIVAAGGIGTVMPANTIFGIDTQGLAIYEFPDQAFVPFHPGDGMRPINQDAVAQGIVWSGQLVLENPLFSYRIITA
Pr	ORF17	YP_007002084.1	100	100	114	0	0	1	114	1	114	7.67e-84	232	virion structural protein Pr(ORF18)	MANSVPFRTTPQLGPQLNDVFVGLPYWDLTGIQGAGGATVSGITEPSYKLGNRETGDDGYDYIWVQNGTTALTASARVNMDSDFVTTANASGVLQAPDVAVPAGAYFHARVYAL
Pr	ORF18	YP_007002085.1	100	100	227	0	0	1	227	1	227	6.57e-175	471	hypothetical protein Pr(ORF19)	MTKVVEIDMRDLNVTPFFKVIEVENIPKSETAGHAVMEMYEVVEVRFAGSNNYAPVFPAHQTWKREGNKSITYAERWADQYRTFKEGNPQHAMGTPLEMLRPYGVTEEQLSICRVHRVYSIEALNTLEGDKLKSLGMMGNTLKELARKYISDHSASDKALNEIEALKKRIAELESAGTASTVIPEVEEDLYEAMTEAELRDMIESKTGTKPDGRLSHASLVNLAKGM
Pr	ORF19	YP_007002086.1	100	100	233	0	0	1	233	1	233	2.91e-179	483	tail protein Pr(ORF20)	MSILSAMQSATIRLVGQKPAVFFTSSDQLELEIVDLVNEVARDICRYADWQALTKVYNVPTDGVTEIFDLPEDYDRQLLVTDIQDLNNWVWGYEHIENLNDFLYRRARNFELTPGAWTIYQNQIHFFPPPNAQNSATYPYISNNYALDSNNAGKPEFTADTDDFIIKGGNDLLTLGLIWRWRENKKLDYTGDQEQFTMALDQLAAKDKGTNVYRARSRSRRLNTHLAWPFELG
Pr	ORF20	YP_007002087.1	100	99.38	645	4	0	1	645	1	645	0	1296	amidase Pr(ORF21)	MYQRPILAQKKPAQRKSDLKKFHAPTGGWISNRNLSTPMENGGPQGAAVLDNFFPTSTTAILRRGKELYATLGQGDEGVTSLFTYVNGLNRKLFASTENTIYDITNILVPYNYRLVTENGDYLVTENGDYFGQSSTEDMEAFEGALGGNWITVQFATTGGIYLIGVNGASTGFIYDGNAFYPYIPGGVWALSYDNVIQDFSVGEVITGDISGAEGTVSEILPGGGLVLKDIVNAKNVSGGSFLDNEMLTGDQGGSAQAASVLSNIVPGVAFPDGLTTADMSYVWAFKNRLWFAQKESLNIWYMDAPDAVGGDPVVYPMGGILTLGGSVLWGDSWSMGTGAAGGLSDQMVVTSTEGEVAVFQGSYPEATGDWSHVGTYRIGRPLGNRAHFRGGGDIAVAT…
Pr	ORF21	YP_007002088.1	100	100	146	0	0	1	146	1	146	6.27e-112	305	acyl-CoA N-acyltransferase Pr(ORF22)	MYYSKTMNPSANEAVGFFVCREADITIKDFCSMGVFEDGDLIAGTLYHNYHPEYGVIELSSASVSKRWLTRAVINAMFFLPFTRLGCQLVVLRVSERNKTMIGIARKFGFSETYIPRLRGRDEGEFIFSLTDDEWSKSPYNKGVSE
Pr	ORF22	YP_007002089.1	100	99.387	326	2	0	1	326	1	326	0	665	virion structural protein Pr(ORF23)	MGKSAPEAPDPAQTAAAQGAWNSFTAQQQQQMNMVNQNTPWGILDYQQTGTTWITDPNGKRVEVPTYTANTTLSPEQQAIFDASQSAQGNLANIANDRSAWLGDYLSSPFEFNNQDAENWAYDLASSRIMPQQEQNRKDLENRLINSGIRPGTSAYNTEMARLTNANTDQLNQLALTGRSQAFQEQLAQRNQPLNEIIGLMSGTQVQSPNSTFAQTPQSQVAGVDYSGLVNQKYQADMNAYNSKMGALGGLFGGVASMLPFSDRRLKEDIERIGKTDSGVPVYKFKYIGSPVTHIGYMAQDLLELQPEAVSQDADGYYRVDYSKVK
Pr	ORF23	YP_007002090.1	100	99.275	138	1	0	1	138	1	138	3.45e-96	265	hypothetical protein Pr(ORF24)	MLFNFGFRPQGQMPFMQNQQINTFAANNLSGYNNLGNRMSNNPNAYQQIPMAPASGALIDSGLVNNQSFMNNISPFASANPSSAMMANMGFNQGNQYTLTPQQQQTPIAQNMMQSNIPDVKKQAIGSIMSGGLRGGNR
Pr	ORF24	YP_007002091.1	100	99.863	729	1	0	1	729	1	729	0	1451	peptidoglycan hydrolase Pr(ORF25)	MANLQELIPAIFTGPNGERLTPEQIAQRQQVAQSLIGRATDTSPDAGGWASVLTKGLLGFQSGRDRRAADNAITANAAAEQSLISDMLGSLGGGAGFNPAVAAGASPTSVAAVGEPVDIPSAPEIRQGLIDRGLQPHIADAFILNFQDESGLNPGINEKNPIVPGSRGGFGLYQLTGPRRREYEAFAAQRGVNPADVNAQLDFLMNELQGSEAGAAKSILSAPDTATAAQAIVNNFLRPAPEHRQARAARYARVATTPQEAIEQVAPIDGLPAAQVAPYDFASDPNLSVANSLVSPQSPSNFNDRWNAGAATSPILPEQAIPASANIVPEVTPMSAESAPAADPRLLALNDQMLGGALSPSGSSPVAQALSGPFPSAPSADRAPVTSQPFQMPAQSQSG…
Pr	ORF25	YP_007002092.1	100	100	500	0	0	1	500	1	500	0	976	major head protein Pr(ORF26)	MAIFELQGPDGQVYEVDAPDEASALQAFQGMGGADQPQPEGGYGSQIFSGLLEGATGALGAPVDLVNNLLVAPAAAGINYAFGTDIQPSQTPLGGSAGLRQGLAISPESQSGGEQFARRVAQSVGGAAPFAAGASSAGQVASILATGLGGGVGGATAQQIAPDNVGAEIAGELIGGLGTGAAISGLANRSARQAAEKAVPSIDDLKAQASDLYAQAEARGVVADPAMTTSLADDITKIARDNELITPTGRIAEAYPKAKEALQLMRDYAGYDMNPTQMQVIRETLADAAFGAEGKEGRIAKKMLSAFDDFVSPLAPELAEARKISSRYLKAGTLERARELAGARAGQFTGSGFENALRTEYRNLDRRIIKGQEQGWTPEQIQAINNVSRGTPMQNTARN…
Pr	ORF26	YP_007002093.1	100	97.193	285	8	0	1	285	1	285	0	557	tail protein Pr(ORF27)	MPRDSNGNTNPLQGTIVQTGDTILPSQHNPALVDLYAMMTQSLSRDGQGGMRANLAMNGFQVTGLGKATQPGNAVPLSQFQSGTPVGAVIDYAGVNPPNTWQFCFGQAIEVSAYPDFVAACYVGNALNATAGFGYRTTSQTDPSNNRSTSGQFIVLPDLRGRVGAGKDDMGGSAANRVTTTGSGINGALIGSNGGEQNSTLTIYQIPNHDHGGSTGNGVGSYTILNVLKNLTGNLDLSRNGQVGFTNENIPFSTHNHPISPQGGGLPHNNMQPTVIINKIIKVSY
Pr	ORF27	YP_007002094.1	100	97.959	49	1	0	1	49	1	49	7.66e-32	95.9	hypothetical protein Pr(ORF28)	MVDIRPKGLPPAILPLRTGDAVIIDQGADGVRQTNPPRMAIDMREKDGS
Pr	ORF28	YP_007002095.1	88.93	100	241	0	0	31	271	1	241	4.87e-177	479	endolysin Pr(ORF29)	MKGVTIATFRAFVNPKGTKADLRKITDAQLETVYRRQYWDKVHGAELPDGVDFAVFDYAVNSGPSRAVKDLQKVVGVSQDGKVGPKTLEAIKSMGSRNVINKLCDTRLAFMKRARDKKTKKILWPTFGKGWTKRVAGVRDFALGLSSKPTPERPSVVTKEVDKPVMPTSVDKEVKKKFSLAGWLGTLFSGGGIGALGLAGFGWRELLALGAVALVVLLGGLALRGWIVKAIKDIRQELNDA
Pr	ORF29	YP_007002096.1	100	100	69	0	0	1	69	1	69	4.34e-49	140	hypothetical protein Pr(ORF30)	MLKPYLYGAMALALVGTHYFMYNAGKQSVLQRLSNDRVEVIKDGQKVDAAVYAADDDGLVCLLIDCQAN
Pr	ORF30	YP_007002097.1	100	99.259	135	1	0	1	135	6	140	3.42e-99	272	hypothetical protein Pr(ORF31)	MSADEMKQDATVTLNWFRVNLPTIITIVGFGFYVGTNLNDIQKSISSLSKENAELKATTADIGKLAYRVDQLEFGLQRANERTDSLQNTLISSMDLMRRDINRLTTQVEVLSSRVGILTGDIDDPKQRRSRPGPNQHTSD
Pr	ORF31	YP_007002099.1	100	100	87	0	0	1	87	1	87	1.13e-64	181	hypothetical protein Pr(ORF33)	MYEPDYHYIPCRCFSADHLVRVCPDEDIDGTLNVEILSSRQSSFWSRVRWALKHVFGRDDLVFADVIISREKWLKAAGEAERKEVGK
Pr	ORF32	YP_007002100.1	100	100	70	0	0	1	70	1	70	1.01e-49	142	hypothetical protein Pr(ORF34)	MAKLTEAEFAQQCAFIAKNAADWASSILEIGEALNDPARLTTVCRFTDEMRQRLDHLDRKAGRAALRERE
Pr	ORF33	YP_007002101.1	100	100	76	0	0	1	76	1	76	1.1e-55	157	hypothetical protein Pr(ORF35)	MKLTFEKIFSIYLALAVLTFGYIASETKCEQSFMSAQTNTECAVVRGVVGGITWPLYWTWEGFSIGRQVLKGGDHG
Pr	ORF34	YP_007002102.1	100	100	104	0	0	1	104	1	104	2.93e-78	217	hypothetical protein Pr(ORF36)	MGFNTALMVLNDRLDEIRNDPHFGRRVSDAVMEASRRKEKHFGSFSMLPTQHADTVQVISVGFNSINLLGYAWSDDPEIILRELANRHGYRLVKKRESDGEQSE
Pr	ORF35	YP_007002103.1	100	100	103	0	0	1	103	1	103	3.61e-76	211	hypothetical protein Pr(ORF37)	MPSKEHEALVEKVAKAINGPFHPVPEGSLFTLDQLRDVRWQQINDVERSLCLAGAKAAISTIRAALQEPTEIMLQAYWDGSEASDSWGLMLAASALGEKSDGI
Pr	ORF36	YP_007002104.1	100	100	39	0	0	1	39	1	39	1.7e-22	71.6	hypothetical protein Pr(ORF38)	MSNILIISLIGLFTSGVAVGLSLAAVIYLSLNAKEASNA
Pr	ORF37	YP_007002105.1	100	100	49	0	0	1	49	1	49	8.18e-34	100	hypothetical protein Pr(ORF39)	MTELIDRLSKLDAPDREVDAVTAAFERCAKSFTGDELTELLKFCPPSHF
Pr	ORF38	YP_007002106.1	100	100	55	0	0	1	55	1	55	3.28e-40	117	hypothetical protein Pr(ORF40)	MNKLLPTVWIMRTDDGWYPIQPSEKCRPEDHGNLNDHVISIEDANGNVLWRRVKQ
Pr	ORF39	YP_007002107.1	100	100	318	0	0	1	318	1	318	0	649	hypothetical protein Pr(ORF41)	MASELEPCPFCSKTMMLRSALWPSEGDADAIIHADPTDCPMLGFSDGSADGSIIEKWNCSLSNEDDFPSDGSCVRCGSVPRNANGLCNTCLDEDAERIENTRPTPVTPVSPDADGKCGELVTVGYGYVNSLGELEYAHATSSEMRTEALCRRSQAGSIIAELQAKAKDYREYSERLVKRLESEEATRSQVEELLAAERADHDNTIATLSSLIEDNAALTARIKELERVETELCTSIGLLEDKLNAANGKIEALVQSLAYETAHEATKRAEALEAKLAAAEQALKTARPYVEDYDTRRHNTGVDETLTQIDAVLGGKPS
Pr	ORF41	YP_007002108.1	100	100	195	0	0	1	195	1	195	1.64e-151	409	DNA methyl transferase Pr(ORF42)	MSKIAYRRKEVIGDCTLYLGDCMEIMPTLGKVQAVLTDPPYGMTDASWDNAPNVEAMWRELKLDRTDAVFILNASQPFTSAVVLGNIKDFRVEWIWEKNAGSNFGTVKWQPMKEHESVLVFSSRTPRYLPIMEQRAASGAARVKTVVNYDSQPEAYSGITGKSASMRPQLRYPRSIQKFNRERGFHPNQKPVGLV
Pr	ORF42	YP_007002109.1	100	100	252	0	0	1	252	1	252	0	510	hypothetical protein Pr(ORF43)	MGKIPEEAVEAAIAAHNKYYDDLVIYPSEEPTPEGAFHEALKGALPFLPVQGAVKKLEWELVSGDHYAEGAATHYNIYETKPGLWNSVTVKPGNVRLATNVDLEAAKAAAQADYEARILSALEPSSAREQALEEVTLERSIEQWRNMKPSEVMKGSTAQITYALEDARKDILSLARALSSPDHIADAGKVEGDGWHVEYEVYSEDEWQAASTDLDGALDYAVMYAADGFKNITVQEVRRRTLPSALASEGEE
Pr	ORF43	YP_007002110.1	100	100	64	0	0	1	64	1	64	3.68e-47	135	hypothetical protein Pr(ORF44)	MTTVPIIAKSLGHLMVDVEMDRKEPVNAWFAATGNELPYKMWMRLVNSPFDMMQAQEEVEKYNG
Pr	ORF44	YP_007002111.1	92.94	100	79	0	0	7	85	1	79	1.33e-57	163	hypothetical protein Pr(ORF45)	MFSQKDFEDVMWGREFYESVSSATKEAVDHTLRNEALRICNIDDVYSRRSAIYECPEILRGYLKVEIERIWKIKIDRKR
Pr	ORF46	YP_007002113.1	100	100	85	0	0	1	85	1	85	2.55e-63	177	DUF6378 domain-containing protein Pr(ORF47)	MEIRDILNEREKTHGDYRSHAAITQALKADMQCQSSWSSLPEHQRESLDMIAHKIGRILAGDPDFRDHWADIAGYATLSADRCTK
Pr	ORF47	YP_007002114.1	100	100	141	0	0	1	141	1	141	1.06e-108	296	type III restriction endonuclease Pr(ORF48)	MKFPDNIPLFGDPSYRGKCPLESVEQMSLVNQIRRVYPDTFGKIVFHPRNEGLVSKGQFSSMAKHKAEGMTKGAPDCIVPGNPAFLCEIKRANPQLSKWQDGQIEYLEAAQNAGAFVCVALGAKAAWEAFQTYVEKYYGNS
Pr	ORF48	YP_007002115.1	95.51	100	574	0	0	28	601	1	574	0	1199	DEAD/DEAH box helicase Pr(ORF49)	MVEAPTGAGKSVIIAEIARIIYEMTGKRILVTAPSAELVIQNRAKFIATGYPASMYSASAGKKSTRHHVVFGTPLTIKSNIKAFQKNFAMVICDECDLITPTLKKIIEGMQEGNPNLRVVGTTATPMRMREGYIFREWPDGRINDDSQSLNPFYHKCVYRIEARHLIEQGYLTKPVIGQINASRYDTSGLQLNRMGNYTPESLDKAFVGMGRKTAAIVADIVSQTRNRNAVLIFAATVKHAEEVMASLPPEISAIITGDTKDRKAILDKVSRGKIKYVVNVGVLTVGVDLPIVDTIALMRQSESVRLLQQIIGRGLRLYPNKTECLILDFCLNHEKHFPDGDLFDPKVVASKPKGEAKPLIAKCPICEFQNEFSCIPDYADHDKDENGYCLDVFGNQIM…
Pr	ORF49	YP_007002116.1	76.19	99.219	128	1	0	1	128	1	128	1.54e-95	264	DNA-binding protein Pr(ORF50)	MDYDCISKLIKYSPESGKLFWVKRDDVCKSWNTRYAGKEAFTATLNGYKYGKILGKNYYAHRIAWLIMNGEFADEIDHIDGNRSNNIYNNLRSVSHQNNMKNITMQSNNNSGVVGVYWNRSRCKWHAHR
Pr	ORF50	YP_007002117.1	100	100	208	0	0	1	208	1	208	4.7e-162	437	3'-5' exonuclease Pr(ORF51)	MTYTYFDVETIPDQSEGALERAKESVKVPANYKNPDTIAAYIEENAQEAWERTALDGWKGHVACIVMNDMKWMVQETWREKEMLQDFFNRLNESTLVGHNIIGFDIPFLTKRALVLGVKLPPEHIWPRNLKPWDNRVFDTMLQLGNGKEFISLDNLARNLGTKGKGNTTGAQVHYMWQNGLHDEIAEYCANDVRIVREIHERFLACNW
Pr	ORF51	YP_007002118.1	100	100	146	0	0	1	146	1	146	1.53e-110	301	hypothetical protein Pr(ORF52)	MGKYEWKPFTLLVSAEEVEKEVLKIEAGKYYKTGDGRKVGPIKSYEDRYFHKASFACREWTYLENGKWAGSLNNDNRDLISEWSEAPIRTVTRREIVEGVYGSVDIYHVTKKYVCVKINSNMSGEDLRETAHLFNQLAEALEENGK
Pr	ORF52	YP_007002119.1	100	100	201	0	0	1	201	1	201	2.43e-150	407	single strand DNA binding protein Pr(ORF53)	MSFWNTSSGESAISNATSFEIEGGGDILPIPAGTKVLAIIENVKIATVKDSVEQYVEIKWGIIKPEVYNKRKIFQKVWCFDYDPMQKDPAKAKAKKDKALKMLAAIDANAGGKLAQAGVEPTDESLALALNNKPMVIGLNTWDDAETKKPKGNWVYYVGPKNDPVTEVTKEDVQAQEAKAKASQPAASSNFSHDLDDEIPF
Pr	ORF53	YP_007002120.1	100	98.936	94	1	0	1	94	1	94	3.42e-69	193	hypothetical protein Pr(ORF54)	MSKEDGEGTILRQYTFYNAQDVDDTVARLNSKIRELESSIESLQSMRPHWAKGYTSDSMAAQGQTAALSQIWSYLGVDNQTDAMQKLRELNKEN
Pr	ORF54	YP_007002121.1	100	100	248	0	0	1	248	1	248	0	510	Sak4-like ssDNA annealing protein Pr(ORF55)	MSILQNATNDGGEQALIVTLFGTPGTGKTSTALTFPKPYMIRTQGEAVPRDAPNKAVSLGITDSPAKLWEQLTALCKDEHDFKTLIVDSSTGLEGMFIKDVLDNDPKARGINTALGGYGAGRAAVAAQHAKLRKGAEYLRSVRGMHIVFIGHADIERIDPPDSESYSKYSLRLHRESMKSYVDDVDVVGFLRQATILRGEEDERKKAITTGDIILTTTLHPAFVSKNRLGIKDDIVVQMGVNPLQEYL
Pr	ORF55	YP_007002122.1	100	100	42	0	0	1	42	55	96	5.09e-28	87	hypothetical protein Pr(ORF56)	MLIYLPFFNLRIAFRIIQLYCQHRFSTKGKNMKYLTGPELQEYLRSLPYGGLHKMAKETGMIYQSLSRIKVGKTINPTWETIKKVSEYRALQEGEG
Pr	ORF56	YP_007002123.1	100	100	780	0	0	1	780	1	780	0	1625	DNA primase Pr(ORF57)	MTNTHIQAFAENNHRVFMLESIDGNYCGCGNPKCTAIGKHPVASNWQNTPQWDDDQIENMSMMVDSMGRGYGVLCSNLLVIDVDAKNGGLASYAALLEKFPDIASAGLIVETGSGGGSKHLYFSLPADVKTVQTHKDYKGIDFKHTGFVVGPGSPHKSGRNYNVLSGSVDDIDHAPSALVEFLKREERRKIEYEGSTIDISDSVIADMLSHIDCYDEYSDWIKIGMAIHDATHGNGVALWDEWSRRSSKYNPEAIDARWHSFGKSSNPVTIGTLIKMAQDGGWTEKVSFEEVELQGWFAKAVTGNPVTQGITKEDIKEVKNPIKGCPVDISTIDLTMPPGFCGEVTRWINTQCRYPRLNLSAMASLYAIGNIAGLNYAANDTSRTRANLAIFCVAGSGT…
R/C	ORF1	AHB81175.1	100	100	65	0	0	1	65	1	65	2.45e-45	130	hypothetical protein R/C(ORF1)	MTTERVSQADIFGLRKTIDGLMMDLDLVEKESEMTNQDMWACIMAGVMLALAFAVPFVILAVGLV
R/C	ORF2	AHB81176.1	100	99.057	106	1	0	1	106	1	106	2.38e-76	212	hypothetical protein R/C(ORF2)	MINAKIILASAALFAAPASAQALEPVDALTGIIRMEVARQYCGLPLPEDALRELVGVVAPYIKKTPQEFTESVRRAAMEQGSIYQRNGSLPGFCANVGAIYGRYGK
R/C	ORF3	AHB81177.1	100	100	54	0	0	1	54	10	63	2.94e-37	110	hypothetical protein R/C(ORF3)	MVFYYLEDNMTYSPEASRKGGSRKHLVEVLIREVEAHKHGKHSAECMGELIIAVRKYQKETAK
R/C	ORF4	AHB81178.1	100	100	225	0	0	1	225	1	225	1.46e-174	470	GcrA-like protein R/C(ORF4)	MKFVWTQEVIDRASRLWKDGKSAMEIAEEIGVTRNSVLSIMHRYRELFPKLGITSRQAIERGLIDKAVALWNEGASVKIIALETGLTPGQVSGLTKRKRELFKKRDLKKRDLTLHRVNRSMKAKKSPRNDPVNRMSKFNPNAGSKAAWYQDPELDDFELSRLPGVSLIDNDGCMYPLTAEGPHLFCGHLRFKGRYCEHHTYKCEGYKGISISYKKAYDRNIMEVV
R/C	ORF5	AHB81179.1	100	100	30	0	0	1	30	1	30	3.83e-19	62.4	hypothetical protein R/C(ORF5)	MSKKGKKALQQIADQSVYDFQASQSMWFCE
R/C	ORF6	AHB81180.1	100	100	132	0	0	1	132	1	132	5e-101	276	terminase small subunit R/C(ORF6)	MAGGRPTLYRPEYCETVIELGKQGDSLAQMAAHFDVSRQTIENWASDHPEFLAALSRAKVHCQAWWEKAGREGMFLGGGGFNAAVWKKSMEARFREDYTERQEVHQTGTMEHKHSIGEMTDEDLAKVIAGEK
R/C	ORF7	AHB81181.1	100	100	848	0	0	1	848	1	848	0	1751	terminase large subunit R/C(ORF7)	MTITKAQAAQELLNRRKARRNLVDYARYIEVPGAPVEEQDEESDEAEYFAETQLAKHHILILEAAQRCIEKPYGRLMLFMPPGSAKSSYGSVVVPSWAMGQKPGFKVIGVSYGSDMAKKFGRRTRSIIKQSKYRALFSTSLSGDQAAADEWALDNGSEYMSGGILSGITGNRADCLVAGTMIETSEGPVAIENIEHCPASVKVLSFNHRLNMMEYQDIEAFSHRKGIGIYRVTTARGSVVEATGNHQFYTGRGYVKASSLAPGDSLLSQLRKGEGETSIRLPEMGGEVRKGSLLLPSLQPRARVVQGQEKVRRVREPDGKEDAQVLRHMPSSSKEVAPCDSSANLPRLPDLQQDFQSGLAWQEGGGLCRLLQPNMCGHRPFSAYEREGEPDVEGWSYAS…
R/C	ORF8	AHB81183.1	100	100	85	0	0	1	85	1	85	3.01e-63	177	hypothetical protein R/C(ORF9)	MTKEHTPTPWDQLNGVFTPEDGYFSIIQTPDQCIANVFEEANAAHIVKCVNMHDELVSALDKIVDNNNDENWHNALNVLKKAGAL
R/C	ORF9	AHB81184.1	100	100	97	0	0	1	97	1	97	2.47e-71	199	hypothetical protein R/C(ORF10)	MSGAKFTKGPWEWVKSKNDNWSSYDLSPGILTKDTADGTPFGDEIDRANAHLIAAAPELYRNLEEVRKWMDEDDLGPWEAAFCAEIDALLAKARGEV
R/C	ORF10	AHB81185.1	100	100	131	0	0	1	131	1	131	3.46e-100	274	hypothetical protein R/C(ORF11)	MTNKDHIERTKRMIEVMQAYVDGEEVEFCGNNYDYWSKKDTPYWDWDAGTYRIAPSSTPDTINWDHVAPEFKYMARDENGIPFLYRNRPSIKDLDQWVDLDDICSNANSHKSYKRGTVDWKDSLVIRPGSE
R/C	ORF11	AHB81186.1	100	99.871	774	1	0	1	774	1	774	0	1584	portal protein R/C(ORF12)	MDEEEIQPSDTLELKDEPKSSSVVLSVLQNAKDKFREWQNICDRIDTVYSKYQGEKRPYSENWTDGELDLFWASYEILKPAVYAHPPKPVVSTQFKDRDPVKSKTAELLERVSVSNFDRSNIDDVMCEVRDDLIFTNRGVMWLTYESEKGEQRVCIEHLDRMDFLHEPARKWSEVGWVARRAWMTRKELRKRFYKASGDVYKDVKLSKKREDEERGNDDKSLKGSVWEVWHRADNKVYWVSEGVDRLLDEGEPHLKLKDFFPCPRPAYGTLARRSLIPVPDYERYSVHFDKINTLTARIYLLLEKVKLKGIVAGSGDIRDAVSELIQSEDDETVIFVPSISSDVTNMVAWMPLAEVATAITGLIEARAKLIDDFYQLSGISDIMRGATEADETLGAQQL…
R/C	ORF14	AHB81189.1	100	100	80	0	0	1	80	15	94	2.17e-59	168	hypothetical protein R/C(ORF15)	MKSISELVAEHRARMGASSLPKPYFRQDTIQPCMGMDGKMHDTLSSYRKTLLPSGNPKGERYIELGNESLPDFKAPEFDRKKRREDIKRAISEV
R/C	ORF15	AHB81190.1	100	100	393	0	0	1	393	1	393	0	790	structural protein R/C(ORF16)	MTDEVIQPSPVTEHVSTTLESDVTPKTSGGGKITPPPVEEAKPEVPAKAESVRDSLKAELDKTKEPEKVEKPVKAEKLEEEPKPVAKTEAKSATPEKEVDASEQVKDQQTERKSEVRDRPEPPARFLPRAKELWRNTPNEVQSEVSRLVREHETEVQQYRESHQFREELKEYEELGKQHGVSVKQALDNYVGIERKFAESPPEGFRQLLSNLNMQPQQAISHILRAFNVTPQQLAQHISADPNSYVSQAPQVQPQQQPQINPEVETLKRQNQAMQEQMAAFMYIEPFAKEHPRYYELEQDIAFFLQSGKIPANLSPAEKLEAAYDMAERINPSSNVSSFSPKQTSSESRVDEDFNGSKSIKSSPGNVLEVKEPDKKMSMRELLEDELKRLKKA
R/C	ORF16	AHB81191.1	100	99.702	336	1	0	1	336	1	336	0	678	major head protein R/C(ORF17)	MAIVQDRNYRQLLTAAVARRSREVQDIVYNSTPLTRILRDQGRIRVKRAGGPELRIPVQFDKLQAQWFTGYDKIEITPKELLNSAVFNWSRVVSMFSLTGTELMYTRGEEEVIDLMETYLDAAEKSVKEEFEVALIGDGTGAGGRELIGLGGAIPVIPNTGVYGGIDRATVPNWRTSTFNITNGDVSGFTTWDSTTARPIIERIALNRSRNGRYADLLIADSLSYQAISASFVAHQRIVSERLGRLGFAGLTYMTPAGPVDIVAAGGIGTVMPANTIFGIDTQGLAIYEFPDQAFVPFHPGDGMRPINQDAVAQGIVWSGQLVLENPLFSYRIITA
R/C	ORF17	AHB81192.1	100	100	114	0	0	1	114	1	114	7.59e-84	232	structural protein R/C(ORF18)	MANSVPFRTTPQLGPQLNDVFVGLPYWDLTGIQGAGGATVSGITEPSYKLGNRETGDDGYDYIWVQNGTTALTASARVNMDSDFVTTANASGVLQAPDVAVPAGAYFHARVYAL
R/C	ORF18	AHB81193.1	100	100	227	0	0	1	227	1	227	6.5e-175	471	hypothetical protein R/C(ORF19)	MTKVVEIDMRDLNVTPFFKVIEVENIPKSETAGHAVMEMYEVVEVRFAGSNNYAPVFPAHQTWKREGNKSITYAERWADQYRTFKEGNPQHAMGTPLEMLRPYGVTEEQLSICRVHRVYSIEALNTLEGDKLKSLGMMGNTLKELARKYISDHSASDKALNEIEALKKRIAELESAGTASTVIPEVEEDLYEAMTEAELRDMIESKTGTKPDGRLSHASLVNLAKGM
R/C	ORF19	AHB81194.1	100	100	233	0	0	1	233	1	233	2.88e-179	483	structural protein R/C(ORF20)	MSILSAMQSATIRLVGQKPAVFFTSSDQLELEIVDLVNEVARDICRYADWQALTKVYNVPTDGVTEIFDLPEDYDRQLLVTDIQDLNNWVWGYEHIENLNDFLYRRARNFELTPGAWTIYQNQIHFFPPPNAQNSATYPYISNNYALDSNNAGKPEFTADTDDFIIKGGNDLLTLGLIWRWRENKKLDYTGDQEQFTMALDQLAAKDKGTNVYRARSRSRRLNTHLAWPFELG
R/C	ORF20	AHB81195.1	100	99.535	645	3	0	1	645	1	645	0	1298	structural protein R/C(ORF21)	MYQRPILAQKKPAQRKSDLKKFHAPTGGWISNRNLSTPMENGGPQGAAVLDNFFPTSTTAILRRGKELYATLGQGDEGVTSLFTYVNGLNRKLFASTENTIYDITNILVPYNYRLVTENGDYLVTENGDYFGQSSTEDMEAFEGALGGNWITVQFATTGGIYLIGVNGASTGFIYDGNAFYPYIPGGVWALSYDNVIQDFSVGEVITGDTSGAEGTVSEILPGGGLVLKDIVNAKNVSGGSFLDNEMLTGDQGGSAQAASVLSNIVPGVAFPDGLTTADMSYVWAFKNRLWFAQKESLNIWYMDAPDAVGGDPVVYPMGGILTLGGSVLWGDSWSMGTGAAGGLSDQMVVTSTEGEVAVFQGSYPEATGDWSHVGTYRIGRPLGNRAHFRGGGDIAVAT…
R/C	ORF21	AHB81196.1	100	100	146	0	0	1	146	1	146	6.2e-112	305	hypothetical protein R/C(ORF22)	MYYSKTMNPSANEAVGFFVCREADITIKDFCSMGVFEDGDLIAGTLYHNYHPEYGVIELSSASVSKRWLTRAVINAMFFLPFTRLGCQLVVLRVSERNKTMIGIARKFGFSETYIPRLRGRDEGEFIFSLTDDEWSKSPYNKGVSE
R/C	ORF22	AHB81197.1	100	99.387	326	2	0	1	326	1	326	0	665	structural protein R/C(ORF23)	MGKSAPEAPDPAQTAAAQGAWNSFTAQQQQQMNMVNQNTPWGILDYQQTGTTWITDPNGKRVEVPTYTANTTLSPEQQAIFDASQSAQGNLANIANDRSAWLGDYLSSPFEFNNQDAENWAYDLASSRIMPQQEQNRKDLENRLINSGIRPGTSAYNTEMARLTNANTDQLNQLALTGRSQAFQEQLAQRNQPLNEIIGLMSGTQVQSPNSTFAQTPQSQVAGVDYSGLVNQKYQADMNAYNSKMGALGGLFGGVASMLPFSDRRLKEDIERIGKTDSGVPVYKFKYIGSPVTHIGYMAQDLLELQPEAVSQDADGYYRVDYSKVK
R/C	ORF23	AHB81198.1	100	99.275	138	1	0	1	138	1	138	3.41e-96	265	hypothetical protein R/C(ORF24)	MLFNFGFRPQGQMPFMQNQQINTFAANNLSGYNNLGNRMSNNPNAYQQIPMAPASGALIDSGLVNNQSFMNNISPFASANPSSAMMANMGFNQGNQYTLTPQQQQTPIAQNMMQSNIPDVKKQAIGSIMSGGLRGGNR
R/C	ORF24	AHB81199.1	100	99.863	729	1	0	1	729	1	729	0	1451	peptidoglycan hydrolase R/C(ORF25)	MANLQELIPAIFTGPNGERLTPEQIAQRQQVAQSLIGRATDTSPDAGGWASVLTKGLLGFQSGRDRRAADNAITANAAAEQSLISDMLGSLGGGAGFNPAVAAGASPTSVAAVGEPVDIPSAPEIRQGLIDRGLQPHIADAFILNFQDESGLNPGINEKNPIVPGSRGGFGLYQLTGPRRREYEAFAAQRGVNPADVNAQLDFLMNELQGSEAGAAKSILSAPDTATAAQAIVNNFLRPAPEHRQARAARYARVATTPQEAIEQVAPIDGLPAAQVAPYDFASDPNLSVANSLVSPQSPSNFNDRWNAGAATSPILPEQAIPASANIVPEVTPMSAESAPAADPRLLALNDQMLGGALSPSGSSPVAQALSGPFPSAPSADRAPVTSQPFQMPAQSQSG…
R/C	ORF25	AHB81200.1	100	100	500	0	0	1	500	1	500	0	976	structural protein R/C(ORF26)	MAIFELQGPDGQVYEVDAPDEASALQAFQGMGGADQPQPEGGYGSQIFSGLLEGATGALGAPVDLVNNLLVAPAAAGINYAFGTDIQPSQTPLGGSAGLRQGLAISPESQSGGEQFARRVAQSVGGAAPFAAGASSAGQVASILATGLGGGVGGATAQQIAPDNVGAEIAGELIGGLGTGAAISGLANRSARQAAEKAVPSIDDLKAQASDLYAQAEARGVVADPAMTTSLADDITKIARDNELITPTGRIAEAYPKAKEALQLMRDYAGYDMNPTQMQVIRETLADAAFGAEGKEGRIAKKMLSAFDDFVSPLAPELAEARKISSRYLKAGTLERARELAGARAGQFTGSGFENALRTEYRNLDRRIIKGQEQGWTPEQIQAINNVSRGTPMQNTARN…
R/C	ORF26	AHB81201.1	100	97.895	285	6	0	1	285	1	285	0	561	tail collar protein R/C(ORF27)	MPRDSNGNTNPLQGTIVQTGDTILPSQHNPALVDLYAMMTQSLSRDGQGGMRANLAMNGFQVTGLGNATQPGNAVPLSQFQSGTPVGAVIDYAGVNPPNTWQFCFGQAIEVSAYPDFVAACYVGNALNATAGFGYRTTSQTDPSNNRSTSGQFIVLPDLRGRVGAGKDDMGGSAANRVTTTGSGINGALIGSNGGEQNSTLTIYQIPNHDHGGSTGNGVGSYTILNVLKNLTGNLSLSRNGQVGFTNENIPFSTHNHPISPQGGGLPHNNMQPTVIINKIIKVSY
R/C	ORF27	AHB81202.1	100	97.959	49	1	0	1	49	1	49	7.57e-32	95.9	hypothetical protein R/C(ORF28)	MVDIRPKGLPPAILPLRTGDAVIIDQGADGVRQTNPPRMAIDMREKDGS
R/C	ORF28	AHB81203.1	88.93	100	241	0	0	31	271	1	241	4.82e-177	479	endolysin R/C(ORF29)	MKGVTIATFRAFVNPKGTKADLRKITDAQLETVYRRQYWDKVHGAELPDGVDFAVFDYAVNSGPSRAVKDLQKVVGVSQDGKVGPKTLEAIKSMGSRNVINKLCDTRLAFMKRARDKKTKKILWPTFGKGWTKRVAGVRDFALGLSSKPTPERPSVVTKEVDKPVMPTSVDKEVKKKFSLAGWLGTLFSGGGIGALGLAGFGWRELLALGAVALVVLLGGLALRGWIVKAIKDIRQELNDA
R/C	ORF29	AHB81204.1	100	100	69	0	0	1	69	1	69	4.29e-49	140	hypothetical protein R/C(ORF30)	MLKPYLYGAMALALVGTHYFMYNAGKQSVLQRLSNDRVEVIKDGQKVDAAVYAADDDGLVCLLIDCQAN
R/C	ORF30	AHB81205.1	100	99.259	135	1	0	1	135	6	140	3.39e-99	272	hypothetical protein R/C(ORF31)	MSADEMKQDATVTLNWFRVNLPTIITIVGFGFYVGTNLNDIQKSISSLSKENAELKATTADIGKLAYRVDQLEFGLQRANERTDSLQNTLISSMDLMRRDINRLTTQVEVLSSRVGILTGDIDDPKQRRSRPGPNQHTSD
R/C	ORF31	AHB81207.1	100	100	87	0	0	1	87	1	87	1.12e-64	181	hypothetical protein R/C(ORF33)	MYEPDYHYIPCRCFSADHLVRVCPDEDIDGTLNVEILSSRQSSFWSRVRWALKHVFGRDDLVFADVIISREKWLKAAGEAERKEVGK
R/C	ORF32	AHB81208.1	100	100	70	0	0	1	70	1	70	1e-49	142	hypothetical protein R/C(ORF34)	MAKLTEAEFAQQCAFIAKNAADWASSILEIGEALNDPARLTTVCRFTDEMRQRLDHLDRKAGRAALRERE
R/C	ORF33	AHB81209.1	100	100	76	0	0	1	76	1	76	1.08e-55	157	hypothetical protein R/C(ORF35)	MKLTFEKIFSIYLALAVLTFGYIASETKCEQSFMSAQTNTECAVVRGVVGGITWPLYWTWEGFSIGRQVLKGGDHG
R/C	ORF34	AHB81210.1	100	100	104	0	0	1	104	1	104	2.9e-78	217	hypothetical protein R/C(ORF36)	MGFNTALMVLNDRLDEIRNDPHFGRRVSDAVMEASRRKEKHFGSFSMLPTQHADTVQVISVGFNSINLLGYAWSDDPEIILRELANRHGYRLVKKRESDGEQSE
R/C	ORF35	AHB81211.1	100	100	103	0	0	1	103	1	103	3.57e-76	211	hypothetical protein R/C(ORF37)	MPSKEHEALVEKVAKAINGPFHPVPEGSLFTLDQLRDVRWQQINDVERSLCLAGAKAAISTIRAALQEPTEIMLQAYWDGSEASDSWGLMLAASALGEKSDGI
R/C	ORF36	AHB81212.1	100	100	39	0	0	1	39	1	39	1.68e-22	71.6	hypothetical protein R/C(ORF38)	MSNILIISLIGLFTSGVAVGLSLAAVIYLSLNAKEASNA
R/C	ORF37	AHB81213.1	100	100	49	0	0	1	49	1	49	8.1e-34	100	hypothetical protein R/C(ORF39)	MTELIDRLSKLDAPDREVDAVTAAFERCAKSFTGDELTELLKFCPPSHF
R/C	ORF38	AHB81214.1	100	100	55	0	0	1	55	1	55	3.25e-40	117	hypothetical protein R/C(ORF40)	MNKLLPTVWIMRTDDGWYPIQPSEKCRPEDHGNLNDHVISIEDANGNVLWRRVKQ
R/C	ORF39	AHB81215.1	100	100	318	0	0	1	318	1	318	0	649	hypothetical protein R/C(ORF41)	MASELEPCPFCSKTMMLRSALWPSEGDADAIIHADPTDCPMLGFSDGSADGSIIEKWNCSLSNEDDFPSDGSCVRCGSVPRNANGLCNTCLDEDAERIENTRPTPVTPVSPDADGKCGELVTVGYGYVNSLGELEYAHATSSEMRTEALCRRSQAGSIIAELQAKAKDYREYSERLVKRLESEEATRSQVEELLAAERADHDNTIATLSSLIEDNAALTARIKELERVETELCTSIGLLEDKLNAANGKIEALVQSLAYETAHEATKRAEALEAKLAAAEQALKTARPYVEDYDTRRHNTGVDETLTQIDAVLGGKPS
R/C	ORF41	AHB81216.1	100	100	195	0	0	1	195	1	195	1.62e-151	409	DNA methyl transferase R/C(ORF42)	MSKIAYRRKEVIGDCTLYLGDCMEIMPTLGKVQAVLTDPPYGMTDASWDNAPNVEAMWRELKLDRTDAVFILNASQPFTSAVVLGNIKDFRVEWIWEKNAGSNFGTVKWQPMKEHESVLVFSSRTPRYLPIMEQRAASGAARVKTVVNYDSQPEAYSGITGKSASMRPQLRYPRSIQKFNRERGFHPNQKPVGLV
R/C	ORF42	AHB81217.1	100	100	252	0	0	1	252	1	252	0	510	hypothetical protein R/C(ORF43)	MGKIPEEAVEAAIAAHNKYYDDLVIYPSEEPTPEGAFHEALKGALPFLPVQGAVKKLEWELVSGDHYAEGAATHYNIYETKPGLWNSVTVKPGNVRLATNVDLEAAKAAAQADYEARILSALEPSSAREQALEEVTLERSIEQWRNMKPSEVMKGSTAQITYALEDARKDILSLARALSSPDHIADAGKVEGDGWHVEYEVYSEDEWQAASTDLDGALDYAVMYAADGFKNITVQEVRRRTLPSALASEGEE
R/C	ORF43	AHB81218.1	100	100	64	0	0	1	64	1	64	3.64e-47	135	hypothetical protein R/C(ORF44)	MTTVPIIAKSLGHLMVDVEMDRKEPVNAWFAATGNELPYKMWMRLVNSPFDMMQAQEEVEKYNG
R/C	ORF44	AHB81219.1	92.94	100	79	0	0	7	85	1	79	1.32e-57	163	hypothetical protein R/C(ORF45)	MFSQKDFEDVMWGREFYESVSSATKEAVDHTLRNEALRICNIDDVYSRRSAIYECPEILRGYLKVEIERIWKIKIDRKR
R/C	ORF46	AHB81221.1	100	100	85	0	0	1	85	1	85	2.53e-63	177	hypothetical protein R/C(ORF47)	MEIRDILNEREKTHGDYRSHAAITQALKADMQCQSSWSSLPEHQRESLDMIAHKIGRILAGDPDFRDHWADIAGYATLSADRCTK
R/C	ORF47	AHB81222.1	100	100	141	0	0	1	141	1	141	1.05e-108	296	type III restriction endonuclease R/C(ORF48)	MKFPDNIPLFGDPSYRGKCPLESVEQMSLVNQIRRVYPDTFGKIVFHPRNEGLVSKGQFSSMAKHKAEGMTKGAPDCIVPGNPAFLCEIKRANPQLSKWQDGQIEYLEAAQNAGAFVCVALGAKAAWEAFQTYVEKYYGNS
R/C	ORF48	AHB81223.1	95.51	100	574	0	0	28	601	1	574	0	1199	helicase R/C(ORF49)	MVEAPTGAGKSVIIAEIARIIYEMTGKRILVTAPSAELVIQNRAKFIATGYPASMYSASAGKKSTRHHVVFGTPLTIKSNIKAFQKNFAMVICDECDLITPTLKKIIEGMQEGNPNLRVVGTTATPMRMREGYIFREWPDGRINDDSQSLNPFYHKCVYRIEARHLIEQGYLTKPVIGQINASRYDTSGLQLNRMGNYTPESLDKAFVGMGRKTAAIVADIVSQTRNRNAVLIFAATVKHAEEVMASLPPEISAIITGDTKDRKAILDKVSRGKIKYVVNVGVLTVGVDLPIVDTIALMRQSESVRLLQQIIGRGLRLYPNKTECLILDFCLNHEKHFPDGDLFDPKVVASKPKGEAKPLIAKCPICEFQNEFSCIPDYADHDKDENGYCLDVFGNQIM…
R/C	ORF50	AHB81224.1	100	100	208	0	0	1	208	1	208	4.65e-162	437	DNA-PolB associated exonuclease R/C(ORF50)	MTYTYFDVETIPDQSEGALERAKESVKVPANYKNPDTIAAYIEENAQEAWERTALDGWKGHVACIVMNDMKWMVQETWREKEMLQDFFNRLNESTLVGHNIIGFDIPFLTKRALVLGVKLPPEHIWPRNLKPWDNRVFDTMLQLGNGKEFISLDNLARNLGTKGKGNTTGAQVHYMWQNGLHDEIAEYCANDVRIVREIHERFLACNW
R/C	ORF51	AHB81225.1	100	100	146	0	0	1	146	1	146	1.51e-110	301	hypothetical protein R/C(ORF52)	MGKYEWKPFTLLVSAEEVEKEVLKIEAGKYYKTGDGRKVGPIKSYEDRYFHKASFACREWTYLENGKWAGSLNNDNRDLISEWSEAPIRTVTRREIVEGVYGSVDIYHVTKKYVCVKINSNMSGEDLRETAHLFNQLAEALEENGK
R/C	ORF52	AHB81226.1	100	100	201	0	0	1	201	1	201	2.41e-150	407	hypothetical protein R/C(ORF53)	MSFWNTSSGESAISNATSFEIEGGGDILPIPAGTKVLAIIENVKIATVKDSVEQYVEIKWGIIKPEVYNKRKIFQKVWCFDYDPMQKDPAKAKAKKDKALKMLAAIDANAGGKLAQAGVEPTDESLALALNNKPMVIGLNTWDDAETKKPKGNWVYYVGPKNDPVTEVTKEDVQAQEAKAKASQPAASSNFSHDLDDEIPF
R/C	ORF53	AHB81227.1	100	98.936	94	1	0	1	94	1	94	3.38e-69	193	hypothetical protein R/C(ORF54)	MSKEDGEGTILRQYTFYNAQDVDDTVARLNSKIRELESSIESLQSMRPHWAKGYTSDSMAAQGQTAALSQIWSYLGVDNQTDAMQKLRELNKEN
R/C	ORF54	AHB81228.1	100	100	248	0	0	1	248	1	248	0	510	hypothetical protein R/C(ORF55)	MSILQNATNDGGEQALIVTLFGTPGTGKTSTALTFPKPYMIRTQGEAVPRDAPNKAVSLGITDSPAKLWEQLTALCKDEHDFKTLIVDSSTGLEGMFIKDVLDNDPKARGINTALGGYGAGRAAVAAQHAKLRKGAEYLRSVRGMHIVFIGHADIERIDPPDSESYSKYSLRLHRESMKSYVDDVDVVGFLRQATILRGEEDERKKAITTGDIILTTTLHPAFVSKNRLGIKDDIVVQMGVNPLQEYL
R/C	ORF55	AHB81229.1	100	100	42	0	0	1	42	55	96	5.04e-28	87	hypothetical protein R/C(ORF56)	MLIYLPFFNLRIAFRIIQLYCQHRFSTKGKNMKYLTGPELQEYLRSLPYGGLHKMAKETGMIYQSLSRIKVGKTINPTWETIKKVSEYRALQEGEG
R/C	ORF56	AHB81230.1	100	100	780	0	0	1	780	1	780	0	1625	bifunctional DNA primase/polymerase R/C(ORF57)	MTNTHIQAFAENNHRVFMLESIDGNYCGCGNPKCTAIGKHPVASNWQNTPQWDDDQIENMSMMVDSMGRGYGVLCSNLLVIDVDAKNGGLASYAALLEKFPDIASAGLIVETGSGGGSKHLYFSLPADVKTVQTHKDYKGIDFKHTGFVVGPGSPHKSGRNYNVLSGSVDDIDHAPSALVEFLKREERRKIEYEGSTIDISDSVIADMLSHIDCYDEYSDWIKIGMAIHDATHGNGVALWDEWSRRSSKYNPEAIDARWHSFGKSSNPVTIGTLIKMAQDGGWTEKVSFEEVELQGWFAKAVTGNPVTQGITKEDIKEVKNPIKGCPVDISTIDLTMPPGFCGEVTRWINTQCRYPRLNLSAMASLYAIGNIAGLNYAANDTSRTRANLAIFCVAGSGT…
S708	ORF1	AHB81231.1	100	100	65	0	0	1	65	1	65	2.45e-45	130	hypothetical protein S708(ORF1)	MTTERVSQADIFGLRKTIDGLMMDLDLVEKESEMTNQDMWACIMAGVMLALAFAVPFVILAVGLV
S708	ORF2	AHB81232.1	100	99.057	106	1	0	1	106	1	106	2.38e-76	212	hypothetical protein S708(ORF2)	MINAKIILASAALFAAPASAQALEPVDALTGIIRMEVARQYCGLPLPEDALRELVGVVAPYIKKTPQEFTESVRRAAMEQGSIYQRNGSLPGFCANVGAIYGRYGK
S708	ORF3	AHB81233.1	100	100	54	0	0	1	54	10	63	2.94e-37	110	hypothetical protein S708(ORF3)	MVFYYLEDNMTYSPEASRKGGSRKHLVEVLIREVEAHKHGKHSAECMGELIIAVRKYQKETAK
S708	ORF4	AHB81234.1	100	100	225	0	0	1	225	1	225	1.46e-174	470	GcrA-like protein S708(ORF4)	MKFVWTQEVIDRASRLWKDGKSAMEIAEEIGVTRNSVLSIMHRYRELFPKLGITSRQAIERGLIDKAVALWNEGASVKIIALETGLTPGQVSGLTKRKRELFKKRDLKKRDLTLHRVNRSMKAKKSPRNDPVNRMSKFNPNAGSKAAWYQDPELDDFELSRLPGVSLIDNDGCMYPLTAEGPHLFCGHLRFKGRYCEHHTYKCEGYKGISISYKKAYDRNIMEVV
S708	ORF5	AHB81235.1	100	100	30	0	0	1	30	1	30	3.83e-19	62.4	hypothetical protein S708(ORF5)	MSKKGKKALQQIADQSVYDFQASQSMWFCE
S708	ORF6	AHB81236.1	100	100	132	0	0	1	132	1	132	5e-101	276	terminase small subunit S708(ORF6)	MAGGRPTLYRPEYCETVIELGKQGDSLAQMAAHFDVSRQTIENWASDHPEFLAALSRAKVHCQAWWEKAGREGMFLGGGGFNAAVWKKSMEARFREDYTERQEVHQTGTMEHKHSIGEMTDEDLAKVIAGEK
S708	ORF7	AHB81237.1	100	99.882	848	1	0	1	848	1	848	0	1749	terminase large subunit S708(ORF7)	MTITKAQAAQELLNRRKARRNLVDYARYIEVPGAPVEEQDEESDEAEYFAETQLAKHHILILEAAQRCIEKPYGRLMLFMPPGSAKSSYGSVVVPSWAMGQKPGFKVIGVSYGSDMAKKFGRRTRSIIKQSKYRALFSTSLSGDQAAADEWALDNGSEYMSGGILSGITGNRADCLVAGTMIETSEGPVAIENIEHCPASVKVLSFNHRLNMMEYQDIEAFSHRKGIGIYRVTTARGSVVEATGNHQFYTGRGYVKASSLAPGDSLLSQLRKGEGETSIRLPEMGGEVRKGSLLLPSLQPRARVVQGQEKVRRVREPNGKEDAQVLRHMPSSSKEVAPCDSSANLPRLPDLQQDFQSGLAWQEGGGLCRLLQPNMCGHRPFSAYEREGEPDVEGWSYAS…
S708	ORF8	AHB81239.1	100	100	85	0	0	1	85	1	85	3.01e-63	177	hypothetical protein S708(ORF9)	MTKEHTPTPWDQLNGVFTPEDGYFSIIQTPDQCIANVFEEANAAHIVKCVNMHDELVSALDKIVDNNNDENWHNALNVLKKAGAL
S708	ORF9	AHB81240.1	100	100	97	0	0	1	97	1	97	2.47e-71	199	hypothetical protein S708(ORF10)	MSGAKFTKGPWEWVKSKNDNWSSYDLSPGILTKDTADGTPFGDEIDRANAHLIAAAPELYRNLEEVRKWMDEDDLGPWEAAFCAEIDALLAKARGEV
S708	ORF10	AHB81241.1	100	100	131	0	0	1	131	1	131	3.46e-100	274	hypothetical protein S708(ORF11)	MTNKDHIERTKRMIEVMQAYVDGEEVEFCGNNYDYWSKKDTPYWDWDAGTYRIAPSSTPDTINWDHVAPEFKYMARDENGIPFLYRNRPSIKDLDQWVDLDDICSNANSHKSYKRGTVDWKDSLVIRPGSE
S708	ORF11	AHB81242.1	100	99.871	774	1	0	1	774	1	774	0	1584	portal protein S708(ORF12)	MDEEEIQPSDTLELKDEPKSSSVVLSVLQNAKDKFREWQNICDRIDTVYSKYQGEKRPYSENWTDGELDLFWASYEILKPAVYAHPPKPVVSTQFKDRDPVKSKTAELLERVSVSNFDRSNIDDVMCEVRDDLIFTNRGVMWLTYESEKGEQRVCIEHLDRMDFLHEPARKWSEVGWVARRAWMTRKELRKRFYKASGDVYKDVKLSKKREDEERGNDDKSLKGSVWEVWHRADNKVYWVSEGVDRLLDEGEPHLKLKDFFPCPRPAYGTLARRSLIPVPDYERYSVHFDKINTLTARIYLLLEKVKLKGIVAGSGDIRDAVSELIQSEDDETVIFVPSISSDVTNMVAWMPLAEVATAITGLIEARAKLIDDFYQLSGISDIMRGATEADETLGAQQL…
S708	ORF14	AHB81245.1	100	100	80	0	0	1	80	15	94	2.17e-59	168	hypothetical protein S708(ORF15)	MKSISELVAEHRARMGASSLPKPYFRQDTIQPCMGMDGKMHDTLSSYRKTLLPSGNPKGERYIELGNESLPDFKAPEFDRKKRREDIKRAISEV
S708	ORF15	AHB81246.1	100	99.746	393	1	0	1	393	1	393	0	787	structural protein S708(ORF16)	MTDEVIQPSPVTEHVSTTLESDVTPKTSGGGKITPPPVEEAKPEVPAKAESVRDSLKAELDKTKEPEKVEKPVKAEKLEEEPKPVAKTEAKSATREKEVDASEQVKDQQTERKSEVRDRPEPPARFLPRAKELWRNTPNEVQSEVSRLVREHETEVQQYRESHQFREELKEYEELGKQHGVSVKQALDNYVGIERKFAESPPEGFRQLLSNLNMQPQQAISHILRAFNVTPQQLAQHISADPNSYVSQAPQVQPQQQPQINPEVETLKRQNQAMQEQMAAFMYIEPFAKEHPRYYELEQDIAFFLQSGKIPANLSPAEKLEAAYDMAERINPSSNVSSFSPKQTSSESRVDEDFNGSKSIKSSPGNVLEVKEPDKKMSMRELLEDELKRLKKA
S708	ORF16	AHB81247.1	100	99.702	336	1	0	1	336	1	336	0	678	major head protein S708(ORF17)	MAIVQDRNYRQLLTAAVARRSREVQDIVYNSTPLTRILRDQGRIRVKRAGGPELRIPVQFDKLQAQWFTGYDKIEITPKELLNSAVFNWSRVVSMFSLTGTELMYTRGEEEVIDLMETYLDAAEKSVKEEFEVALIGDGTGAGGRELIGLGGAIPVIPNTGVYGGIDRATVPNWRTSTFNITNGDVSGFTTWDSTTARPIIERIALNRSRNGRYADLLIADSLSYQAISASFVAHQRIVSERLGRLGFAGLTYMTPAGPVDIVAAGGIGTVMPANTIFGIDTQGLAIYEFPDQAFVPFHPGDGMRPINQDAVAQGIVWSGQLVLENPLFSYRIITA
S708	ORF17	AHB81248.1	100	100	114	0	0	1	114	1	114	7.59e-84	232	structural protein S708(ORF18)	MANSVPFRTTPQLGPQLNDVFVGLPYWDLTGIQGAGGATVSGITEPSYKLGNRETGDDGYDYIWVQNGTTALTASARVNMDSDFVTTANASGVLQAPDVAVPAGAYFHARVYAL
S708	ORF18	AHB81249.1	100	100	227	0	0	1	227	1	227	6.5e-175	471	hypothetical protein S708(ORF19)	MTKVVEIDMRDLNVTPFFKVIEVENIPKSETAGHAVMEMYEVVEVRFAGSNNYAPVFPAHQTWKREGNKSITYAERWADQYRTFKEGNPQHAMGTPLEMLRPYGVTEEQLSICRVHRVYSIEALNTLEGDKLKSLGMMGNTLKELARKYISDHSASDKALNEIEALKKRIAELESAGTASTVIPEVEEDLYEAMTEAELRDMIESKTGTKPDGRLSHASLVNLAKGM
S708	ORF19	AHB81250.1	100	100	233	0	0	1	233	1	233	2.88e-179	483	structural protein S708(ORF20)	MSILSAMQSATIRLVGQKPAVFFTSSDQLELEIVDLVNEVARDICRYADWQALTKVYNVPTDGVTEIFDLPEDYDRQLLVTDIQDLNNWVWGYEHIENLNDFLYRRARNFELTPGAWTIYQNQIHFFPPPNAQNSATYPYISNNYALDSNNAGKPEFTADTDDFIIKGGNDLLTLGLIWRWRENKKLDYTGDQEQFTMALDQLAAKDKGTNVYRARSRSRRLNTHLAWPFELG
S708	ORF20	AHB81251.1	100	99.38	645	4	0	1	645	1	645	0	1295	structural protein S708(ORF21)	MYQRPILAQKKPAQRKSDLKKFHAPTGGWISNRNLSTPMENGGPQGAAVLDNFFPTSTTAILRRGKELYATLGQGDEGVTSLFTYVNGLNRKLFASTENTIYDITNILVPYNYRLVTENGDYLVTENGDYFGQSSTEDMEAFEGALGGNWITVQFATTGGIYLIGVNGASTGFIYDGNAFYPYIPGGVWALSYDNVIQDFSVGEVITGDTSGAEGTVSEILPGGGLVLKDIVNAKNVSGGSFLDNEMLTGDQGGSAQAASVLSNIVPGVAFPDGLTTADMSYVWAFKNRLWFAQKESLNIWYMDAPDAVGGDPVVYPMGGILTLGGSVLWGDSWSMGTGAAGGLSDQMVVTSTEGEVAVFQGSYPEATGDWSHVGTYRIGRPLGNRAHFRGGGDIAVAT…
S708	ORF21	AHB81252.1	100	100	146	0	0	1	146	1	146	6.2e-112	305	hypothetical protein S708(ORF22)	MYYSKTMNPSANEAVGFFVCREADITIKDFCSMGVFEDGDLIAGTLYHNYHPEYGVIELSSASVSKRWLTRAVINAMFFLPFTRLGCQLVVLRVSERNKTMIGIARKFGFSETYIPRLRGRDEGEFIFSLTDDEWSKSPYNKGVSE
S708	ORF22	AHB81253.1	100	99.08	326	3	0	1	326	1	326	0	664	structural protein S708(ORF23)	MGKSAPKAPDPAQTAAAQGAWNSFTAQQQQQMNMVNQNTPWGILDYQQTGTTWITDPNGKRVEVPTYTANTTLSPEQQAIFDASQSAQGNLANIANDRSAWLGDYLSSPFEFNNQDAENWAYDLASSRIMPQQEQNRKDLENRLINSGIRPGTSAYNTEMARLTNANTDQLNQLALTGRSQAFQEQLAQRNQPLNEIIGLMSGTQVQSPNSTFAQTPQSQVAGVDYSGLVNQKYQADMNAYNSKMGALGGLFGGVASMLPFSDRRLKEDIERIGKTDSGVPVYKFKYIGSPVTHIGYMAQDLLELQPEAVSQDADGYYRVDYSKVK
S708	ORF23	AHB81254.1	100	99.275	138	1	0	1	138	1	138	3.41e-96	265	hypothetical protein S708(ORF24)	MLFNFGFRPQGQMPFMQNQQINTFAANNLSGYNNLGNRMSNNPNAYQQIPMAPASGALIDSGLVNNQSFMNNISPFASANPSSAMMANMGFNQGNQYTLTPQQQQTPIAQNMMQSNIPDVKKQAIGSIMSGGLRGGNR
S708	ORF24	AHB81255.1	100	99.863	729	1	0	1	729	1	729	0	1451	peptidoglycan hydrolase S708(ORF25)	MANLQELIPAIFTGPNGERLTPEQIAQRQQVAQSLIGRATDTSPDAGGWASVLTKGLLGFQSGRDRRAADNAITANAAAEQSLISDMLGSLGGGAGFNPAVAAGASPTSVAAVGEPVDIPSAPEIRQGLIDRGLQPHIADAFILNFQDESGLNPGINEKNPIVPGSRGGFGLYQLTGPRRREYEAFAAQRGVNPADVNAQLDFLMNELQGSEAGAAKSILSAPDTATAAQAIVNNFLRPAPEHRQARAARYARVATTPQEAIEQVAPIDGLPAAQVAPYDFASDPNLSVANSLVSPQSPSNFNDRWNAGAATSPILPEQAIPASANIVPEVTPMSAESAPAADPRLLALNDQMLGGALSPSGSSPVAQALSGPFPSAPSADRAPVTSQPFQMPAQSQSG…
S708	ORF25	AHB81256.1	100	100	500	0	0	1	500	1	500	0	976	structural protein S708(ORF26)	MAIFELQGPDGQVYEVDAPDEASALQAFQGMGGADQPQPEGGYGSQIFSGLLEGATGALGAPVDLVNNLLVAPAAAGINYAFGTDIQPSQTPLGGSAGLRQGLAISPESQSGGEQFARRVAQSVGGAAPFAAGASSAGQVASILATGLGGGVGGATAQQIAPDNVGAEIAGELIGGLGTGAAISGLANRSARQAAEKAVPSIDDLKAQASDLYAQAEARGVVADPAMTTSLADDITKIARDNELITPTGRIAEAYPKAKEALQLMRDYAGYDMNPTQMQVIRETLADAAFGAEGKEGRIAKKMLSAFDDFVSPLAPELAEARKISSRYLKAGTLERARELAGARAGQFTGSGFENALRTEYRNLDRRIIKGQEQGWTPEQIQAINNVSRGTPMQNTARN…
S708	ORF26	AHB81257.1	100	97.544	285	7	0	1	285	1	285	0	560	tail collar protein S708(ORF27)	MPRDSNGNTNPLQGTIVQTGDTILPSQHNPALVDLYAMMTQSLSRDGQGGMRANLAMNGFQVTGLGNATQPGNAVPLSQFQSGTPVGAVIDYAGVNPPNTWQFCFGQAIEVSAYPDFVAACYVGNALNATAGFGYRTTSQTDPSNNRSTSGQFIVLPDLRGRVGAGKDDMGGSAANRVTTTGSGINGALIGSNGGEQNSTLTIYQIPNHDHGGSTGNGVGSYTILNVLKNLTGNLSLSKNGQVGFTNENIPFSTHNHPISPQGGGLPHNNMQPTVIINKIIKVSY
S708	ORF27	AHB81258.1	100	97.959	49	1	0	1	49	1	49	7.57e-32	95.9	hypothetical protein S708(ORF28)	MVDIRPKGLPPAILPLRTGDAVIIDQGADGVRQTNPPRMAIDMREKDGS
S708	ORF28	AHB81259.1	88.93	100	241	0	0	31	271	1	241	4.82e-177	479	endolysin S708(ORF29)	MKGVTIATFRAFVNPKGTKADLRKITDAQLETVYRRQYWDKVHGAELPDGVDFAVFDYAVNSGPSRAVKDLQKVVGVSQDGKVGPKTLEAIKSMGSRNVINKLCDTRLAFMKRARDKKTKKILWPTFGKGWTKRVAGVRDFALGLSSKPTPERPSVVTKEVDKPVMPTSVDKEVKKKFSLAGWLGTLFSGGGIGALGLAGFGWRELLALGAVALVVLLGGLALRGWIVKAIKDIRQELNDA
S708	ORF29	AHB81260.1	100	100	69	0	0	1	69	1	69	4.29e-49	140	hypothetical protein S708(ORF30)	MLKPYLYGAMALALVGTHYFMYNAGKQSVLQRLSNDRVEVIKDGQKVDAAVYAADDDGLVCLLIDCQAN
S708	ORF30	AHB81261.1	100	99.259	135	1	0	1	135	6	140	3.39e-99	272	hypothetical protein S708(ORF31)	MSADEMKQDATVTLNWFRVNLPTIITIVGFGFYVGTNLNDIQKSISSLSKENAELKATTADIGKLAYRVDQLEFGLQRANERTDSLQNTLISSMDLMRRDINRLTTQVEVLSSRVGILTGDIDDPKQRRSRPGPNQHTSD
S708	ORF31	AHB81263.1	100	100	87	0	0	1	87	1	87	1.12e-64	181	hypothetical protein S708(ORF33)	MYEPDYHYIPCRCFSADHLVRVCPDEDIDGTLNVEILSSRQSSFWSRVRWALKHVFGRDDLVFADVIISREKWLKAAGEAERKEVGK
S708	ORF32	AHB81264.1	100	100	70	0	0	1	70	1	70	1e-49	142	hypothetical protein S708(ORF34)	MAKLTEAEFAQQCAFIAKNAADWASSILEIGEALNDPARLTTVCRFTDEMRQRLDHLDRKAGRAALRERE
S708	ORF33	AHB81265.1	100	100	76	0	0	1	76	1	76	1.08e-55	157	hypothetical protein S708(ORF35)	MKLTFEKIFSIYLALAVLTFGYIASETKCEQSFMSAQTNTECAVVRGVVGGITWPLYWTWEGFSIGRQVLKGGDHG
S708	ORF34	AHB81266.1	100	100	104	0	0	1	104	1	104	2.9e-78	217	hypothetical protein S708(ORF36)	MGFNTALMVLNDRLDEIRNDPHFGRRVSDAVMEASRRKEKHFGSFSMLPTQHADTVQVISVGFNSINLLGYAWSDDPEIILRELANRHGYRLVKKRESDGEQSE
S708	ORF35	AHB81267.1	100	100	103	0	0	1	103	1	103	3.57e-76	211	hypothetical protein S708(ORF37)	MPSKEHEALVEKVAKAINGPFHPVPEGSLFTLDQLRDVRWQQINDVERSLCLAGAKAAISTIRAALQEPTEIMLQAYWDGSEASDSWGLMLAASALGEKSDGI
S708	ORF36	AHB81268.1	100	100	39	0	0	1	39	1	39	1.68e-22	71.6	hypothetical protein S708(ORF38)	MSNILIISLIGLFTSGVAVGLSLAAVIYLSLNAKEASNA
S708	ORF37	AHB81269.1	100	100	49	0	0	1	49	1	49	8.1e-34	100	hypothetical protein S708(ORF39)	MTELIDRLSKLDAPDREVDAVTAAFERCAKSFTGDELTELLKFCPPSHF
S708	ORF38	AHB81270.1	100	100	55	0	0	1	55	1	55	3.25e-40	117	hypothetical protein S708(ORF40)	MNKLLPTVWIMRTDDGWYPIQPSEKCRPEDHGNLNDHVISIEDANGNVLWRRVKQ
S708	ORF39	AHB81271.1	100	100	318	0	0	1	318	1	318	0	649	hypothetical protein S708(ORF41)	MASELEPCPFCSKTMMLRSALWPSEGDADAIIHADPTDCPMLGFSDGSADGSIIEKWNCSLSNEDDFPSDGSCVRCGSVPRNANGLCNTCLDEDAERIENTRPTPVTPVSPDADGKCGELVTVGYGYVNSLGELEYAHATSSEMRTEALCRRSQAGSIIAELQAKAKDYREYSERLVKRLESEEATRSQVEELLAAERADHDNTIATLSSLIEDNAALTARIKELERVETELCTSIGLLEDKLNAANGKIEALVQSLAYETAHEATKRAEALEAKLAAAEQALKTARPYVEDYDTRRHNTGVDETLTQIDAVLGGKPS
S708	ORF41	AHB81272.1	100	100	195	0	0	1	195	1	195	1.62e-151	409	DNA methyl transferase S708(ORF42)	MSKIAYRRKEVIGDCTLYLGDCMEIMPTLGKVQAVLTDPPYGMTDASWDNAPNVEAMWRELKLDRTDAVFILNASQPFTSAVVLGNIKDFRVEWIWEKNAGSNFGTVKWQPMKEHESVLVFSSRTPRYLPIMEQRAASGAARVKTVVNYDSQPEAYSGITGKSASMRPQLRYPRSIQKFNRERGFHPNQKPVGLV
S708	ORF42	AHB81273.1	100	100	252	0	0	1	252	1	252	0	510	hypothetical protein S708(ORF43)	MGKIPEEAVEAAIAAHNKYYDDLVIYPSEEPTPEGAFHEALKGALPFLPVQGAVKKLEWELVSGDHYAEGAATHYNIYETKPGLWNSVTVKPGNVRLATNVDLEAAKAAAQADYEARILSALEPSSAREQALEEVTLERSIEQWRNMKPSEVMKGSTAQITYALEDARKDILSLARALSSPDHIADAGKVEGDGWHVEYEVYSEDEWQAASTDLDGALDYAVMYAADGFKNITVQEVRRRTLPSALASEGEE
S708	ORF43	AHB81274.1	100	100	64	0	0	1	64	1	64	3.64e-47	135	hypothetical protein S708(ORF44)	MTTVPIIAKSLGHLMVDVEMDRKEPVNAWFAATGNELPYKMWMRLVNSPFDMMQAQEEVEKYNG
S708	ORF44	AHB81275.1	92.94	100	79	0	0	7	85	1	79	1.32e-57	163	hypothetical protein S708(ORF45)	MFSQKDFEDVMWGREFYESVSSATKEAVDHTLRNEALRICNIDDVYSRRSAIYECPEILRGYLKVEIERIWKIKIDRKR
S708	ORF46	AHB81277.1	100	100	85	0	0	1	85	1	85	2.53e-63	177	hypothetical protein S708(ORF47)	MEIRDILNEREKTHGDYRSHAAITQALKADMQCQSSWSSLPEHQRESLDMIAHKIGRILAGDPDFRDHWADIAGYATLSADRCTK
S708	ORF47	AHB81278.1	100	100	141	0	0	1	141	1	141	1.05e-108	296	type III restriction endonuclease S708(ORF48)	MKFPDNIPLFGDPSYRGKCPLESVEQMSLVNQIRRVYPDTFGKIVFHPRNEGLVSKGQFSSMAKHKAEGMTKGAPDCIVPGNPAFLCEIKRANPQLSKWQDGQIEYLEAAQNAGAFVCVALGAKAAWEAFQTYVEKYYGNS
S708	ORF48	AHB81279.1	95.51	100	574	0	0	28	601	1	574	0	1199	helicase S708(ORF49)	MVEAPTGAGKSVIIAEIARIIYEMTGKRILVTAPSAELVIQNRAKFIATGYPASMYSASAGKKSTRHHVVFGTPLTIKSNIKAFQKNFAMVICDECDLITPTLKKIIEGMQEGNPNLRVVGTTATPMRMREGYIFREWPDGRINDDSQSLNPFYHKCVYRIEARHLIEQGYLTKPVIGQINASRYDTSGLQLNRMGNYTPESLDKAFVGMGRKTAAIVADIVSQTRNRNAVLIFAATVKHAEEVMASLPPEISAIITGDTKDRKAILDKVSRGKIKYVVNVGVLTVGVDLPIVDTIALMRQSESVRLLQQIIGRGLRLYPNKTECLILDFCLNHEKHFPDGDLFDPKVVASKPKGEAKPLIAKCPICEFQNEFSCIPDYADHDKDENGYCLDVFGNQIM…
S708	ORF50	AHB81280.1	100	100	208	0	0	1	208	1	208	4.65e-162	437	DNA-PolB associated exonuclease S708(ORF51)	MTYTYFDVETIPDQSEGALERAKESVKVPANYKNPDTIAAYIEENAQEAWERTALDGWKGHVACIVMNDMKWMVQETWREKEMLQDFFNRLNESTLVGHNIIGFDIPFLTKRALVLGVKLPPEHIWPRNLKPWDNRVFDTMLQLGNGKEFISLDNLARNLGTKGKGNTTGAQVHYMWQNGLHDEIAEYCANDVRIVREIHERFLACNW
S708	ORF51	AHB81281.1	100	100	146	0	0	1	146	1	146	1.51e-110	301	hypothetical protein S708(ORF52)	MGKYEWKPFTLLVSAEEVEKEVLKIEAGKYYKTGDGRKVGPIKSYEDRYFHKASFACREWTYLENGKWAGSLNNDNRDLISEWSEAPIRTVTRREIVEGVYGSVDIYHVTKKYVCVKINSNMSGEDLRETAHLFNQLAEALEENGK
S708	ORF52	AHB81282.1	100	100	201	0	0	1	201	1	201	2.41e-150	407	hypothetical protein S708(ORF53)	MSFWNTSSGESAISNATSFEIEGGGDILPIPAGTKVLAIIENVKIATVKDSVEQYVEIKWGIIKPEVYNKRKIFQKVWCFDYDPMQKDPAKAKAKKDKALKMLAAIDANAGGKLAQAGVEPTDESLALALNNKPMVIGLNTWDDAETKKPKGNWVYYVGPKNDPVTEVTKEDVQAQEAKAKASQPAASSNFSHDLDDEIPF
S708	ORF53	AHB81283.1	100	98.936	94	1	0	1	94	1	94	3.38e-69	193	hypothetical protein S708(ORF54)	MSKEDGEGTILRQYTFYNAQDVDDTVARLNSKIRELESSIESLQSMRPHWAKGYTSDSMAAQGQTAALSQIWSYLGVDNQTDAMQKLRELNKEN
S708	ORF54	AHB81284.1	100	100	248	0	0	1	248	1	248	0	510	hypothetical protein S708(ORF55)	MSILQNATNDGGEQALIVTLFGTPGTGKTSTALTFPKPYMIRTQGEAVPRDAPNKAVSLGITDSPAKLWEQLTALCKDEHDFKTLIVDSSTGLEGMFIKDVLDNDPKARGINTALGGYGAGRAAVAAQHAKLRKGAEYLRSVRGMHIVFIGHADIERIDPPDSESYSKYSLRLHRESMKSYVDDVDVVGFLRQATILRGEEDERKKAITTGDIILTTTLHPAFVSKNRLGIKDDIVVQMGVNPLQEYL
S708	ORF55	AHB81285.1	100	100	42	0	0	1	42	55	96	5.04e-28	87	hypothetical protein S708(ORF56)	MLIYLPFFNLRIAFRIIQLYCQHRFSTKGKNMKYLTGPELQEYLRSLPYGGLHKMAKETGMIYQSLSRIKVGKTINPTWETIKKVSEYRALQEGEG
S708	ORF56	AHB81286.1	100	99.872	780	1	0	1	780	1	780	0	1623	bifunctional DNA primase/polymerase S708(ORF57)	MTNTHIQAFAENNHRVFMLESIDGNYCGCGNPKCTAIGKHPVASNWQNTPQWDDDQIENMSMMVDSMGRGYGVLCSNLLVIDVDAKNGGLASYAALLEKFPDIASAGLIVETGSGGGSKHLYFSLPADVKTVQTHKDYKGIDFKHTGFVVGPGSPHKSGRNYNVLSGSVDDIDHAPSALVEFLKREERRKIEYEGSTIDISDSVIADMLSHIDCYDEYSDWIKIGMAIHDATHGNGVALWDEWSRRSSKYNPEAIDARWHSFGKSSNPVTISTLIKMAQDGGWTEKVSFEEVELQGWFAKAVTGNPVTQGITKEDIKEVKNPIKGCPVDISTIDLTMPPGFCGEVTRWINTQCRYPRLNLSAMASLYAIGNIAGLNYAANDTSRTRANLAIFCVAGSGT…
Tb	ORF1	YP_007002009.1	100	100	65	0	0	1	65	1	65	2.71e-45	130	hypothetical protein Tb(ORF1)	MTTERVSQADIFGLRKTIDGLMMDLDLVEKESEMTNQDMWACIMAGVMLALAFAVPFVILAVGLV
Tb	ORF2	YP_007002010.1	100	99.057	106	1	0	1	106	1	106	2.62e-76	212	hypothetical protein Tb(ORF2)	MINAKIILASAALFAAPASAQALEPVDALTGIIRMEVARQYCGLPLPEDALRELVGVVAPYIKKTPQEFTESVRRAAMEQGSIYQRNGSLPGFCANVGAIYGRYGK
Tb	ORF3	YP_007002011.1	100	100	54	0	0	1	54	10	63	3.25e-37	110	hypothetical protein Tb(ORF3)	MVFYYLEDNMTYSPEASRKGGSRKHLVEVLIREVEAHKHGKHSAECMGELIIAVRKYQKETAK
Tb	ORF4	YP_007002012.1	100	100	225	0	0	1	225	1	225	1.61e-174	470	GcrA-like protein Tb(ORF4)	MKFVWTQEVIDRASRLWKDGKSAMEIAEEIGVTRNSVLSIMHRYRELFPKLGITSRQAIERGLIDKAVALWNEGASVKIIALETGLTPGQVSGLTKRKRELFKKRDLKKRDLTLHRVNRSMKAKKSPRNDPVNRMSKFNPNAGSKAAWYQDPELDDFELSRLPGVSLIDNDGCMYPLTAEGPHLFCGHLRFKGRYCEHHTYKCEGYKGISISYKKAYDRNIMEVV
Tb	ORF5	YP_007002013.1	100	100	30	0	0	1	30	1	30	4.22e-19	62.4	hypothetical protein Tb(ORF5)	MSKKGKKALQQIADQSVYDFQASQSMWFCE
Tb	ORF6	YP_007002014.1	100	100	132	0	0	1	132	1	132	5.52e-101	276	terminase small subunit Tb(ORF6)	MAGGRPTLYRPEYCETVIELGKQGDSLAQMAAHFDVSRQTIENWASDHPEFLAALSRAKVHCQAWWEKAGREGMFLGGGGFNAAVWKKSMEARFREDYTERQEVHQTGTMEHKHSIGEMTDEDLAKVIAGEK
Tb	ORF7	YP_007002015.1	100	99.882	848	1	0	1	848	1	848	0	1749	terminase large subunit Tb(ORF7)	MTITKAQAAQELLNRRKARRNLVDYARYIEVPGAPVEEQDEESDEAEYFAETQLAKHHILILEAAQRCIEKPYGRLMLFMPPGSAKSSYGSVVVPSWAMGQKPGFKVIGVSYGSDMAKKFGRRTRSIIKQSKYRALFSTSLSGDQAAADEWALDNGSEYMSGGILSGITGNRADCLVAGTMIETSEGPVAIENIEHCPASVKVLSFNHRLNMMEYQDIEAFSHRKGIGIYRVTTARGSVVEATGNHQFYTGRGYVKASSLAPGDSLLSQLRKGEGETSIRLPEMGGEVRKGSLLLPSLQPRARVVQGQEKVRRVREPNGKEDAQVLRHMPSSSKEVAPCDSSANLPRLPDLQQDFQSGLAWQEGGGLCRLLQPNMCGHRPFSAYEREGEPDVEGWSYAS…
Tb	ORF8	YP_007002017.1	100	100	85	0	0	1	85	1	85	3.32e-63	177	hypothetical protein Tb(ORF9)	MTKEHTPTPWDQLNGVFTPEDGYFSIIQTPDQCIANVFEEANAAHIVKCVNMHDELVSALDKIVDNNNDENWHNALNVLKKAGAL
Tb	ORF9	YP_007002018.1	100	100	97	0	0	1	97	1	97	2.72e-71	199	hypothetical protein Tb(ORF10)	MSGAKFTKGPWEWVKSKNDNWSSYDLSPGILTKDTADGTPFGDEIDRANAHLIAAAPELYRNLEEVRKWMDEDDLGPWEAAFCAEIDALLAKARGEV
Tb	ORF10	YP_007002019.1	100	100	131	0	0	1	131	1	131	3.82e-100	274	hypothetical protein Tb(ORF11)	MTNKDHIERTKRMIEVMQAYVDGEEVEFCGNNYDYWSKKDTPYWDWDAGTYRIAPSSTPDTINWDHVAPEFKYMARDENGIPFLYRNRPSIKDLDQWVDLDDICSNANSHKSYKRGTVDWKDSLVIRPGSE
Tb	ORF11	YP_007002020.1	100	99.871	774	1	0	1	774	1	774	0	1584	portal protein Tb(ORF12)	MDEEEIQPSDTLELKDEPKSSSVVLSVLQNAKDKFREWQNICDRIDTVYSKYQGEKRPYSENWTDGELDLFWASYEILKPAVYAHPPKPVVSTQFKDRDPVKSKTAELLERVSVSNFDRSNIDDVMCEVRDDLIFTNRGVMWLTYESEKGEQRVCIEHLDRMDFLHEPARKWSEVGWVARRAWMTRKELRKRFYKASGDVYKDVKLSKKREDEERGNDDKSLKGSVWEVWHRADNKVYWVSEGVDRLLDEGEPHLKLKDFFPCPRPAYGTLARRSLIPVPDYERYSVHFDKINTLTARIYLLLEKVKLKGIVAGSGDIRDAVSELIQSEDDETVIFVPSISSDVTNMVAWMPLAEVATAITGLIEARAKLIDDFYQLSGISDIMRGATEADETLGAQQL…
Tb	ORF14	YP_007002023.1	100	100	80	0	0	1	80	15	94	2.39e-59	168	hypothetical protein Tb(ORF15)	MKSISELVAEHRARMGASSLPKPYFRQDTIQPCMGMDGKMHDTLSSYRKTLLPSGNPKGERYIELGNESLPDFKAPEFDRKKRREDIKRAISEV
Tb	ORF15	YP_007002024.1	100	99.746	393	1	0	1	393	1	393	0	789	virion structural protein Tb(ORF16)	MTDEVIQPSPVTEHVSTTLESDVTPKTSGGGKITPPPVEEAKPEVPAKAESVRDSLKAELDKTKEPEKVEKPVKAEKLEEEPKPVAKTEAKSATPEKEVDASEQVKDQQTERKSEFRDRPEPPARFLPRAKELWRNTPNEVQSEVSRLVREHETEVQQYRESHQFREELKEYEELGKQHGVSVKQALDNYVGIERKFAESPPEGFRQLLSNLNMQPQQAISHILRAFNVTPQQLAQHISADPNSYVSQAPQVQPQQQPQINPEVETLKRQNQAMQEQMAAFMYIEPFAKEHPRYYELEQDIAFFLQSGKIPANLSPAEKLEAAYDMAERINPSSNVSSFSPKQTSSESRVDEDFNGSKSIKSSPGNVLEVKEPDKKMSMRELLEDELKRLKKA
Tb	ORF16	YP_007002025.1	100	99.405	336	2	0	1	336	1	336	0	676	major head protein Tb(ORF17)	MAIVQDRNYRQLLTAAVARRSREVQDIVYNSTPLTRILRDQGRIRVKRAGGPELRIPVQFDKLQAQWFTGYDKIEITPKELLNSAVFNWSRVVSMFSLTGTELMYTRGEEEVIDLMETYLDAAEKSVKEEFEVALIGDGTGAGGRELIGLGGAIPVIPNTGVYGGIDRATVPNWRTSTFNITNGDVSGFTTWDSTTARPIYERIALNRSRNGRYADLLIADSLSYQAISASFVAHQRIVSERLGRLGFAGLTYMTPAGPVDIVAAGGIGTVMPANTIFGIDTQGLAIYEFPDQAFVPFHPGDGMRPINQDAVAQGIVWSGQLVLENPLFSYRIITA
Tb	ORF17	YP_007002026.1	100	100	114	0	0	1	114	1	114	8.37e-84	232	virion structural protein Tb(ORF18)	MANSVPFRTTPQLGPQLNDVFVGLPYWDLTGIQGAGGATVSGITEPSYKLGNRETGDDGYDYIWVQNGTTALTASARVNMDSDFVTTANASGVLQAPDVAVPAGAYFHARVYAL
Tb	ORF18	YP_007002027.1	100	99.559	227	1	0	1	227	1	227	1.28e-173	468	hypothetical protein Tb(ORF19)	MTKVVEIDMRDLNVTPFFKVIEVENIPKSETAGHAVMEMREVVEVRFAGSNNYAPVFPAHQTWKREGNKSITYAERWADQYRTFKEGNPQHAMGTPLEMLRPYGVTEEQLSICRVHRVYSIEALNTLEGDKLKSLGMMGNTLKELARKYISDHSASDKALNEIEALKKRIAELESAGTASTVIPEVEEDLYEAMTEAELRDMIESKTGTKPDGRLSHASLVNLAKGM
Tb	ORF19	YP_007002028.1	93.99	97.717	219	5	0	15	233	1	219	7.68e-164	443	tail protein Tb(ORF20)	MGQKPAVFFTSSDQLELEIVDLVNEVARDICRYADWQALTKVYNVPTDGVTEIFDLPEDYDRQLLVTDIQDLNNWVWGYEHIENLNDFLYRHICNPELTPGAWTIYQNQIHFFPPPNAQNSATYPYISNNYALDSNNAGKPEFTADTDDFIIKGGNDLLTLGLIWRWRENKKLDYTGDQEQFTMALDQLAAKDKGTNVYRARSRSRRLNTHLAWPFELG
Tb	ORF20	YP_007002029.1	69.15	89.126	469	28	2	200	645	326	794	0	829	amidase Tb(ORF21)	MYQRPILAQKKPAQRKSDLKKFHAPTGGWISNRNLSTPMENGGPQGAAVLDNFFPTSTTAILRRGKELYATLGQGDEGVTSLFTYVNGLNRKLFASTENTIYDITNILVPYNYRLVTENGDYLVTENGDYFGQSSTEDMEAFEGALGGNWITVQFATTGGIYLIGVNGASTGFIYDGNAFYPYIPGGVWALSYDNVIQDFSVGEVITGDTSGAEGTVSEILPGGGLVLKDIVNAKNVYSMSFRDATDDIKVGMSLEGVDSGAKADVKTVSGVVSRYAINYVTKTANFTVGETVTGGTSSATCVVVSINADDDTKGQLVVSTVSGAFVVGEKLTGSVSGAATSSTVVYTRYDGNIEIEGMTGSFVSGELIRGADGITAYANSSPVYISGGSFLDNEMLTG…
Tb	ORF21	YP_007002030.1	100	100	146	0	0	1	146	1	146	6.84e-112	305	acyl-CoA N-acyltransferase Tb(ORF22)	MYYSKTMNPSANEAVGFFVCREADITIKDFCSMGVFEDGDLIAGTLYHNYHPEYGVIELSSASVSKRWLTRAVINAMFFLPFTRLGCQLVVLRVSERNKTMIGIARKFGFSETYIPRLRGRDEGEFIFSLTDDEWSKSPYNKGVSE
Tb	ORF22	YP_007002031.1	100	98.476	328	3	1	1	326	1	328	0	659	virion structural protein Tb(ORF23)	MGKSAPKAPDPAQTAAAQGAWNSFTAQQQQQMNMVNQNTPWGILDYQQTGTTWITDPNGKRVEVPTYTANTTLSPEQQAIFDASQSAQGNLANIANDRSAWLGDYLSSPFEFNNQDAENWAYDLASSRIMPQQEQNRKDLENRLINSGIRPGTSAYNTEMARLTNANTDQLNQLAVALTGRSQAFQEQLAQRNQPLNEIIGLMSGTQVQSPNSTFAQTPQSQVAGVDYSGLVNQKYQADMNAYNSKMGALGGLFGGVASMLPFSDRRLKEDIERIGKTDSGVPVYKFKYIGSPVTHIGYMAQDLLELQPEAVSQDADGYYRVDYSKVK
Tb	ORF23	YP_007002032.1	100	99.275	138	1	0	1	138	1	138	3.76e-96	265	hypothetical protein Tb(ORF24)	MLFNFGFRPQGQMPFMQNQQINTFAANNLSGYNNLGNRMSNNPNAYQQIPMAPASGALIDSGLVNNQSFMNNISPFASANPSSAMMANMGFNQGNQYTLTPQQQQTPIAQNMMQSNIPDVKKQAIGSIMSGGLRGGNR
Tb	ORF24	YP_007002033.1	100	99.863	729	1	0	1	729	1	729	0	1451	peptidoglycan hydrolase Tb(ORF25)	MANLQELIPAIFTGPNGERLTPEQIAQRQQVAQSLIGRATDTSPDAGGWASVLTKGLLGFQSGRDRRAADNAITANAAAEQSLISDMLGSLGGGAGFNPAVAAGASPTSVAAVGEPVDIPSAPEIRQGLIDRGLQPHIADAFILNFQDESGLNPGINEKNPIVPGSRGGFGLYQLTGPRRREYEAFAAQRGVNPADVNAQLDFLMNELQGSEAGAAKSILSAPDTATAAQAIVNNFLRPAPEHRQARAARYARVATTPQEAIEQVAPIDGLPAAQVAPYDFASDPNLSVANSLVSPQSPSNFNDRWNAGAATSPILPEQAIPASANIVPEVTPMSAESAPAADPRLLALNDQMLGGALSPSGSSPVAQALSGPFPSAPSADRAPVTSQPFQMPAQSQSG…
Tb	ORF25	YP_007002034.1	100	100	500	0	0	1	500	1	500	0	976	major head protein Tb(ORF26)	MAIFELQGPDGQVYEVDAPDEASALQAFQGMGGADQPQPEGGYGSQIFSGLLEGATGALGAPVDLVNNLLVAPAAAGINYAFGTDIQPSQTPLGGSAGLRQGLAISPESQSGGEQFARRVAQSVGGAAPFAAGASSAGQVASILATGLGGGVGGATAQQIAPDNVGAEIAGELIGGLGTGAAISGLANRSARQAAEKAVPSIDDLKAQASDLYAQAEARGVVADPAMTTSLADDITKIARDNELITPTGRIAEAYPKAKEALQLMRDYAGYDMNPTQMQVIRETLADAAFGAEGKEGRIAKKMLSAFDDFVSPLAPELAEARKISSRYLKAGTLERARELAGARAGQFTGSGFENALRTEYRNLDRRIIKGQEQGWTPEQIQAINNVSRGTPMQNTARN…
Tb	ORF26	YP_007002035.1	100	96.491	285	10	0	1	285	1	285	0	551	tail protein Tb(ORF27)	MPRDSNGNTNPLPGTIVQTGDTILPSQHNPALVDLYAMMTQSLSRDGQGGMRANLAMNGFQVTGLGNATQPGNAVPLSQFQSGTPVGAVIDYAGVNPPNTWQFCFGQAIEVSAYPDFVAACYVGNALNATAGFGYRTTSQTDPSNNRSTSGQFIVLPDLRGRVGAGKDDMGGSAANRVTTTGSGINGALIGSNGGEQNSTLTIDQIPNHDHGGSTGNGVGSYTILNVLKNLTGNLSLRKNGQVGFTNENIPFSTHNHPISPQGGGLPHNNMQPTVIINKIIKVSY
Tb	ORF27	YP_007002036.1	73.47	100	36	0	0	1	36	1	36	2.33e-22	77.8	hypothetical protein Tb(ORF28)	MVDIRPKGLPPAILPLRTGDAVIIDQGADGVRQTNPISFTDSVAPVATQSEAQTGSDNTKRMTPLRTKQSIASEVGVSIASKAQGDKADSAVQSVNGETGSAIVLDKGDIGLGNVDNTSDADKPISNATQTALNAKANASVTISAGTGLTGGGTLAANRTIALNSTSIASLAKADSSVQTVNGVSPTGGNVSVSAEEVRLQDSRSSALLESFAGSVNFVQTAGYNSVGDGGGALYRRVASEPVSVNKINNGDFSSDTGWVKGPGWSIASGKANHATGASGAISQAVAFVTDRKYRVTFTVSDRTTGTVTPQFLDGTAFAGTA
Tb	ORF28	YP_007002038.1	100	100	271	0	0	1	271	1	271	0	543	endolysin Tb(ORF30)	MDRNFKVSLKEVLKHEGGWADHPSDPGGATMKGVTIATFRAFVNPKGTKADLRKITDAQLETVYRRQYWDKVHGAELPDGVDFAVFDYAVNSGPSRAVKDLQKVVGVSQDGKVGPKTLEAIKSMGSRNVINKLCDTRLAFMKRARDKKTKKILWPTFGKGWTKRVAGVRDFALGLSSKPTPERPSVVTKEVDKPVMPTSVDKEVKKKFSLAGWLGTLFSGGGIGALGLAGFGWRELLALGAVALVVLLGGLALRGWIVKAIKDIRQELNDA
Tb	ORF29	YP_007002039.1	100	100	69	0	0	1	69	1	69	4.73e-49	140	hypothetical protein Tb(ORF31)	MLKPYLYGAMALALVGTHYFMYNAGKQSVLQRLSNDRVEVIKDGQKVDAAVYAADDDGLVCLLIDCQAN
Tb	ORF30	YP_007002040.1	100	99.259	135	1	0	1	135	6	140	3.73e-99	272	hypothetical protein Tb(ORF32)	MSADEMKQDATVTLNWFRVNLPTIITIVGFGFYVGTNLNDIQKSISSLSKENAELKATTADIGKLAYRVDQLEFGLQRANERTDSLQNTLISSMDLMRRDINRLTTQVEVLSSRVGILTGDIDDPKQRRSRPGPNQHTSD
Tb	ORF31	YP_007002042.1	100	100	87	0	0	1	87	1	87	1.23e-64	181	hypothetical protein Tb(ORF34)	MYEPDYHYIPCRCFSADHLVRVCPDEDIDGTLNVEILSSRQSSFWSRVRWALKHVFGRDDLVFADVIISREKWLKAAGEAERKEVGK
Tb	ORF32	YP_007002043.1	100	100	70	0	0	1	70	1	70	1.1e-49	142	hypothetical protein Tb(ORF35)	MAKLTEAEFAQQCAFIAKNAADWASSILEIGEALNDPARLTTVCRFTDEMRQRLDHLDRKAGRAALRERE
Tb	ORF33	YP_007002044.1	100	100	76	0	0	1	76	1	76	1.2e-55	157	hypothetical protein Tb(ORF36)	MKLTFEKIFSIYLALAVLTFGYIASETKCEQSFMSAQTNTECAVVRGVVGGITWPLYWTWEGFSIGRQVLKGGDHG
Tb	ORF34	YP_007002045.1	100	100	104	0	0	1	104	1	104	3.2e-78	217	hypothetical protein Tb(ORF37)	MGFNTALMVLNDRLDEIRNDPHFGRRVSDAVMEASRRKEKHFGSFSMLPTQHADTVQVISVGFNSINLLGYAWSDDPEIILRELANRHGYRLVKKRESDGEQSE
Tb	ORF35	YP_007002046.1	100	100	103	0	0	1	103	1	103	3.93e-76	211	hypothetical protein Tb(ORF38)	MPSKEHEALVEKVAKAINGPFHPVPEGSLFTLDQLRDVRWQQINDVERSLCLAGAKAAISTIRAALQEPTEIMLQAYWDGSEASDSWGLMLAASALGEKSDGI
Tb	ORF36	YP_007002047.1	100	100	39	0	0	1	39	1	39	1.85e-22	71.6	hypothetical protein Tb(ORF39)	MSNILIISLIGLFTSGVAVGLSLAAVIYLSLNAKEASNA
Tb	ORF37	YP_007002048.1	100	100	49	0	0	1	49	1	49	8.93e-34	100	hypothetical protein Tb(ORF40)	MTELIDRLSKLDAPDREVDAVTAAFERCAKSFTGDELTELLKFCPPSHF
Tb	ORF38	YP_007002049.1	100	100	55	0	0	1	55	1	55	3.58e-40	117	hypothetical protein Tb(ORF41)	MNKLLPTVWIMRTDDGWYPIQPSEKCRPEDHGNLNDHVISIEDANGNVLWRRVKQ
Tb	ORF39	YP_007002050.1	100	100	318	0	0	1	318	1	318	0	649	hypothetical protein Tb(ORF42)	MASELEPCPFCSKTMMLRSALWPSEGDADAIIHADPTDCPMLGFSDGSADGSIIEKWNCSLSNEDDFPSDGSCVRCGSVPRNANGLCNTCLDEDAERIENTRPTPVTPVSPDADGKCGELVTVGYGYVNSLGELEYAHATSSEMRTEALCRRSQAGSIIAELQAKAKDYREYSERLVKRLESEEATRSQVEELLAAERADHDNTIATLSSLIEDNAALTARIKELERVETELCTSIGLLEDKLNAANGKIEALVQSLAYETAHEATKRAEALEAKLAAAEQALKTARPYVEDYDTRRHNTGVDETLTQIDAVLGGKPS
Tb	ORF40	YP_007002051.1	100	100	62	0	0	1	62	214	275	3.02e-44	134	DNA methyl transferase Tb(ORF43)	MSKIAYRRKEVIGDCTLYLGDCMEIMPTLGKVQAVLTDPPYGMTDASWDNAPNVEAMWRELKLDRTDAVFILNASQPFTSAVVLGNIKDFRVEWIWEKNAGSNFGTVKWQPMKEHESVLVFSSRTPRYLPIMEQRAASGAARVKTVVNYDSQPEAYSGITGKSASMRPQLRYPRSIQKFNRERGFHPNQKPVGLVEYFLKTYTEVGDVVLDPYMGSGTTAVGCINLGRPFIGVEIDPRYFDIACERVRNAYENSLNMFAGQTAATHPSGGDRHGE
Tb	ORF41	YP_007002051.1	100	100	195	0	0	1	195	1	195	3.1e-150	409	DNA methyl transferase Tb(ORF43)	MSKIAYRRKEVIGDCTLYLGDCMEIMPTLGKVQAVLTDPPYGMTDASWDNAPNVEAMWRELKLDRTDAVFILNASQPFTSAVVLGNIKDFRVEWIWEKNAGSNFGTVKWQPMKEHESVLVFSSRTPRYLPIMEQRAASGAARVKTVVNYDSQPEAYSGITGKSASMRPQLRYPRSIQKFNRERGFHPNQKPVGLVEYFLKTYTEVGDVVLDPYMGSGTTAVGCINLGRPFIGVEIDPRYFDIACERVRNAYENSLNMFAGQTAATHPSGGDRHGE
Tb	ORF42	YP_007002052.1	100	100	252	0	0	1	252	1	252	0	510	hypothetical protein Tb(ORF44)	MGKIPEEAVEAAIAAHNKYYDDLVIYPSEEPTPEGAFHEALKGALPFLPVQGAVKKLEWELVSGDHYAEGAATHYNIYETKPGLWNSVTVKPGNVRLATNVDLEAAKAAAQADYEARILSALEPSSAREQALEEVTLERSIEQWRNMKPSEVMKGSTAQITYALEDARKDILSLARALSSPDHIADAGKVEGDGWHVEYEVYSEDEWQAASTDLDGALDYAVMYAADGFKNITVQEVRRRTLPSALASEGEE
Tb	ORF43	YP_007002053.1	100	100	64	0	0	1	64	1	64	4.01e-47	135	hypothetical protein Tb(ORF45)	MTTVPIIAKSLGHLMVDVEMDRKEPVNAWFAATGNELPYKMWMRLVNSPFDMMQAQEEVEKYNG
Tb	ORF44	YP_007002054.1	92.94	100	79	0	0	7	85	1	79	1.45e-57	163	hypothetical protein Tb(ORF46)	MFSQKDFEDVMWGREFYESVSSATKEAVDHTLRNEALRICNIDDVYSRRSAIYECPEILRGYLKVEIERIWKIKIDRKR
Tb	ORF46	YP_007002056.1	100	100	85	0	0	1	85	1	85	2.79e-63	177	DUF6378 domain-containing protein Tb(ORF48)	MEIRDILNEREKTHGDYRSHAAITQALKADMQCQSSWSSLPEHQRESLDMIAHKIGRILAGDPDFRDHWADIAGYATLSADRCTK
Tb	ORF47	YP_007002057.1	100	100	141	0	0	1	141	1	141	1.16e-108	296	type III restriction endonuclease Tb(ORF49)	MKFPDNIPLFGDPSYRGKCPLESVEQMSLVNQIRRVYPDTFGKIVFHPRNEGLVSKGQFSSMAKHKAEGMTKGAPDCIVPGNPAFLCEIKRANPQLSKWQDGQIEYLEAAQNAGAFVCVALGAKAAWEAFQTYVEKYYGNS
Tb	ORF48	YP_007002058.1	95.51	100	574	0	0	28	601	1	574	0	1199	DEAD/DEAH box helicase Tb(ORF50)	MVEAPTGAGKSVIIAEIARIIYEMTGKRILVTAPSAELVIQNRAKFIATGYPASMYSASAGKKSTRHHVVFGTPLTIKSNIKAFQKNFAMVICDECDLITPTLKKIIEGMQEGNPNLRVVGTTATPMRMREGYIFREWPDGRINDDSQSLNPFYHKCVYRIEARHLIEQGYLTKPVIGQINASRYDTSGLQLNRMGNYTPESLDKAFVGMGRKTAAIVADIVSQTRNRNAVLIFAATVKHAEEVMASLPPEISAIITGDTKDRKAILDKVSRGKIKYVVNVGVLTVGVDLPIVDTIALMRQSESVRLLQQIIGRGLRLYPNKTECLILDFCLNHEKHFPDGDLFDPKVVASKPKGEAKPLIAKCPICEFQNEFSCIPDYADHDKDENGYCLDVFGNQIM…
Tb	ORF49	YP_007002059.1	100	100	168	0	0	1	168	1	168	6.12e-127	345	HNH endonuclease Tb(ORF51)	MDYDCISKLIKYSPESGKLFWVKRDDVCKSWNTRYAGKEAFTATLNGYKYGKILGKNYYAHRIAWLIMNGEFADEIDHIDGNRSNNIYNNLRSVSHQNNMKNITMQSNNNSGVVGVYWNRSRCKWHAQIGVNGKSHHIGYFSNIDDAVNSRKKYEDIFGYHKNHGKGV
Tb	ORF50	YP_007002060.1	100	100	208	0	0	1	208	1	208	5.13e-162	437	3'-5' exonuclease Tb(ORF52)	MTYTYFDVETIPDQSEGALERAKESVKVPANYKNPDTIAAYIEENAQEAWERTALDGWKGHVACIVMNDMKWMVQETWREKEMLQDFFNRLNESTLVGHNIIGFDIPFLTKRALVLGVKLPPEHIWPRNLKPWDNRVFDTMLQLGNGKEFISLDNLARNLGTKGKGNTTGAQVHYMWQNGLHDEIAEYCANDVRIVREIHERFLACNW
Tb	ORF51	YP_007002061.1	100	100	146	0	0	1	146	1	146	1.67e-110	301	hypothetical protein Tb(ORF53)	MGKYEWKPFTLLVSAEEVEKEVLKIEAGKYYKTGDGRKVGPIKSYEDRYFHKASFACREWTYLENGKWAGSLNNDNRDLISEWSEAPIRTVTRREIVEGVYGSVDIYHVTKKYVCVKINSNMSGEDLRETAHLFNQLAEALEENGK
Tb	ORF52	YP_007002062.1	100	100	201	0	0	1	201	1	201	2.66e-150	407	single strand DNA binding protein Tb(ORF54)	MSFWNTSSGESAISNATSFEIEGGGDILPIPAGTKVLAIIENVKIATVKDSVEQYVEIKWGIIKPEVYNKRKIFQKVWCFDYDPMQKDPAKAKAKKDKALKMLAAIDANAGGKLAQAGVEPTDESLALALNNKPMVIGLNTWDDAETKKPKGNWVYYVGPKNDPVTEVTKEDVQAQEAKAKASQPAASSNFSHDLDDEIPF
Tb	ORF53	YP_007002063.1	100	98.936	94	1	0	1	94	1	94	3.73e-69	193	hypothetical protein Tb(ORF55)	MSKEDGEGTILRQYTFYNAQDVDDTVARLNSKIRELESSIESLQSMRPHWAKGYTSDSMAAQGQTAALSQIWSYLGVDNQTDAMQKLRELNKEN
Tb	ORF54	YP_007002064.1	100	100	248	0	0	1	248	1	248	0	510	Sak4-like ssDNA annealing protein Tb(ORF56)	MSILQNATNDGGEQALIVTLFGTPGTGKTSTALTFPKPYMIRTQGEAVPRDAPNKAVSLGITDSPAKLWEQLTALCKDEHDFKTLIVDSSTGLEGMFIKDVLDNDPKARGINTALGGYGAGRAAVAAQHAKLRKGAEYLRSVRGMHIVFIGHADIERIDPPDSESYSKYSLRLHRESMKSYVDDVDVVGFLRQATILRGEEDERKKAITTGDIILTTTLHPAFVSKNRLGIKDDIVVQMGVNPLQEYL
Tb	ORF55	YP_007002065.1	100	100	42	0	0	1	42	55	96	5.55e-28	87	hypothetical protein Tb(ORF57)	MLIYLPFFNLRIAFRIIQLYCQHRFSTKGKNMKYLTGPELQEYLRSLPYGGLHKMAKETGMIYQSLSRIKVGKTINPTWETIKKVSEYRALQEGEG
Tb	ORF56	YP_007002066.1	100	99.872	780	1	0	1	780	1	780	0	1623	DNA primase Tb(ORF58)	MTNTHIQAFAENNHRVFMLESIDGNYCGCGNPKCTAIGKHPVASNWQNTPQWDDDQIENMSMMVDSMGRGYGVLCSNLLVIDVDAKNGGLASYAALLEKFPDIASAGLIVETGSGGGSKHLYFSLPADVKTVQTHKDYKGIDFKHTGFVVGPGSPHKSGRNYNVLSGSVDDIDHAPSALVEFLKREERRKIEYEGSTIDISDSVIADMLSHIDCYDEYSDWIKIGMAIHDATHGNGVALWDEWSRRSSKYNPEAIDARWHSFGKSSNPVTIGTLIKMAQDGGWTEKVSFEEVELQGWFAKAVTGNPVTQGITKEDIKEVKNPIKGCPVDISTIDLTMPPGFCGEVTRWINTQCRYPRLNLSAMASLYAIGNIAGLNYAANDTSRTRANLAIFCVAGSGT…
V_19	ORF1	AKO60032.1	100	100	65	0	0	1	65	1	65	2.69e-45	130	hypothetical protein V_19(ORF1)	MTTERVSQADIFGLRKTIDGLMMDLDLVEKESEMTNQDMWACIMAGVMLALAFAVPFVILAVGLV
V_19	ORF2	AKO60033.1	100	99.057	106	1	0	1	106	1	106	2.61e-76	212	hypothetical protein V_19(ORF2)	MINAKIILASAALFAAPASAQALEPVDALTGIIRMEVARQYCGLPLPEDALRELVGVVAPYIKKTPQEFTESVRRAAMEQGSIYQRNGSLPGFCANVGAIYGRYGK
V_19	ORF3	AKO60034.1	100	100	54	0	0	1	54	10	63	3.23e-37	110	hypothetical protein V_19(ORF3)	MVFYYLEDNMTYSPEASRKGGSRKHLVEVLIREVEAHKHGKHSAECMGELIIAVRKYQKETAK
V_19	ORF4	AKO60035.1	100	100	225	0	0	1	225	1	225	1.61e-174	470	GcrA-like protein V_19(ORF4)	MKFVWTQEVIDRASRLWKDGKSAMEIAEEIGVTRNSVLSIMHRYRELFPKLGITSRQAIERGLIDKAVALWNEGASVKIIALETGLTPGQVSGLTKRKRELFKKRDLKKRDLTLHRVNRSMKAKKSPRNDPVNRMSKFNPNAGSKAAWYQDPELDDFELSRLPGVSLIDNDGCMYPLTAEGPHLFCGHLRFKGRYCEHHTYKCEGYKGISISYKKAYDRNIMEVV
V_19	ORF5	AKO60036.1	100	100	30	0	0	1	30	1	30	4.21e-19	62.4	hypothetical protein V_19(ORF5)	MSKKGKKALQQIADQSVYDFQASQSMWFCE
V_19	ORF6	AKO60037.1	100	100	132	0	0	1	132	1	132	5.49e-101	276	terminase small subunit V_19(ORF6)	MAGGRPTLYRPEYCETVIELGKQGDSLAQMAAHFDVSRQTIENWASDHPEFLAALSRAKVHCQAWWEKAGREGMFLGGGGFNAAVWKKSMEARFREDYTERQEVHQTGTMEHKHSIGEMTDEDLAKVIAGEK
V_19	ORF7	AKO60038.1	100	99.882	848	1	0	1	848	1	848	0	1749	terminase large subunit V_19(ORF7)	MTITKAQAAQELLNRRKARRNLVDYARYIEVPGAPVEEQDEESDEAEYFAETQLAKHHILILEAAQRCIEKPYGRLMLFMPPGSAKSSYGSVVVPSWAMGQKPGFKVIGVSYGSDMAKKFGRRTRSIIKQSKYRALFSTSLSGDQAAADEWALDNGSEYMSGGILSGITGNRADCLVAGTMIETSEGPVAIENIEHCPASVKVLSFNHRLNMMEYQDIEAFSHRKGIGIYRVTTARGSVVEATGNHQFYTGRGYVKASSLAPGDSLLSQLRKGEGETSIRLPEMGGEVRKGSLLLPSLQPRARVVQGQEKVRRVREPNGKEDAQVLRHMPSSSKEVAPCDSSANLPRLPDLQQDFQSGLAWQEGGGLCRLLQPNMCGHRPFSAYEREGEPDVEGWSYAS…
V_19	ORF8	AKO60040.1	100	100	85	0	0	1	85	1	85	3.31e-63	177	hypothetical protein V_19(ORF9)	MTKEHTPTPWDQLNGVFTPEDGYFSIIQTPDQCIANVFEEANAAHIVKCVNMHDELVSALDKIVDNNNDENWHNALNVLKKAGAL
V_19	ORF9	AKO60041.1	100	100	97	0	0	1	97	1	97	2.71e-71	199	hypothetical protein V_19(ORF10)	MSGAKFTKGPWEWVKSKNDNWSSYDLSPGILTKDTADGTPFGDEIDRANAHLIAAAPELYRNLEEVRKWMDEDDLGPWEAAFCAEIDALLAKARGEV
V_19	ORF10	AKO60042.1	100	100	131	0	0	1	131	1	131	3.8e-100	274	hypothetical protein V_19(ORF11)	MTNKDHIERTKRMIEVMQAYVDGEEVEFCGNNYDYWSKKDTPYWDWDAGTYRIAPSSTPDTINWDHVAPEFKYMARDENGIPFLYRNRPSIKDLDQWVDLDDICSNANSHKSYKRGTVDWKDSLVIRPGSE
V_19	ORF11	AKO60043.1	100	99.871	774	1	0	1	774	1	774	0	1584	portal protein V_19(ORF12)	MDEEEIQPSDTLELKDEPKSSSVVLSVLQNAKDKFREWQNICDRIDTVYSKYQGEKRPYSENWTDGELDLFWASYEILKPAVYAHPPKPVVSTQFKDRDPVKSKTAELLERVSVSNFDRSNIDDVMCEVRDDLIFTNRGVMWLTYESEKGEQRVCIEHLDRMDFLHEPARKWSEVGWVARRAWMTRKELRKRFYKASGDVYKDVKLSKKREDEERGNDDKSLKGSVWEVWHRADNKVYWVSEGVDRLLDEGEPHLKLKDFFPCPRPAYGTLARRSLIPVPDYERYSVHFDKINTLTARIYLLLEKVKLKGIVAGSGDIRDAVSELIQSEDDETVIFVPSISSDVTNMVAWMPLAEVATAITGLIEARAKLIDDFYQLSGISDIMRGATEADETLGAQQL…
V_19	ORF14	AKO60046.1	100	100	80	0	0	1	80	15	94	2.38e-59	168	hypothetical protein V_19(ORF15)	MKSISELVAEHRARMGASSLPKPYFRQDTIQPCMGMDGKMHDTLSSYRKTLLPSGNPKGERYIELGNESLPDFKAPEFDRKKRREDIKRAISEV
V_19	ORF15	AKO60047.1	100	100	393	0	0	1	393	1	393	0	790	structural protein V_19(ORF16)	MTDEVIQPSPVTEHVSTTLESDVTPKTSGGGKITPPPVEEAKPEVPAKAESVRDSLKAELDKTKEPEKVEKPVKAEKLEEEPKPVAKTEAKSATPEKEVDASEQVKDQQTERKSEVRDRPEPPARFLPRAKELWRNTPNEVQSEVSRLVREHETEVQQYRESHQFREELKEYEELGKQHGVSVKQALDNYVGIERKFAESPPEGFRQLLSNLNMQPQQAISHILRAFNVTPQQLAQHISADPNSYVSQAPQVQPQQQPQINPEVETLKRQNQAMQEQMAAFMYIEPFAKEHPRYYELEQDIAFFLQSGKIPANLSPAEKLEAAYDMAERINPSSNVSSFSPKQTSSESRVDEDFNGSKSIKSSPGNVLEVKEPDKKMSMRELLEDELKRLKKA
V_19	ORF16	AKO60048.1	100	99.405	336	2	0	1	336	1	336	0	676	major head protein V_19(ORF17)	MAIVQDRNYRQILTAAVARRSREVQDIVYNSTPLTRILRDQGRIRVKRAGGPELRIPVQFDKLQAQWFTGYDKIEITPKELLNSAVFNWSRVVSMFSLTGTELMYTRGEEEVIDLMETYLDAAEKSVKEEFEVALIGDGTGAGGRELIGLGGAIPVIPNTGVYGGIDRATVPNWRTSTFNITNGDVSGFTTWDSTTARPIIERIALNRSRNGRYADLLIADSLSYQAISASFVAHQRIVSERLGRLGFAGLTYMTPAGPVDIVAAGGIGTVMPANTIFGIDTQGLAIYEFPDQAFVPFHPGDGMRPINQDAVAQGIVWSGQLVLENPLFSYRIITA
V_19	ORF17	AKO60049.1	100	100	114	0	0	1	114	1	114	8.33e-84	232	hypothetical protein V_19(ORF18)	MANSVPFRTTPQLGPQLNDVFVGLPYWDLTGIQGAGGATVSGITEPSYKLGNRETGDDGYDYIWVQNGTTALTASARVNMDSDFVTTANASGVLQAPDVAVPAGAYFHARVYAL
V_19	ORF18	AKO60050.1	100	99.559	227	1	0	1	227	1	227	1.28e-173	468	hypothetical protein V_19(ORF19)	MTKVVEIDMRDLNVTPFFKVIEVENIPKSETAGHAVMEMREVVEVRFAGSNNYAPVFPAHQTWKREGNKSITYAERWADQYRTFKEGNPQHAMGTPLEMLRPYGVTEEQLSICRVHRVYSIEALNTLEGDKLKSLGMMGNTLKELARKYISDHSASDKALNEIEALKKRIAELESAGTASTVIPEVEEDLYEAMTEAELRDMIESKTGTKPDGRLSHASLVNLAKGM
V_19	ORF19	AKO60051.1	93.99	99.543	219	1	0	15	233	1	219	2.8e-168	454	structural protein V_19(ORF20)	MGQKPAVFFTSSDQLELEIVDLVNEVARDICRYADWQALTKVYNVPTDGVTEIFDLPEDYDRQLLVTDIQDLNNWVWGYEHIENLNDFLYRRARNFELTPGAWTIYQNQIHFFPPPNAQNSATYPYISNNYALDSNNAGKPEFTADTDDFIIKGGNDLLTLGLIWRWRENKKLDYTGDQEQFTMALDQLAAKDKGTNVYRARSRSRRLNTHLAWPFELG
V_19	ORF20	AKO60052.1	69.15	88.06	469	33	2	200	645	326	794	0	819	structural protein V_19(ORF21)	MYQRPILAQKKPAQRKSDLKKFHAPTGGWISNRNLSTPMENGGPQGAAVLDNFFPTSTTAILRRGKELYATLGQGDEGVTSLFTYVNGLNRKLFASTENTIYDITNILVPYNYRLVTENGDYLVTENGDYFGQSSTEDMEAFEGALGGNWITVQFATTGGIYLIGVNGASTGFIYDGNAFYPYIPGGVWALSYDNVIQDFSVGEVITGDTSGAEGTVSEILPGGGLVLKDIVNAKNVYSMSFRDATDDIKVGMSLEGVDSGAKADVKTVSGVVSRYAINYVTKTANFTVGETVTGGTSSATCVVVSINADDDTKGQLVVSTVSGAFVVGEKLTGSVSGAATSSTVVYTRYDGNIEIEGMTGSFVSGELIRGADGITAYANSSPVYISGGSFLDNEMLTG…
V_19	ORF21	AKO60053.1	100	100	146	0	0	1	146	1	146	6.81e-112	305	hypothetical protein V_19(ORF22)	MYYSKTMNPSANEAVGFFVCREADITIKDFCSMGVFEDGDLIAGTLYHNYHPEYGVIELSSASVSKRWLTRAVINAMFFLPFTRLGCQLVVLRVSERNKTMIGIARKFGFSETYIPRLRGRDEGEFIFSLTDDEWSKSPYNKGVSE
V_19	ORF22	AKO60054.1	100	98.773	326	4	0	1	326	1	326	0	662	structural protein V_19(ORF23)	MGKSAPKAPDPAQTAAAQGAWNSFTAQQQQQMNMVNQNTPWGILDYQQTGTTWITDPNGKRVEVPTYTANTTLSPEQQAIFDASQSAQGNLANIANDQSAWLGDYLSSPFEFNNQDAENWAYDLASSRIMPQQEQNRKDLENRLINSGIRPGTSAYNTEMARLTNANTDQLNQLALTGRSQAFQEQLAQRNQPLNEIIGLMSGTQVQSPNSTFAQTPQSQVAGVDYSGLVNQKYQADMNAYNSKMGALGGLFGGVASMLPFSDRRLKEDIERIGKTDSGVPVYKFKYIGSPVTHIGYMAQDLLELQPEAVSQDADGYYRVDYSKVK
V_19	ORF23	AKO60055.1	100	99.275	138	1	0	1	138	1	138	3.75e-96	265	hypothetical protein V_19(ORF24)	MLFNFGFRPQGQMPFMQNQQINTFAANNLSGYNNLGNRMSNNPNAYQQIPMAPASGALIDSGLVNNQSFMNNISPFASANPSSAMMANMGFNQGNQYTLTPQQQQTPIAQNMMQSNIPDVKKQAIGSIMSGGLRGGNR
V_19	ORF24	AKO60056.1	100	99.863	729	1	0	1	729	1	729	0	1451	peptidoglycan hydrolase V_19(ORF25)	MANLQELIPAIFTGPNGERLTPEQIAQRQQVAQSLIGRATDTSPDAGGWASVLTKGLLGFQSGRDRRAADNAITANAAAEQSLISDMLGSLGGGAGFNPAVAAGASPTSVAAVGEPVDIPSAPEIRQGLIDRGLQPHIADAFILNFQDESGLNPGINEKNPIVPGSRGGFGLYQLTGPRRREYEAFAAQRGVNPADVNAQLDFLMNELQGSEAGAAKSILSAPDTATAAQAIVNNFLRPAPEHRQARAARYARVATTPQEAIEQVAPIDGLPAAQVAPYDFASDPNLSVANSLVSPQSPSNFNDRWNAGAATSPILPEQAIPASANIVPEVTPMSAESAPAADPRLLALNDQMLGGALSPSGSSPVAQALSGPFPSAPSADRAPVTSQPFQMPAQSQSG…
V_19	ORF25	AKO60057.1	100	100	500	0	0	1	500	1	500	0	976	structural protein V_19(ORF26)	MAIFELQGPDGQVYEVDAPDEASALQAFQGMGGADQPQPEGGYGSQIFSGLLEGATGALGAPVDLVNNLLVAPAAAGINYAFGTDIQPSQTPLGGSAGLRQGLAISPESQSGGEQFARRVAQSVGGAAPFAAGASSAGQVASILATGLGGGVGGATAQQIAPDNVGAEIAGELIGGLGTGAAISGLANRSARQAAEKAVPSIDDLKAQASDLYAQAEARGVVADPAMTTSLADDITKIARDNELITPTGRIAEAYPKAKEALQLMRDYAGYDMNPTQMQVIRETLADAAFGAEGKEGRIAKKMLSAFDDFVSPLAPELAEARKISSRYLKAGTLERARELAGARAGQFTGSGFENALRTEYRNLDRRIIKGQEQGWTPEQIQAINNVSRGTPMQNTARN…
V_19	ORF26	AKO60058.1	100	97.544	285	7	0	1	285	1	285	0	558	tail collar protein V_19(ORF27)	MPRDSNGNTNPLPGTIVQTGDTILPSQHNPALVDLYAMMTQSLSRDGQGGMRANLAMNGFQVTGLGNATQPGNAVPLSQFQSGTPVGAVIDYAGVNPPNTWQFCFGQAIEVSAYPDFVAACYVGNALNATAGFGYRTTSQTYPSNNRSTSGQFIVLPDLRGRVGAGKDDMGGSAANRVTTTGSGINGALIGSNGGEQNSTLTIYQIPNHDHGGSTGNGFGSYTILNVLKNLTGNLSLSAYGQVGFTNENIPFSTHNHPISPQGGGLPHNNMQPTVIINKIIKVSY
V_19	ORF27	AKO60059.1	73.47	100	36	0	0	1	36	1	36	2.32e-22	77.8	hypothetical protein V_19(ORF28)	MVDIRPKGLPPAILPLRTGDAVIIDQGADGVRQTNPISFTDSVAPVATQSEAQTGSDNTKRMTPLRTKQSIASEVGVSIASKAQGDKADSAVQSVNGETGSAIVLDKGDIGLGNVDNTSDADKPISNATQTALNAKANASVTISAGTGLTGGGTLAANRTIALNSTSIASLAKADSSVQTVNGVSPTGGNVSVSAEEVRLQDSRSSALLESFAGSVNFVQTAGYNSVGDGGGALYRRVASEPVSVNKINNGDFSSDTGWVKGPGWSIASGKANHATGASGAISQAVAFVTDRKYRVTFTVSDRTTGTVTPQFLDGTAFAGTA
V_19	ORF28	AKO60061.1	100	100	271	0	0	1	271	1	271	0	543	endolysin V_19(ORF30)	MDRNFKVSLKEVLKHEGGWADHPSDPGGATMKGVTIATFRAFVNPKGTKADLRKITDAQLETVYRRQYWDKVHGAELPDGVDFAVFDYAVNSGPSRAVKDLQKVVGVSQDGKVGPKTLEAIKSMGSRNVINKLCDTRLAFMKRARDKKTKKILWPTFGKGWTKRVAGVRDFALGLSSKPTPERPSVVTKEVDKPVMPTSVDKEVKKKFSLAGWLGTLFSGGGIGALGLAGFGWRELLALGAVALVVLLGGLALRGWIVKAIKDIRQELNDA
V_19	ORF29	AKO60062.1	100	100	69	0	0	1	69	1	69	4.71e-49	140	hypothetical protein V_19(ORF31)	MLKPYLYGAMALALVGTHYFMYNAGKQSVLQRLSNDRVEVIKDGQKVDAAVYAADDDGLVCLLIDCQAN
V_19	ORF30	AKO60063.1	100	99.259	135	1	0	1	135	6	140	3.72e-99	272	hypothetical protein V_19(ORF32)	MSADEMKQDATVTLNWFRVNLPTIITIVGFGFYVGTNLNDIQKSISSLSKENAELKATTADIGKLAYRVDQLEFGLQRANERTDSLQNTLISSMDLMRRDINRLTTQVEVLSSRVGILTGDIDDPKQRRSRPGPNQHTSD
V_19	ORF31	AKO60065.1	100	100	87	0	0	1	87	1	87	1.23e-64	181	hypothetical protein V_19(ORF34)	MYEPDYHYIPCRCFSADHLVRVCPDEDIDGTLNVEILSSRQSSFWSRVRWALKHVFGRDDLVFADVIISREKWLKAAGEAERKEVGK
V_19	ORF32	AKO60066.1	100	100	70	0	0	1	70	1	70	1.1e-49	142	hypothetical protein V_19(ORF35)	MAKLTEAEFAQQCAFIAKNAADWASSILEIGEALNDPARLTTVCRFTDEMRQRLDHLDRKAGRAALRERE
V_19	ORF33	AKO60067.1	100	100	76	0	0	1	76	1	76	1.19e-55	157	hypothetical protein V_19(ORF36)	MKLTFEKIFSIYLALAVLTFGYIASETKCEQSFMSAQTNTECAVVRGVVGGITWPLYWTWEGFSIGRQVLKGGDHG
V_19	ORF34	AKO60068.1	100	100	104	0	0	1	104	1	104	3.18e-78	217	hypothetical protein V_19(ORF37)	MGFNTALMVLNDRLDEIRNDPHFGRRVSDAVMEASRRKEKHFGSFSMLPTQHADTVQVISVGFNSINLLGYAWSDDPEIILRELANRHGYRLVKKRESDGEQSE
V_19	ORF35	AKO60069.1	100	100	103	0	0	1	103	1	103	3.92e-76	211	hypothetical protein V_19(ORF38)	MPSKEHEALVEKVAKAINGPFHPVPEGSLFTLDQLRDVRWQQINDVERSLCLAGAKAAISTIRAALQEPTEIMLQAYWDGSEASDSWGLMLAASALGEKSDGI
V_19	ORF36	AKO60070.1	100	100	39	0	0	1	39	1	39	1.85e-22	71.6	hypothetical protein V_19(ORF39)	MSNILIISLIGLFTSGVAVGLSLAAVIYLSLNAKEASNA
V_19	ORF37	AKO60071.1	100	100	49	0	0	1	49	1	49	8.89e-34	100	hypothetical protein V_19(ORF40)	MTELIDRLSKLDAPDREVDAVTAAFERCAKSFTGDELTELLKFCPPSHF
V_19	ORF38	AKO60072.1	100	100	55	0	0	1	55	1	55	3.57e-40	117	hypothetical protein V_19(ORF41)	MNKLLPTVWIMRTDDGWYPIQPSEKCRPEDHGNLNDHVISIEDANGNVLWRRVKQ
V_19	ORF39	AKO60073.1	100	99.686	318	1	0	1	318	1	318	0	647	hypothetical protein V_19(ORF42)	MASELEPCPFCSKTMMLRSALWPSEGDADAIIHADPTDCPMLGFSDGSADGSIIEKWDCSLSNEDDFPSDGSCVRCGSVPRNANGLCNTCLDEDAERIENTRPTPVTPVSPDADGKCGELVTVGYGYVNSLGELEYAHATSSEMRTEALCRRSQAGSIIAELQAKAKDYREYSERLVKRLESEEATRSQVEELLAAERADHDNTIATLSSLIEDNAALTARIKELERVETELCTSIGLLEDKLNAANGKIEALVQSLAYETAHEATKRAEALEAKLAAAEQALKTARPYVEDYDTRRHNTGVDETLTQIDAVLGGKPS
V_19	ORF40	AKO60074.1	100	100	62	0	0	1	62	214	275	3e-44	134	DNA methyltransferase V_19(ORF43)	MSKIAYRRKEVIGDCTLYLGDCMEIMPTLGKVQAVLTDPPYGMTDASWDNAPNVEAMWRELKLDRTDAVFILNASQPFTSAVVLGNIKDFRVEWIWEKNAGSNFGTVKWQPMKEHESVLVFSSRTPRYLPIMEQRAASGAARVKTVVNYDSQPEAYSGITGKSASMRPQLRYPRSIQKFNRERGFHPNQKPVGLVEYFLKTYTEVGDVVLDPYMGSGTTAVGCINLGRPFIGVEIDPRYFDIACERVRNAYENSLNMFAGQTAATHPSGGDRHGE
V_19	ORF41	AKO60074.1	100	100	195	0	0	1	195	1	195	3.09e-150	409	DNA methyltransferase V_19(ORF43)	MSKIAYRRKEVIGDCTLYLGDCMEIMPTLGKVQAVLTDPPYGMTDASWDNAPNVEAMWRELKLDRTDAVFILNASQPFTSAVVLGNIKDFRVEWIWEKNAGSNFGTVKWQPMKEHESVLVFSSRTPRYLPIMEQRAASGAARVKTVVNYDSQPEAYSGITGKSASMRPQLRYPRSIQKFNRERGFHPNQKPVGLVEYFLKTYTEVGDVVLDPYMGSGTTAVGCINLGRPFIGVEIDPRYFDIACERVRNAYENSLNMFAGQTAATHPSGGDRHGE
V_19	ORF42	AKO60075.1	77.38	99.487	195	0	1	1	195	1	194	1.65e-142	389	hypothetical protein V_19(ORF44)	MGKIPEEAVEAAIAAHNKYYDDLVIYPSEEPTPEGAFHEALKGALPFLPVQGAVKKLEWELVSGDHYAEGAATHYNIYETKPGLWNSVTVKPGNVRLATNVDLEAAKAAAQADYEARILSALEPSSAREQALEEVTLERSIEQWRNMKPSEVMKGSTAQITYALEDARKDILSLARALSSPDHIADAGKVEGGWVACRV
V_19	ORF43	AKO60076.1	100	100	64	0	0	1	64	1	64	3.99e-47	135	hypothetical protein V_19(ORF45)	MTTVPIIAKSLGHLMVDVEMDRKEPVNAWFAATGNELPYKMWMRLVNSPFDMMQAQEEVEKYNG
V_19	ORF44	AKO60077.1	92.94	100	79	0	0	7	85	1	79	1.45e-57	163	hypothetical protein V_19(ORF46)	MFSQKDFEDVMWGREFYESVSSATKEAVDHTLRNEALRICNIDDVYSRRSAIYECPEILRGYLKVEIERIWKIKIDRKR
V_19	ORF46	AKO60079.1	100	100	85	0	0	1	85	1	85	2.77e-63	177	hypothetical protein V_19(ORF48)	MEIRDILNEREKTHGDYRSHAAITQALKADMQCQSSWSSLPEHQRESLDMIAHKIGRILAGDPDFRDHWADIAGYATLSADRCTK
V_19	ORF47	AKO60080.1	100	100	141	0	0	1	141	1	141	1.16e-108	296	type III restriction endonuclease V_19(ORF49)	MKFPDNIPLFGDPSYRGKCPLESVEQMSLVNQIRRVYPDTFGKIVFHPRNEGLVSKGQFSSMAKHKAEGMTKGAPDCIVPGNPAFLCEIKRANPQLSKWQDGQIEYLEAAQNAGAFVCVALGAKAAWEAFQTYVEKYYGNS
V_19	ORF48	AKO60081.1	95.51	100	574	0	0	28	601	1	574	0	1199	helicase V_19(ORF50)	MVEAPTGAGKSVIIAEIARIIYEMTGKRILVTAPSAELVIQNRAKFIATGYPASMYSASAGKKSTRHHVVFGTPLTIKSNIKAFQKNFAMVICDECDLITPTLKKIIEGMQEGNPNLRVVGTTATPMRMREGYIFREWPDGRINDDSQSLNPFYHKCVYRIEARHLIEQGYLTKPVIGQINASRYDTSGLQLNRMGNYTPESLDKAFVGMGRKTAAIVADIVSQTRNRNAVLIFAATVKHAEEVMASLPPEISAIITGDTKDRKAILDKVSRGKIKYVVNVGVLTVGVDLPIVDTIALMRQSESVRLLQQIIGRGLRLYPNKTECLILDFCLNHEKHFPDGDLFDPKVVASKPKGEAKPLIAKCPICEFQNEFSCIPDYADHDKDENGYCLDVFGNQIM…
V_19	ORF49	AKO60082.1	100	100	168	0	0	1	168	1	168	6.1e-127	345	DNA-binding protein V_19(ORF51)	MDYDCISKLIKYSPESGKLFWVKRDDVCKSWNTRYAGKEAFTATLNGYKYGKILGKNYYAHRIAWLIMNGEFADEIDHIDGNRSNNIYNNLRSVSHQNNMKNITMQSNNNSGVVGVYWNRSRCKWHAQIGVNGKSHHIGYFSNIDDAVNSRKKYEDIFGYHKNHGKGV
V_19	ORF50	AKO60083.1	100	100	208	0	0	1	208	1	208	5.11e-162	437	DNA-PolB associated exonuclease V_19(ORF52)	MTYTYFDVETIPDQSEGALERAKESVKVPANYKNPDTIAAYIEENAQEAWERTALDGWKGHVACIVMNDMKWMVQETWREKEMLQDFFNRLNESTLVGHNIIGFDIPFLTKRALVLGVKLPPEHIWPRNLKPWDNRVFDTMLQLGNGKEFISLDNLARNLGTKGKGNTTGAQVHYMWQNGLHDEIAEYCANDVRIVREIHERFLACNW
V_19	ORF51	AKO60084.1	100	100	146	0	0	1	146	1	146	1.66e-110	301	hypothetical protein V_19(ORF53)	MGKYEWKPFTLLVSAEEVEKEVLKIEAGKYYKTGDGRKVGPIKSYEDRYFHKASFACREWTYLENGKWAGSLNNDNRDLISEWSEAPIRTVTRREIVEGVYGSVDIYHVTKKYVCVKINSNMSGEDLRETAHLFNQLAEALEENGK
V_19	ORF52	AKO60085.1	100	100	201	0	0	1	201	1	201	2.64e-150	407	hypothetical protein V_19(ORF54)	MSFWNTSSGESAISNATSFEIEGGGDILPIPAGTKVLAIIENVKIATVKDSVEQYVEIKWGIIKPEVYNKRKIFQKVWCFDYDPMQKDPAKAKAKKDKALKMLAAIDANAGGKLAQAGVEPTDESLALALNNKPMVIGLNTWDDAETKKPKGNWVYYVGPKNDPVTEVTKEDVQAQEAKAKASQPAASSNFSHDLDDEIPF
V_19	ORF53	AKO60086.1	100	98.936	94	1	0	1	94	1	94	3.71e-69	193	hypothetical protein V_19(ORF55)	MSKEDGEGTILRQYTFYNAQDVDDTVARLNSKIRELESSIESLQSMRPHWAKGYTSDSMAAQGQTAALSQIWSYLGVDNQTDAMQKLRELNKEN
V_19	ORF54	AKO60087.1	100	100	248	0	0	1	248	1	248	0	510	hypothetical protein V_19(ORF56)	MSILQNATNDGGEQALIVTLFGTPGTGKTSTALTFPKPYMIRTQGEAVPRDAPNKAVSLGITDSPAKLWEQLTALCKDEHDFKTLIVDSSTGLEGMFIKDVLDNDPKARGINTALGGYGAGRAAVAAQHAKLRKGAEYLRSVRGMHIVFIGHADIERIDPPDSESYSKYSLRLHRESMKSYVDDVDVVGFLRQATILRGEEDERKKAITTGDIILTTTLHPAFVSKNRLGIKDDIVVQMGVNPLQEYL
V_19	ORF55	AKO60088.1	100	100	42	0	0	1	42	55	96	5.53e-28	87	hypothetical protein V_19(ORF57)	MLIYLPFFNLRIAFRIIQLYCQHRFSTKGKNMKYLTGPELQEYLRSLPYGGLHKMAKETGMIYQSLSRIKVGKTINPTWETIKKVSEYRALQEGEG
V_19	ORF56	AKO60089.1	100	99.872	780	1	0	1	780	1	780	0	1623	bifunctional DNA primase/polymerase V_19(ORF58)	MTNTHIQAFAENNHRVFMLESIDGNYCGCGNPKCTAIGKHPVASNWQNTPQWDDDQIENMSMMVDSMGRGYGVLCSNLLVIDVDAKNGGLASYAALLEKFPDIASAGLIVETGSGGGSKHLYFSLPADVKTVQTHKDYKGIDFKHTGFVVGPGSPHKSGRNYNVLSGSVDDIDHAPSALVEFLKREERRKIEYEGSTIDISDSVIADMLSHIDCYDEYSDWIKIGMAIHDATHGNGVALWDEWSRRSSKYNPEAIDARWHSFGKSSNPVTIGTLIKMAQDGGWTEKVSFEEVELQGWFAKAVTGNPVTQGITKEDIKEVKNPIKGCPVDISTIDLTMPPGFCGEVTRWINTQCRYPRLNLSAMASLYAIGNIAGLNYAANDTSRTRANLAIFCVAGSGT…
Wb	ORF1	AHB81345.1	100	100	65	0	0	1	65	1	65	2.45e-45	130	hypothetical protein Wb(ORF1)	MTTERVSQADIFGLRKTIDGLMMDLDLVEKESEMTNQDMWACIMAGVMLALAFAVPFVILAVGLV
Wb	ORF2	AHB81346.1	100	99.057	106	1	0	1	106	1	106	2.38e-76	212	hypothetical protein Wb(ORF2)	MINAKIILASAALFAAPASAQALEPVDALTGIIRMEVARQYCGLPLPEDALRELVGVVAPYIKKTPQEFTESVRRAAMEQGSIYQRNGSLPGFCANVGAIYGRYGK
Wb	ORF3	AHB81347.1	100	100	54	0	0	1	54	10	63	2.94e-37	110	hypothetical protein Wb(ORF3)	MVFYYLEDNMTYSPEASRKGGSRKHLVEVLIREVEAHKHGKHSAECMGELIIAVRKYQKETAK
Wb	ORF4	AHB81348.1	100	100	225	0	0	1	225	1	225	1.46e-174	470	GcrA-like protein Wb(ORF4)	MKFVWTQEVIDRASRLWKDGKSAMEIAEEIGVTRNSVLSIMHRYRELFPKLGITSRQAIERGLIDKAVALWNEGASVKIIALETGLTPGQVSGLTKRKRELFKKRDLKKRDLTLHRVNRSMKAKKSPRNDPVNRMSKFNPNAGSKAAWYQDPELDDFELSRLPGVSLIDNDGCMYPLTAEGPHLFCGHLRFKGRYCEHHTYKCEGYKGISISYKKAYDRNIMEVV
Wb	ORF5	AHB81349.1	100	100	30	0	0	1	30	1	30	3.83e-19	62.4	hypothetical protein Wb(ORF5)	MSKKGKKALQQIADQSVYDFQASQSMWFCE
Wb	ORF6	AHB81350.1	100	100	132	0	0	1	132	1	132	5e-101	276	terminase small subunit Wb(ORF6)	MAGGRPTLYRPEYCETVIELGKQGDSLAQMAAHFDVSRQTIENWASDHPEFLAALSRAKVHCQAWWEKAGREGMFLGGGGFNAAVWKKSMEARFREDYTERQEVHQTGTMEHKHSIGEMTDEDLAKVIAGEK
Wb	ORF7	AHB81351.1	100	99.882	848	1	0	1	848	1	848	0	1749	terminase large subunit Wb(ORF7)	MTITKAQAAQELLNRRKARRNLVDYARYIEVPGAPVEEQDEESDEAEYFAETQLAKHHILILEAAQRCIEKPYGRLMLFMPPGSAKSSYGSVVVPSWAMGQKPGFKVIGVSYGSDMAKKFGRRTRSIIKQSKYRALFSTSLSGDQAAADEWALDNGSEYMSGGILSGITGNRADCLVAGTMIETSEGPVAIENIEHCPASVKVLSFNHRLNMMEYQDIEAFSHRKGIGIYRVTTARGSVVEATGNHQFYTGRGYVKASSLAPGDSLLSQLRKGEGETSIRLPEMGGEVRKGSLLLPSLQPRARVVQGQEKVRRVREPNGKEDAQVLRHMPSSSKEVAPCDSSANLPRLPDLQQDFQSGLAWQEGGGLCRLLQPNMCGHRPFSAYEREGEPDVEGWSYAS…
Wb	ORF8	AHB81353.1	100	100	85	0	0	1	85	1	85	3.01e-63	177	hypothetical protein Wb(ORF9)	MTKEHTPTPWDQLNGVFTPEDGYFSIIQTPDQCIANVFEEANAAHIVKCVNMHDELVSALDKIVDNNNDENWHNALNVLKKAGAL
Wb	ORF9	AHB81354.1	100	100	97	0	0	1	97	1	97	2.47e-71	199	hypothetical protein Wb(ORF10)	MSGAKFTKGPWEWVKSKNDNWSSYDLSPGILTKDTADGTPFGDEIDRANAHLIAAAPELYRNLEEVRKWMDEDDLGPWEAAFCAEIDALLAKARGEV
Wb	ORF10	AHB81355.1	100	100	131	0	0	1	131	1	131	3.46e-100	274	hypothetical protein Wb(ORF11)	MTNKDHIERTKRMIEVMQAYVDGEEVEFCGNNYDYWSKKDTPYWDWDAGTYRIAPSSTPDTINWDHVAPEFKYMARDENGIPFLYRNRPSIKDLDQWVDLDDICSNANSHKSYKRGTVDWKDSLVIRPGSE
Wb	ORF11	AHB81356.1	100	99.871	774	1	0	1	774	1	774	0	1584	portal protein Wb(ORF12)	MDEEEIQPSDTLELKDEPKSSSVVLSVLQNAKDKFREWQNICDRIDTVYSKYQGEKRPYSENWTDGELDLFWASYEILKPAVYAHPPKPVVSTQFKDRDPVKSKTAELLERVSVSNFDRSNIDDVMCEVRDDLIFTNRGVMWLTYESEKGEQRVCIEHLDRMDFLHEPARKWSEVGWVARRAWMTRKELRKRFYKASGDVYKDVKLSKKREDEERGNDDKSLKGSVWEVWHRADNKVYWVSEGVDRLLDEGEPHLKLKDFFPCPRPAYGTLARRSLIPVPDYERYSVHFDKINTLTARIYLLLEKVKLKGIVAGSGDIRDAVSELIQSEDDETVIFVPSISSDVTNMVAWMPLAEVATAITGLIEARAKLIDDFYQLSGISDIMRGATEADETLGAQQL…
Wb	ORF14	AHB81359.1	100	100	80	0	0	1	80	15	94	2.17e-59	168	hypothetical protein Wb(ORF15)	MKSISELVAEHRARMGASSLPKPYFRQDTIQPCMGMDGKMHDTLSSYRKTLLPSGNPKGERYIELGNESLPDFKAPEFDRKKRREDIKRAISEV
Wb	ORF15	AHB81360.1	100	99.746	393	1	0	1	393	1	393	0	787	structural protein Wb(ORF16)	MTDEVIQPSPVTEHVSTTLESDVTPKTSGGGKITPPPVEEAKPEVPAKAESVRDSLKAELDKTKEPEKVEKPVKAEKLEEEPKPVAKTEAKSATREKEVDASEQVKDQQTERKSEVRDRPEPPARFLPRAKELWRNTPNEVQSEVSRLVREHETEVQQYRESHQFREELKEYEELGKQHGVSVKQALDNYVGIERKFAESPPEGFRQLLSNLNMQPQQAISHILRAFNVTPQQLAQHISADPNSYVSQAPQVQPQQQPQINPEVETLKRQNQAMQEQMAAFMYIEPFAKEHPRYYELEQDIAFFLQSGKIPANLSPAEKLEAAYDMAERINPSSNVSSFSPKQTSSESRVDEDFNGSKSIKSSPGNVLEVKEPDKKMSMRELLEDELKRLKKA
Wb	ORF16	AHB81361.1	100	99.702	336	1	0	1	336	1	336	0	678	major head protein Wb(ORF17)	MAIVQDRNYRQLLTAAVARRSREVQDIVYNSTPLTRILRDQGRIRVKRAGGPELRIPVQFDKLQAQWFTGYDKIEITPKELLNSAVFNWSRVVSMFSLTGTELMYTRGEEEVIDLMETYLDAAEKSVKEEFEVALIGDGTGAGGRELIGLGGAIPVIPNTGVYGGIDRATVPNWRTSTFNITNGDVSGFTTWDSTTARPIIERIALNRSRNGRYADLLIADSLSYQAISASFVAHQRIVSERLGRLGFAGLTYMTPAGPVDIVAAGGIGTVMPANTIFGIDTQGLAIYEFPDQAFVPFHPGDGMRPINQDAVAQGIVWSGQLVLENPLFSYRIITA
Wb	ORF17	AHB81362.1	100	100	114	0	0	1	114	1	114	7.59e-84	232	structural protein Wb(ORF18)	MANSVPFRTTPQLGPQLNDVFVGLPYWDLTGIQGAGGATVSGITEPSYKLGNRETGDDGYDYIWVQNGTTALTASARVNMDSDFVTTANASGVLQAPDVAVPAGAYFHARVYAL
Wb	ORF18	AHB81363.1	100	100	227	0	0	1	227	1	227	6.5e-175	471	hypothetical protein Wb(ORF19)	MTKVVEIDMRDLNVTPFFKVIEVENIPKSETAGHAVMEMYEVVEVRFAGSNNYAPVFPAHQTWKREGNKSITYAERWADQYRTFKEGNPQHAMGTPLEMLRPYGVTEEQLSICRVHRVYSIEALNTLEGDKLKSLGMMGNTLKELARKYISDHSASDKALNEIEALKKRIAELESAGTASTVIPEVEEDLYEAMTEAELRDMIESKTGTKPDGRLSHASLVNLAKGM
Wb	ORF19	AHB81364.1	100	100	233	0	0	1	233	1	233	2.88e-179	483	structural protein Wb(ORF20)	MSILSAMQSATIRLVGQKPAVFFTSSDQLELEIVDLVNEVARDICRYADWQALTKVYNVPTDGVTEIFDLPEDYDRQLLVTDIQDLNNWVWGYEHIENLNDFLYRRARNFELTPGAWTIYQNQIHFFPPPNAQNSATYPYISNNYALDSNNAGKPEFTADTDDFIIKGGNDLLTLGLIWRWRENKKLDYTGDQEQFTMALDQLAAKDKGTNVYRARSRSRRLNTHLAWPFELG
Wb	ORF20	AHB81365.1	100	99.38	645	4	0	1	645	1	645	0	1295	structural protein Wb(ORF21)	MYQRPILAQKKPAQRKSDLKKFHAPTGGWISNRNLSTPMENGGPQGAAVLDNFFPTSTTAILRRGKELYATLGQGDEGVTSLFTYVNGLNRKLFASTENTIYDITNILVPYNYRLVTENGDYLVTENGDYFGQSSTEDMEAFEGALGGNWITVQFATTGGIYLIGVNGASTGFIYDGNAFYPYIPGGVWALSYDNVIQDFSVGEVITGDTSGAEGTVSEILPGGGLVLKDIVNAKNVSGGSFLDNEMLTGDQGGSAQAASVLSNIVPGVAFPDGLTTADMSYVWAFKNRLWFAQKESLNIWYMDAPDAVGGDPVVYPMGGILTLGGSVLWGDSWSMGTGAAGGLSDQMVVTSTEGEVAVFQGSYPEATGDWSHVGTYRIGRPLGNRAHFRGGGDIAVAT…
Wb	ORF21	AHB81366.1	100	100	146	0	0	1	146	1	146	6.2e-112	305	hypothetical protein Wb(ORF22)	MYYSKTMNPSANEAVGFFVCREADITIKDFCSMGVFEDGDLIAGTLYHNYHPEYGVIELSSASVSKRWLTRAVINAMFFLPFTRLGCQLVVLRVSERNKTMIGIARKFGFSETYIPRLRGRDEGEFIFSLTDDEWSKSPYNKGVSE
Wb	ORF22	AHB81367.1	100	99.08	326	3	0	1	326	1	326	0	664	structural protein Wb(ORF23)	MGKSAPKAPDPAQTAAAQGAWNSFTAQQQQQMNMVNQNTPWGILDYQQTGTTWITDPNGKRVEVPTYTANTTLSPEQQAIFDASQSAQGNLANIANDRSAWLGDYLSSPFEFNNQDAENWAYDLASSRIMPQQEQNRKDLENRLINSGIRPGTSAYNTEMARLTNANTDQLNQLALTGRSQAFQEQLAQRNQPLNEIIGLMSGTQVQSPNSTFAQTPQSQVAGVDYSGLVNQKYQADMNAYNSKMGALGGLFGGVASMLPFSDRRLKEDIERIGKTDSGVPVYKFKYIGSPVTHIGYMAQDLLELQPEAVSQDADGYYRVDYSKVK
Wb	ORF23	AHB81368.1	100	99.275	138	1	0	1	138	1	138	3.41e-96	265	hypothetical protein Wb(ORF24)	MLFNFGFRPQGQMPFMQNQQINTFAANNLSGYNNLGNRMSNNPNAYQQIPMAPASGALIDSGLVNNQSFMNNISPFASANPSSAMMANMGFNQGNQYTLTPQQQQTPIAQNMMQSNIPDVKKQAIGSIMSGGLRGGNR
Wb	ORF24	AHB81369.1	100	99.863	729	1	0	1	729	1	729	0	1451	peptidoglycan hydrolase Wb(ORF25)	MANLQELIPAIFTGPNGERLTPEQIAQRQQVAQSLIGRATDTSPDAGGWASVLTKGLLGFQSGRDRRAADNAITANAAAEQSLISDMLGSLGGGAGFNPAVAAGASPTSVAAVGEPVDIPSAPEIRQGLIDRGLQPHIADAFILNFQDESGLNPGINEKNPIVPGSRGGFGLYQLTGPRRREYEAFAAQRGVNPADVNAQLDFLMNELQGSEAGAAKSILSAPDTATAAQAIVNNFLRPAPEHRQARAARYARVATTPQEAIEQVAPIDGLPAAQVAPYDFASDPNLSVANSLVSPQSPSNFNDRWNAGAATSPILPEQAIPASANIVPEVTPMSAESAPAADPRLLALNDQMLGGALSPSGSSPVAQALSGPFPSAPSADRAPVTSQPFQMPAQSQSG…
Wb	ORF25	AHB81370.1	100	100	500	0	0	1	500	1	500	0	976	structural protein Wb(ORF26)	MAIFELQGPDGQVYEVDAPDEASALQAFQGMGGADQPQPEGGYGSQIFSGLLEGATGALGAPVDLVNNLLVAPAAAGINYAFGTDIQPSQTPLGGSAGLRQGLAISPESQSGGEQFARRVAQSVGGAAPFAAGASSAGQVASILATGLGGGVGGATAQQIAPDNVGAEIAGELIGGLGTGAAISGLANRSARQAAEKAVPSIDDLKAQASDLYAQAEARGVVADPAMTTSLADDITKIARDNELITPTGRIAEAYPKAKEALQLMRDYAGYDMNPTQMQVIRETLADAAFGAEGKEGRIAKKMLSAFDDFVSPLAPELAEARKISSRYLKAGTLERARELAGARAGQFTGSGFENALRTEYRNLDRRIIKGQEQGWTPEQIQAINNVSRGTPMQNTARN…
Wb	ORF26	AHB81371.1	100	97.544	285	7	0	1	285	1	285	0	560	tail collar protein Wb(ORF27)	MPRDSNGNTNPLQGTIVQTGDTILPSQHNPALVDLYAMMTQSLSRDGQGGMRANLAMNGFQVTGLGNATQPGNAVPLSQFQSGTPVGAVIDYAGVNPPNTWQFCFGQAIEVSAYPDFVAACYVGNALNATAGFGYRTTSQTDPSNNRSTSGQFIVLPDLRGRVGAGKDDMGGSAANRVTTTGSGINGALIGSNGGEQNSTLTIYQIPNHDHGGSTGNGVGSYTILNVLKNLTGNLSLSKNGQVGFTNENIPFSTHNHPISPQGGGLPHNNMQPTVIINKIIKVSY
Wb	ORF27	AHB81372.1	100	97.959	49	1	0	1	49	1	49	7.57e-32	95.9	hypothetical protein Wb(ORF28)	MVDIRPKGLPPAILPLRTGDAVIIDQGADGVRQTNPPRMAIDMREKDGS
Wb	ORF28	AHB81373.1	88.93	100	241	0	0	31	271	1	241	4.82e-177	479	endolysin Wb(ORF29)	MKGVTIATFRAFVNPKGTKADLRKITDAQLETVYRRQYWDKVHGAELPDGVDFAVFDYAVNSGPSRAVKDLQKVVGVSQDGKVGPKTLEAIKSMGSRNVINKLCDTRLAFMKRARDKKTKKILWPTFGKGWTKRVAGVRDFALGLSSKPTPERPSVVTKEVDKPVMPTSVDKEVKKKFSLAGWLGTLFSGGGIGALGLAGFGWRELLALGAVALVVLLGGLALRGWIVKAIKDIRQELNDA
Wb	ORF29	AHB81374.1	100	100	69	0	0	1	69	1	69	4.29e-49	140	hypothetical protein Wb(ORF30)	MLKPYLYGAMALALVGTHYFMYNAGKQSVLQRLSNDRVEVIKDGQKVDAAVYAADDDGLVCLLIDCQAN
Wb	ORF30	AHB81375.1	100	99.259	135	1	0	1	135	6	140	3.39e-99	272	hypothetical protein Wb(ORF31)	MSADEMKQDATVTLNWFRVNLPTIITIVGFGFYVGTNLNDIQKSISSLSKENAELKATTADIGKLAYRVDQLEFGLQRANERTDSLQNTLISSMDLMRRDINRLTTQVEVLSSRVGILTGDIDDPKQRRSRPGPNQHTSD
Wb	ORF31	AHB81377.1	100	100	87	0	0	1	87	1	87	1.12e-64	181	hypothetical protein Wb(ORF33)	MYEPDYHYIPCRCFSADHLVRVCPDEDIDGTLNVEILSSRQSSFWSRVRWALKHVFGRDDLVFADVIISREKWLKAAGEAERKEVGK
Wb	ORF32	AHB81378.1	100	100	70	0	0	1	70	1	70	1e-49	142	hypothetical protein Wb(ORF34)	MAKLTEAEFAQQCAFIAKNAADWASSILEIGEALNDPARLTTVCRFTDEMRQRLDHLDRKAGRAALRERE
Wb	ORF33	AHB81379.1	100	100	76	0	0	1	76	1	76	1.08e-55	157	hypothetical protein Wb(ORF35)	MKLTFEKIFSIYLALAVLTFGYIASETKCEQSFMSAQTNTECAVVRGVVGGITWPLYWTWEGFSIGRQVLKGGDHG
Wb	ORF34	AHB81380.1	100	100	104	0	0	1	104	1	104	2.9e-78	217	hypothetical protein Wb(ORF36)	MGFNTALMVLNDRLDEIRNDPHFGRRVSDAVMEASRRKEKHFGSFSMLPTQHADTVQVISVGFNSINLLGYAWSDDPEIILRELANRHGYRLVKKRESDGEQSE
Wb	ORF35	AHB81381.1	100	100	103	0	0	1	103	1	103	3.57e-76	211	hypothetical protein Wb(ORF37)	MPSKEHEALVEKVAKAINGPFHPVPEGSLFTLDQLRDVRWQQINDVERSLCLAGAKAAISTIRAALQEPTEIMLQAYWDGSEASDSWGLMLAASALGEKSDGI
Wb	ORF36	AHB81382.1	100	100	39	0	0	1	39	1	39	1.68e-22	71.6	hypothetical protein Wb(ORF38)	MSNILIISLIGLFTSGVAVGLSLAAVIYLSLNAKEASNA
Wb	ORF37	AHB81383.1	100	100	49	0	0	1	49	1	49	8.1e-34	100	hypothetical protein Wb(ORF39)	MTELIDRLSKLDAPDREVDAVTAAFERCAKSFTGDELTELLKFCPPSHF
Wb	ORF38	AHB81384.1	100	100	55	0	0	1	55	1	55	3.25e-40	117	hypothetical protein Wb(ORF40)	MNKLLPTVWIMRTDDGWYPIQPSEKCRPEDHGNLNDHVISIEDANGNVLWRRVKQ
Wb	ORF39	AHB81385.1	100	100	318	0	0	1	318	1	318	0	649	hypothetical protein Wb(ORF41)	MASELEPCPFCSKTMMLRSALWPSEGDADAIIHADPTDCPMLGFSDGSADGSIIEKWNCSLSNEDDFPSDGSCVRCGSVPRNANGLCNTCLDEDAERIENTRPTPVTPVSPDADGKCGELVTVGYGYVNSLGELEYAHATSSEMRTEALCRRSQAGSIIAELQAKAKDYREYSERLVKRLESEEATRSQVEELLAAERADHDNTIATLSSLIEDNAALTARIKELERVETELCTSIGLLEDKLNAANGKIEALVQSLAYETAHEATKRAEALEAKLAAAEQALKTARPYVEDYDTRRHNTGVDETLTQIDAVLGGKPS
Wb	ORF41	AHB81386.1	100	100	195	0	0	1	195	1	195	1.62e-151	409	DNA methyl transferase Wb(ORF42)	MSKIAYRRKEVIGDCTLYLGDCMEIMPTLGKVQAVLTDPPYGMTDASWDNAPNVEAMWRELKLDRTDAVFILNASQPFTSAVVLGNIKDFRVEWIWEKNAGSNFGTVKWQPMKEHESVLVFSSRTPRYLPIMEQRAASGAARVKTVVNYDSQPEAYSGITGKSASMRPQLRYPRSIQKFNRERGFHPNQKPVGLV
Wb	ORF42	AHB81387.1	100	100	252	0	0	1	252	1	252	0	510	hypothetical protein Wb(ORF43)	MGKIPEEAVEAAIAAHNKYYDDLVIYPSEEPTPEGAFHEALKGALPFLPVQGAVKKLEWELVSGDHYAEGAATHYNIYETKPGLWNSVTVKPGNVRLATNVDLEAAKAAAQADYEARILSALEPSSAREQALEEVTLERSIEQWRNMKPSEVMKGSTAQITYALEDARKDILSLARALSSPDHIADAGKVEGDGWHVEYEVYSEDEWQAASTDLDGALDYAVMYAADGFKNITVQEVRRRTLPSALASEGEE
Wb	ORF43	AHB81388.1	100	100	64	0	0	1	64	1	64	3.64e-47	135	hypothetical protein Wb(ORF44)	MTTVPIIAKSLGHLMVDVEMDRKEPVNAWFAATGNELPYKMWMRLVNSPFDMMQAQEEVEKYNG
Wb	ORF44	AHB81389.1	92.94	100	79	0	0	7	85	1	79	1.32e-57	163	hypothetical protein Wb(ORF45)	MFSQKDFEDVMWGREFYESVSSATKEAVDHTLRNEALRICNIDDVYSRRSAIYECPEILRGYLKVEIERIWKIKIDRKR
Wb	ORF46	AHB81391.1	100	100	85	0	0	1	85	1	85	2.53e-63	177	hypothetical protein Wb(ORF47)	MEIRDILNEREKTHGDYRSHAAITQALKADMQCQSSWSSLPEHQRESLDMIAHKIGRILAGDPDFRDHWADIAGYATLSADRCTK
Wb	ORF47	AHB81392.1	100	100	141	0	0	1	141	1	141	1.05e-108	296	type III restriction endonuclease Wb(ORF48)	MKFPDNIPLFGDPSYRGKCPLESVEQMSLVNQIRRVYPDTFGKIVFHPRNEGLVSKGQFSSMAKHKAEGMTKGAPDCIVPGNPAFLCEIKRANPQLSKWQDGQIEYLEAAQNAGAFVCVALGAKAAWEAFQTYVEKYYGNS
Wb	ORF48	AHB81393.1	95.51	100	574	0	0	28	601	1	574	0	1199	helicase Wb(ORF49)	MVEAPTGAGKSVIIAEIARIIYEMTGKRILVTAPSAELVIQNRAKFIATGYPASMYSASAGKKSTRHHVVFGTPLTIKSNIKAFQKNFAMVICDECDLITPTLKKIIEGMQEGNPNLRVVGTTATPMRMREGYIFREWPDGRINDDSQSLNPFYHKCVYRIEARHLIEQGYLTKPVIGQINASRYDTSGLQLNRMGNYTPESLDKAFVGMGRKTAAIVADIVSQTRNRNAVLIFAATVKHAEEVMASLPPEISAIITGDTKDRKAILDKVSRGKIKYVVNVGVLTVGVDLPIVDTIALMRQSESVRLLQQIIGRGLRLYPNKTECLILDFCLNHEKHFPDGDLFDPKVVASKPKGEAKPLIAKCPICEFQNEFSCIPDYADHDKDENGYCLDVFGNQIM…
Wb	ORF50	AHB81394.1	100	100	208	0	0	1	208	1	208	4.65e-162	437	DNA-PolB associated exonuclease Wb(ORF51)	MTYTYFDVETIPDQSEGALERAKESVKVPANYKNPDTIAAYIEENAQEAWERTALDGWKGHVACIVMNDMKWMVQETWREKEMLQDFFNRLNESTLVGHNIIGFDIPFLTKRALVLGVKLPPEHIWPRNLKPWDNRVFDTMLQLGNGKEFISLDNLARNLGTKGKGNTTGAQVHYMWQNGLHDEIAEYCANDVRIVREIHERFLACNW
Wb	ORF51	AHB81395.1	100	100	146	0	0	1	146	1	146	1.51e-110	301	hypothetical protein Wb(ORF52)	MGKYEWKPFTLLVSAEEVEKEVLKIEAGKYYKTGDGRKVGPIKSYEDRYFHKASFACREWTYLENGKWAGSLNNDNRDLISEWSEAPIRTVTRREIVEGVYGSVDIYHVTKKYVCVKINSNMSGEDLRETAHLFNQLAEALEENGK
Wb	ORF52	AHB81396.1	100	100	201	0	0	1	201	1	201	2.41e-150	407	hypothetical protein Wb(ORF53)	MSFWNTSSGESAISNATSFEIEGGGDILPIPAGTKVLAIIENVKIATVKDSVEQYVEIKWGIIKPEVYNKRKIFQKVWCFDYDPMQKDPAKAKAKKDKALKMLAAIDANAGGKLAQAGVEPTDESLALALNNKPMVIGLNTWDDAETKKPKGNWVYYVGPKNDPVTEVTKEDVQAQEAKAKASQPAASSNFSHDLDDEIPF
Wb	ORF53	AHB81397.1	100	98.936	94	1	0	1	94	1	94	3.38e-69	193	hypothetical protein Wb(ORF54)	MSKEDGEGTILRQYTFYNAQDVDDTVARLNSKIRELESSIESLQSMRPHWAKGYTSDSMAAQGQTAALSQIWSYLGVDNQTDAMQKLRELNKEN
Wb	ORF54	AHB81398.1	100	100	248	0	0	1	248	1	248	0	510	hypothetical protein Wb(ORF55)	MSILQNATNDGGEQALIVTLFGTPGTGKTSTALTFPKPYMIRTQGEAVPRDAPNKAVSLGITDSPAKLWEQLTALCKDEHDFKTLIVDSSTGLEGMFIKDVLDNDPKARGINTALGGYGAGRAAVAAQHAKLRKGAEYLRSVRGMHIVFIGHADIERIDPPDSESYSKYSLRLHRESMKSYVDDVDVVGFLRQATILRGEEDERKKAITTGDIILTTTLHPAFVSKNRLGIKDDIVVQMGVNPLQEYL
Wb	ORF55	AHB81399.1	100	100	42	0	0	1	42	55	96	5.04e-28	87	hypothetical protein Wb(ORF56)	MLIYLPFFNLRIAFRIIQLYCQHRFSTKGKNMKYLTGPELQEYLRSLPYGGLHKMAKETGMIYQSLSRIKVGKTINPTWETIKKVSEYRALQEGEG
Wb	ORF56	AHB81400.1	100	99.872	780	1	0	1	780	1	780	0	1623	bifunctional DNA primase/polymerase Wb(ORF57)	MTNTHIQAFAENNHRVFMLESIDGNYCGCGNPKCTAIGKHPVASNWQNTPQWDDDQIENMSMMVDSMGRGYGVLCSNLLVIDVDAKNGGLASYAALLEKFPDIASAGLIVETGSGGGSKHLYFSLPADVKTVQTHKDYKGIDFKHTGFVVGPGSPHKSGRNYNVLSGSVDDIDHAPSALVEFLKREERRKIEYEGSTIDISDSVIADMLSHIDCYDEYSDWIKIGMAIHDATHGNGVALWDEWSRRSSKYNPEAIDARWHSFGKSSNPVTISTLIKMAQDGGWTEKVSFEEVELQGWFAKAVTGNPVTQGITKEDIKEVKNPIKGCPVDISTIDLTMPPGFCGEVTRWINTQCRYPRLNLSAMASLYAIGNIAGLNYAANDTSRTRANLAIFCVAGSGT…
